# Supplementary material for: Characterization of expressed sequence tags from a full-length enriched cDNA library of Cryptomeria japonica male strobili
Source: BMC Genomics. 2008 Aug 11;9:383. doi: 10.1186/1471-2164-9-383 (PMC2568000; doi:10.1186/1471-2164-9-383)
Supplement: Additional File 1 — Annotation and classification of all ESTs from male strobili of Cryptomeria japonica. Annotation and classification of all ESTs from male strobili of Cryptomeria japonica. This file shows that the list of DDBJ accession numbers in dbEST, the result of BLASTX against Uniprot TrEMBL, AtCDS and rice cDNA clones, and the functional classification using COG database for ESTs derived from the full-length enriched cDNA library of C. japonica male strobili. [file 1471-2164-9-383-S1.xls]

## Sheet: Suppl. table 1
Additional file 1: Annotation and classification of all ESTs from male strobili of Cryptomeria japonica
EST ID	Accession no.	cluster ID a)	UniProt TrEMBL		COG classification (E-value < 1e-5)			Arabidopsis CDS		Rice cDNA
			Description	E-value	KOG	twog	lse	AGI code	E-value	Clone name	E-value	Description
CMFL001_A01_F	BY877900	10269	Q653V8_ORYSA (Q653V8) Putative NAC domain protein NAC1	0.67				At1g67880	1.2	001-119-A03	0.003	hypothetical protein T6H22.19 [imported] - Arabidopsis thaliana
CMFL001_A01_R	BY896789	10269	Q1E185_COCIM (Q1E185) Hypothetical protein	1.2				At5g61430	0.12	J023146N12	1.6	150 kDa oxygen-regulated protein precursor (Orp150) (Hypoxia up- regulated 1)
CMFL001_A02_F	BY877901	10344	no hits
CMFL001_A02_R	BY896790	10344	no hits
CMFL001_A04_F	BY877902	9939	Q852C6_ORYSA (Q852C6) Hypothetical protein OSJNBb0096M04.115	2e-38	V			At5g48660	7e-39	J013111M09	3e-40	hypothetical protein [imported] - Arabidopsis thaliana
CMFL001_A05_F	BY877903	5049	Q84JH5_ORYSA (Q84JH5) COG1208, GCD1, Nucleoside-diphosphate-suga...	3e-09	M			At3g55590	3e-10	J033108I03	3e-11	Probable mannose-1-phosphate guanyltransferase (EC 2.7.7.13) (ATP- mannose-1-phosphate guanylyltransferase)
CMFL001_A05_R	BY896791	5049	O22287_ARATH (O22287) GDP-mannose pyrophosphorylase (At2g39770/T...	6e-20	M			At2g39770	7e-22	J033108I03	9e-21	Probable mannose-1-phosphate guanyltransferase (EC 2.7.7.13) (ATP- mannose-1-phosphate guanylyltransferase)
CMFL001_A06_F	BY877904	9174	Q9C7C3_ARATH (Q9C7C3) Hypothetical protein T21B14.5 (At3g12130) ...	0.001				At3g12130	2e-05	J033107K04	4e-05	Oryza sativa (japonica cultivar-group) genomic DNA, chromosome 2, clone:P0437H03 (contig b).
CMFL001_A07_F	BY877905	5200	Q5W6M3_ORYSA (Q5W6M3) Hypothetical protein P0015F11.14 (Hypothet...	7e-05				At4g03540	6e-06	J023109D07	0.018	F20D23.10 protein - Arabidopsis thaliana
CMFL001_A07_R	BY896792	5200	Q84WP5_ARATH (Q84WP5) Hypothetical protein At2g36330	2.9				At2g36330	4.1	001-130-H07	1.3	hypothetical protein At2g31490 [imported] - Arabidopsis thaliana
CMFL001_A08_F	BY877906	6085	Q9LYH6_ARATH (Q9LYH6) Hypothetical protein F14F18_140 (Hypotheti...	7e-19			X	At5g11970	6e-21	002-101-B11	2e-13	hypothetical protein At2g47480 [imported] - Arabidopsis thaliana
CMFL001_A08_R	BY896793	6085	Q9LYH6_ARATH (Q9LYH6) Hypothetical protein F14F18_140 (Hypotheti...	2e-18			X	At5g11970	5e-20	002-101-B11	1e-13	hypothetical protein At2g47480 [imported] - Arabidopsis thaliana
CMFL001_A09_F	BY877907	9607	Q8GYD0_ARATH (Q8GYD0) Hypothetical protein At1g61670/T13M11_2	4e-23	S			At1g61670	9e-25	J033051F22	1e-23	Hypothetical 61.2 kDa protein in APM2-DUR3 intergenic region precursor
CMFL001_A09_R	BY896794	9607	Q2R2X1_ORYSA (Q2R2X1) Lung seven transmembrane receptor family p...	1e-14	S			At2g01070	8e-20	J013157H23	2e-21	Protein PTM1 precursor
CMFL001_A11_F	BY877908	6086	Q20BN1_PANGI (Q20BN1) Photosynthetic electron transfer-like protein	7e-47	C			At4g03280	1e-49	J023100K03	2e-45	Cytochrome B6-F complex iron-sulfur subunit 1, chloroplast precursor (EC 1.10.99.1) (Rieske iron-sulfur protein) (RISP)
CMFL001_A11_R	BY896795	6086	Q20BN1_PANGI (Q20BN1) Photosynthetic electron transfer-like protein	5e-08	C			At4g03280	1e-06	J023100K03	1e-08	Cytochrome B6-F complex iron-sulfur subunit 1, chloroplast precursor (EC 1.10.99.1) (Rieske iron-sulfur protein) (RISP)
CMFL001_A12_F	BY877909	6087	Q84NW1_ORYSA (Q84NW1) Putative ATP synthase gamma chain 1, chlor...	9.99999e-41	C			At4g04640	2e-45	J013116B21	2e-42	ATP synthase gamma chain, chloroplast precursor (EC 3.6.3.14)
CMFL001_A13_F	BY877910	6088	Q2V4I1_ARATH (Q2V4I1) Protein At1g48450	5e-05			S	At1g48450	1e-06	J013026C05	2e-05	unknown protein [imported] - Arabidopsis thaliana
CMFL001_A13_R	BY896796	6088	Q9LP80_ARATH (Q9LP80) T1N15.6 (Hypothetical protein At1g48450) (...	1e-11			S	At1g48450	3e-13	001-023-C09	3e-13	unknown protein [imported] - Arabidopsis thaliana
CMFL001_A15_F	BY877911	6089	Q1SIS0_MEDTR (Q1SIS0) SWAP/Surp; Ubiquitin	0.0008				At1g14650	2e-05	002-179-E06	0.013	Splicing factor 3 subunit 1 (Spliceosome associated protein 114) (SAP 114) (SF3a120)
CMFL001_A15_R	BY896797	6089	Q1SIS0_MEDTR (Q1SIS0) SWAP/Surp; Ubiquitin	2e-25	A			At1g14650	1e-25	002-179-E06	3e-25	Splicing factor 3 subunit 1 (Spliceosome associated protein 114) (SAP 114) (SF3a120)
CMFL001_A16_F	BY877912	9967	Q588B9_CRYJA (Q588B9) Pollen major allergen No.121 isoform 2	7e-81		M		At5g13870	3e-63	J023105D14	6e-68	Brassinosteroid-regulated protein BRU1 precursor
CMFL001_A16_R	BY896798	9967	Q588B9_CRYJA (Q588B9) Pollen major allergen No.121 isoform 2	1e-33		M		At5g13870	2e-22	006-207-A02	1e-20	Brassinosteroid-regulated protein BRU1 precursor
CMFL001_A17_F	BY877913	6090	Q8A180_BACTN (Q8A180) Two-component system sensor histidine kina...	4.5				At4g02720	3.8
CMFL001_A17_R	BY896799	6090	Q4P2T8_USTMA (Q4P2T8) Hypothetical protein	3.8
CMFL001_A18_F	BY877914	6091	O80897_ARATH (O80897) Putative spliceosome associated protein (A...	9e-58	A			At2g32600	5e-60	001-206-F12	1e-62	Splicing factor 3A subunit 2 (Spliceosome associated protein 62) (SAP 62) (SF3a66)
CMFL001_A18_R	BY896800	6091	Q3E4X5_CHLAU (Q3E4X5) Hypothetical protein	4.9				At2g38510	1.4	J023001D01	2.3	Oryza sativa (japonica cultivar-group) genomic DNA, chromosome 1, PAC clone:P0413G02.
CMFL001_A19_F	BY877915	10008	Q2XY02_DROME (Q2XY02) CG2899 (Fragment)	0.07				At1g11800	0.037	J013123L02	0.84	hypothetical protein T27E11.110 - Arabidopsis thaliana
CMFL001_A19_R	BY896801	10008	Q1JTA0_TOXGO (Q1JTA0) Ubiquitin-protein ligase 1, putative (EC 6...	2e-28	O			At1g55860	1e-17	002-164-H12	4e-29	Ubiquitin-protein ligase E3A (EC 6.3.2.-) (Oncogenic protein- associated protein E6-AP) (Human papillomavirus E6-associated protein)
CMFL001_A20_F	BY877916	1	Q21287_CAEEL (Q21287) Hypothetical protein	0.76				At5g60300	1.1
CMFL001_A21_R	BY896802	2	Q9FKH6_ARATH (Q9FKH6) Arabidopsis thaliana genomic DNA, chromoso...	0.00059				At5g35735	9e-06	006-204-B05	3e-05	hypothetical protein F25G13.70 - Arabidopsis thaliana
CMFL001_A22_F	BY877917	3	Q1RZ25_MEDTR (Q1RZ25) Hypothetical protein	9e-22				At4g12420	0.41	J013152D10	2e-14	protein T17H7.16 [imported] - Arabidopsis thaliana
CMFL001_A22_R	BY896803	3	Q23GR5_TETTH (Q23GR5) Hypothetical protein	0.23				At1g06150	1.4
CMFL001_A23_F	BY877918	9981	Q4ABV3_BRARP (Q4ABV3) 52O08_4	5e-22			M	At5g09760	3e-22	J023112F11	1e-09	Pectinesterase 1 precursor (EC 3.1.1.11) (Pectin methylesterase 1) (PE 1)
CMFL001_A23_R	BY896804	9981	Q8L7Q7_ARATH (Q8L7Q7) Pectin methylesterase-like protein	7e-23			M	At5g64640	2e-24	J013126G21	1e-22	Pectinesterase 2 precursor (EC 3.1.1.11) (Pectin methylesterase 2) (PE 2)
CMFL001_A24_F	BY877919	6092	Q97KB6_CLOAB (Q97KB6) Superfamily I DNA helicase (Rep-like helic...	2.5				At5g59740	0.14	J023083K21	0.22	hypothetical protein F19K23.17 [imported] - Arabidopsis thaliana
CMFL001_A24_R	BY896805	6092	Q84MP5_ORYSA (Q84MP5) Hypothetical protein OSJNBb0036F07.14	8e-28				At5g22920	0.91	J023083K21	1e-29	hypothetical protein F19K23.17 [imported] - Arabidopsis thaliana
CMFL001_B01_F	BY877920	4	Q6YUZ6_ORYSA (Q6YUZ6) Hypothetical protein B1307A11.13	2e-18			T	At3g49670	3e-16	J033088H24	4e-17	Receptor protein kinase CLAVATA1 precursor (EC 2.7.1.-)
CMFL001_B02_F	BY877921	4608	Q2QX01_ORYSA (Q2QX01) Glutaredoxin-related protein, expressed	6e-06	O			At2g38270	3e-06	006-201-C08	1e-07	Glutaredoxin-like protein GRLA
CMFL001_B02_R	BY896806	4608	Q93W77_ARATH (Q93W77) AT4g01940/T7B11_20 (NFU1 protein)	3e-17				At4g01940	6e-19	J023009A17	2e-19	Nitrogen fixation protein nifU (Fragment)
CMFL001_B03_F	BY877922	5	no hits					At2g15550	0.27	J033137O18	3.7	ATP-binding cassette, sub-family A, member 3 (ATP-binding cassette transporter 3) (ATP-binding cassette 3) (ABC-C transporter)
CMFL001_B04_F	BY877923	10130	Q9FJZ3_ARATH (Q9FJZ3) Mannan endo-1,4-beta-mannosidase (At5g66460)	4e-47			G	At5g66460	7e-49	J023105N15	2e-44	endo-1,4-beta-mannosidase-like protein - Arabidopsis thaliana
CMFL001_B05_F	BY877924	10224	Q84SM8_PICAB (Q84SM8) (+)-3-carene synthase	8.99e-39			Q	At4g16740	4e-13	J023080N01	4e-13	Taxadiene synthase (EC 4.2.3.17) (Taxa-4(5),11(12)-diene synthase)
CMFL001_B05_R	BY896807	10224	Q84SM8_PICAB (Q84SM8) (+)-3-carene synthase	1e-49			Q	At3g14490	3e-14	002-173-D07	2e-08	(+)-delta-cadinene synthase isozyme XC14 (EC 4.2.3.13) (D-cadinene synthase)
CMFL001_B06_F	BY877925	6	no hits					At2g32550	3
CMFL001_B06_R	BY896808	6	Q1RVB0_MEDTR (Q1RVB0) Sec1-like protein	1e-46	U			At1g12360	2e-47	J023148D21	1e-45	SNARE-interacting protein KEULE
CMFL001_B08_R	BY896809	10345	Q9HVD3_PSEAE (Q9HVD3) Probable transcriptional regulator	6.5				At4g04000	0.28	J033081M11	3.1	hypothetical protein T18B16.60 - Arabidopsis thaliana
CMFL001_B09_R	BY896810	4609	Q40851_PICGL (Q40851) Heat shock protein 17.0	6.9999e-37	O			At5g12020	1e-31	J023085O10	3e-28	17.5 kDa class II heat shock protein
CMFL001_B10_F	BY877926	6093	Q69U93_ORYSA (Q69U93) Putative biotin synthase	0.0001				At2g43360	9e-05	J033031K02	2e-06	Biotin synthase (EC 2.8.1.6) (Biotin synthetase)
CMFL001_B10_R	BY896811	6093	Q2XPR6_SOYBN (Q2XPR6) Biotin synthase	3e-18	H			At2g43360	7e-19	001-025-E10	4e-19	Biotin synthase (EC 2.8.1.6) (Biotin synthetase)
CMFL001_B12_F	BY877927	6094	no hits					At1g53130	0.79	001-018-G08	4	Chromosome-associated kinesin KIF4A (Chromokinesin)
CMFL001_B12_R	BY896812	6094	Q3ZTQ6_DANPL (Q3ZTQ6) Timeless (Fragment)	6.4
CMFL001_B13_F	BY877928	7	Q1SKK0_MEDTR (Q1SKK0) Cellular retinaldehyde-binding/triple func...	9e-73	I			At1g19650	3e-74	J023046G11	2e-73	SEC14 cytosolic factor (Phosphatidylinositol/phosphatidylcholine transfer protein) (PI/PC TP)
CMFL001_B14_F	BY877929	10346	no hits					At2g47360	3	002-166-G05	1.1	Probable ATP-dependent permease precursor
CMFL001_B15_F	BY877930	9377	no hits							J023007P20	0.81	hypothetical protein - Arabidopsis thaliana
CMFL001_B15_R	BY896813	9377	Q5J7N3_LPMV (Q5J7N3) Hemagglutinin-neuraminidase	1.7
CMFL001_B17_F	BY877931	9947	Q2FIS2_STAA3 (Q2FIS2) Sulfatase family protein (EC 3.1.6.-)	5.6
CMFL001_B17_R	BY896814	9947	Q4TA56_TETNG (Q4TA56) Chromosome undetermined SCAF7448, whole ge...	2.9				At2g15770	2.5
CMFL001_B18_F	BY877932	6095	Q9SRW3_ARATH (Q9SRW3) F20H23.9 protein	5e-07	S			At3g03860	9e-09	006-207-F09	3e-06	hypothetical protein AT4g08930 [imported] - Arabidopsis thaliana
CMFL001_B18_R	BY896815	6095	Q231C7_TETTH (Q231C7) TPR Domain containing protein	2.2				At1g77130	1.1	J033147L06	2.9	disease resistance protein RPM1 - Arabidopsis thaliana
CMFL001_B19_F	BY877933	10227	no hits
CMFL001_B19_R	BY896816	10227	no hits
CMFL001_B20_F	BY877934	6096	Q3HRP5_ORYSA (Q3HRP5) Calcineurin B-like protein 2 (Calcineurin ...	5e-16	T			At5g55990	1e-26	J033133I20	6e-27	Calcineurin B subunit (Protein phosphatase 2B regulatory subunit) (Calcineurin regulatory subunit)
CMFL001_B20_R	BY896817	6096	Q8L7F6_PEA (Q8L7F6) Calcineurin B	7e-23	T			At5g55990	1e-24	J033133I20	9e-25	Calcineurin B subunit (Protein phosphatase 2B regulatory subunit) (Calcineurin regulatory subunit)
CMFL001_B21_F	BY877935	6097	Q7XIL1_ORYSA (Q7XIL1) Hypothetical protein OJ1634_H04.108	9e-19	R			At1g04290	8e-18	001-121-E04	2e-20	hypothetical protein T20K12.100 - Arabidopsis thaliana
CMFL001_B21_R	BY896818	6097	Q7XIL1_ORYSA (Q7XIL1) Hypothetical protein OJ1634_H04.108	5e-19	R			At1g04290	1e-17	001-121-E04	9e-21	hypothetical protein T20K12.100 - Arabidopsis thaliana
CMFL001_B22_F	BY877936	9793	Q9FRJ1_ORYSA (Q9FRJ1) Hypothetical protein OSJNBb0064P21.12	1e-47	T			At2g33700	4e-43	J023049D10	2e-35	Protein phosphatase 2C homolog 2 (EC 3.1.3.16) (PP2C-2)
CMFL001_B22_R	BY896819	9793	Q8C7R7_MOUSE (Q8C7R7) ES cells cDNA, RIKEN full-length enriched ...	6.6				At5g44900	0.095	J013146J22	1.4	Oryza sativa (japonica cultivar-group) genomic DNA, chromosome 1, BAC clone:OJ1014_G12.
CMFL001_B23_F	BY877937	4610	Q8T776_BRAFL (Q8T776) Hypothetical protein	4e-49	R			At3g49660	5e-48	002-102-C04	1e-38	Will die slowly protein
CMFL001_B23_R	BY896820	4610	Q97MY6_CLOAB (Q97MY6) Hypothetical protein CAC0053	1.7				At1g06220	0.89
CMFL001_B24_R	BY896821	8	Q4UD24_THEAN (Q4UD24) Hypothetical protein	6.4
CMFL001_C01_F	BY877938	9	Q1S7E5_MEDTR (Q1S7E5) MtN3 and saliva related transmembrane protein	4e-21	R			At4g10850	3e-22	J023108F17	4e-22	hypothetical protein F25I24.60 - Arabidopsis thaliana
CMFL001_C02_F	BY877939	10	Q9LMR3_ARATH (Q9LMR3) F7H2.5 protein (Arogenate dehydrogenase is...	6e-52	E			At1g15710	1e-53	001-017-G05	1e-51	Hypothetical protein MJ0612
CMFL001_C02_R	BY896822	10	no hits
CMFL001_C03_F	BY877940	8976	Q9FNP7_ARATH (Q9FNP7) Emb|CAB71880.1	0.4				At5g61180	0.009	J023090O08	0.041	hypothetical protein T17J13.160 - Arabidopsis thaliana
CMFL001_C04_F	BY877941	11	Q6Z856_ORYSA (Q6Z856) Kelch repeat containing F-box protein fami...	1e-05	R			At4g03030	2e-10	001-202-D03	1e-07	hypothetical protein T4I9.9 - Arabidopsis thaliana
CMFL001_C04_R	BY896823	11	Q4S8N3_TETNG (Q4S8N3) Chromosome 7 SCAF14703, whole genome shotg...	1.3
CMFL001_C05_F	BY877942	10125	Q7XIH6_ORYSA (Q7XIH6) Hypothetical protein OJ1019_E02.20	1e-06			S	At5g19855	3e-07	J013109B01	2e-08	Arabidopsis thaliana clone 42402 mRNA, complete sequence.
CMFL001_C05_R	BY896824	10125	Q84M38_ORYSA (Q84M38) Hypothetical protein OSJNBa0059E14.7	1e-21			S	At5g19855	9e-23	J023049O16	2e-23	Arabidopsis thaliana clone 42402 mRNA, complete sequence.
CMFL001_C06_F	BY877943	5804	Q41736_MAIZE (Q41736) Ferredoxin-NADP reductase precursor (Fragm...	1e-32	C			At1g30510	1e-33	006-209-C12	2e-36	Ferredoxin--NADP reductase, embryo isozyme, chloroplast precursor (EC 1.18.1.2) (FNR)
CMFL001_C06_R	BY896825	5804	Q41736_MAIZE (Q41736) Ferredoxin-NADP reductase precursor (Fragm...	3e-05	C			At4g05390	1e-06	006-209-C12	5e-07	Ferredoxin--NADP reductase, embryo isozyme, chloroplast precursor (EC 1.18.1.2) (FNR)
CMFL001_C07_F	BY877944	12	Q4IHN0_GIBZE (Q4IHN0) Hypothetical protein	3.8						J013040I09	1	Beige protein homolog 1
CMFL001_C07_R	BY896826	12	Q3SAJ9_CAPAN (Q3SAJ9) WRKY-A1244	0.02				At1g30650	0.032	J013100D22	1.2	Probable WRKY transcription factor 65 (WRKY DNA-binding protein 65)
CMFL001_C08_F	BY877945	6098	Q3HRZ4_SOLTU (Q3HRZ4) Syntaxin-like protein	3e-50	U			At5g46860	3e-47	J013136O09	6e-47	Syntaxin 22 (AtSYP22) (AtVAM3)
CMFL001_C08_R	BY896827	6098	Q4SDF5_TETNG (Q4SDF5) Chromosome 3 SCAF14639, whole genome shotg...	1						001-041-H11	2.5	Probable 1,4-dihydroxy-2-naphthoate octaprenyltransferase (EC 2.5.1.-) (DHNA-octaprenyltransferase)
CMFL001_C09_F	BY877946	6099	Q7TPD0_MOUSE (Q7TPD0) Hypothetical protein Ints3	5e-25	S			At4g14590	2e-16	001-131-A10	1	Scl1 protein [imported] - rice (fragment)
CMFL001_C09_R	BY896828	6099	Q5XQP8_SACKU (Q5XQP8) GYP5	5.1				At5g11380	5	J013073D10	2.1	Probable translation initiation factor IF-2
CMFL001_C10_F	BY877947	5506	Q9LXZ4_ARATH (Q9LXZ4) Quinone reductase-like protein	1e-57	C			At3g56460	6e-60	J023019N13	3e-17	Quinone oxidoreductase-like protein At1g23740
CMFL001_C10_R	BY896829	5506	Q5WMV3_ORYSA (Q5WMV3) Hypothetical protein OJ1308_D01.1	7e-09	C			At3g56460	1e-09
CMFL001_C11_F	BY877948	8977	Q1ENZ0_MUSAC (Q1ENZ0) Hypothetical protein	5e-13			X	At1g45170	1e-14	J013123A10	4e-09	protein F27F5.25 [imported] - Arabidopsis thaliana
CMFL001_C11_R	BY896830	8977	Q75IQ4_ORYSA (Q75IQ4) Expressed protein	9e-06			X	At1g45170	1e-06	J013123A10	2e-07	protein F27F5.25 [imported] - Arabidopsis thaliana
CMFL001_C12_R	BY896831	4897	Q9S7C5_ORYSA (Q9S7C5) Protein phosphatase 2A A subunit (Phosphat...	0.001				At1g13320	9e-05	001-022-D03	1e-05	Protein phosphatase PP2A regulatory subunit A (PR65) (Fragment)
CMFL001_C13_F	BY877949	6100	Q6YYA4_ORYSA (Q6YYA4) Hypothetical protein OJ1014_E02.13	8e-19			X	At5g49410	1e-17	002-180-C11	2e-20	unknown protein F2P9.19 [imported] - Arabidopsis thaliana
CMFL001_C13_R	BY896832	6100	Q6YYA4_ORYSA (Q6YYA4) Hypothetical protein OJ1014_E02.13	7e-15			X	At5g49410	1e-14	002-180-C11	1e-16	unknown protein F2P9.19 [imported] - Arabidopsis thaliana
CMFL001_C14_F	BY877950	8978	O22430_PINTA (O22430) H2A homolog	2e-43	B			At5g54640	5e-44	001-024-D11	8e-44	Histone H2A
CMFL001_C14_R	BY896833	8978	O22430_PINTA (O22430) H2A homolog	1e-25	B			At1g51060	2e-27	001-024-D11	4e-26	Histone H2A
CMFL001_C15_F	BY877951	13	Q4SL09_TETNG (Q4SL09) Chromosome 17 SCAF14563, whole genome shot...	4.3				At3g58650	3.1	J033036J23	0.99	Retinoid-inducible serine carboxypeptidase precursor (EC 3.4.16.-) (Serine carboxypeptidase 1)
CMFL001_C15_R	BY896834	13	no hits							J033143D23	4.3	Thioredoxin H-type (TRX-H)
CMFL001_C16_F	BY877952	6101	Q69XQ3_ORYSA (Q69XQ3) KH domain-containing protein / zinc finger...	1e-23	R			At1g32360	1e-08	J033145I17	2e-23	Oryza sativa (japonica cultivar-group) genomic DNA, chromosome 2, clone:P0437H03 (contig b).
CMFL001_C16_R	BY896835	6101	Q9U1Q7_CAEEL (Q9U1Q7) Hypothetical protein	6.5				At1g01080	0.79	001-116-D04	3.1	Probable phosphatidylinositol-4-phosphate 5-kinase MSS4 (EC 2.7.1.68) (1-phosphatidylinositol-4-phosphate kinase) (PIP5K) (PtdIns(4)P-5- kinase) (Diphosphoinositide kinase)
CMFL001_C17_F	BY877953	4611	Q5YJR2_HYAOR (Q5YJR2) Cell wall hydrolase (Fragment)	7e-11				At1g55000	0.017	J023049O05	0.1	hypothetical protein T24C10.11 [imported] - Arabidopsis thaliana
CMFL001_C17_R	BY896836	4611	Q9G910_OCHDN (Q9G910) DNA polymerase (EC 2.7.7.7)	2.2				At5g66920	0.17	001-114-H02	1	hypothetical protein AT4g02750 [imported] - Arabidopsis thaliana
CMFL001_C18_F	BY877954	5176	Q9XEW8_PICGL (Q9XEW8) 14-3-3 protein	4e-67	O			At3g02520	6e-61	001-044-F06	3e-64	14-3-3-like protein S94
CMFL001_C18_R	BY896837	5176	Q2SF31_HAHCH (Q2SF31) Signal transduction histidine kinase	8.4				At2g40030	0.93	J033082G14	4.4	DNA repair helicase RAD3 (EC 3.6.1.-)
CMFL001_C19_F	BY877955	8979	Q2V732_SOYBN (Q2V732) VHS and GAT domain protein	8e-15	U			At3g08790	4e-14	J033109D12	8e-16	Target of Myb protein 1 (Tom-1 protein)
CMFL001_C19_R	BY896838	8979	Q2V732_SOYBN (Q2V732) VHS and GAT domain protein	0.008				At1g76970	0.013	001-013-F02	0.013	Target of Myb protein 1 (Tom-1 protein)
CMFL001_C20_F	BY877956	6102	Q7XHY7_ORYSA (Q7XHY7) Hypothetical protein P0524G08.115	1e-55				At2g26810	3e-25	J033066O20	9e-60	hypothetical protein At2g26810 [imported] - Arabidopsis thaliana
CMFL001_C20_R	BY896839	6102	no hits					At5g52900	0.61
CMFL001_C21_F	BY877957	14	Q4N7M1_THEPA (Q4N7M1) Mitochondrial import inner membrane transl...	8e-11	U			At3g46560	7e-26	J023010F14	3e-28	Mitochondrial import inner membrane translocase subunit Tim9
CMFL001_C23_F	BY877958	6103	O04622_ARATH (O04622) A_IG002N01.15 protein	3e-05	G			At4g01070	3e-07	001-128-B11	1e-05	Probable hydroquinone glucosyltransferase (EC 2.4.1.218) (Arbutin synthase)
CMFL001_C23_R	BY896840	6103	Q6VAA7_STERE (Q6VAA7) UDP-glycosyltransferase 88B1	0.0001				At1g01420	2e-05	J023114N14	0.0004	Probable hydroquinone glucosyltransferase (EC 2.4.1.218) (Arbutin synthase)
CMFL001_C24_F	BY877959	9772	Q1SWL9_MEDTR (Q1SWL9) Ribosomal protein L27e; KOW	2e-57	J			At3g22230	3e-58	J013064A22	1e-52	60S ribosomal protein L27
CMFL001_D01_F	BY877960	15	Q6H6M1_ORYSA (Q6H6M1) Putative PnFL-1	4e-16	S			At4g22550	2e-09	J013163P22	6e-18	hypothetical protein F7K2.130 - Arabidopsis thaliana
CMFL001_D02_F	BY877961	4612	Q1S1C0_MEDTR (Q1S1C0) Chalcone and stilbene synthases, N-terminal	2e-11			I	At5g04530	2e-12	J013051A05	8e-13	probable fatty acid elongase [imported] - Arabidopsis thaliana
CMFL001_D03_F	BY877962	6104	Q7XHN4_ORYSA (Q7XHN4) Putative early nodulin 8	3e-50			R	At1g67830	3e-50	J033067M09	6e-52	Anter-specific proline-rich protein APG precursor
CMFL001_D03_R	BY896841	6104	no hits
CMFL001_D04_F	BY877963	9479	Q2I6V9_HORVD (Q2I6V9) Potassium channel protein	3e-09	P			At5g55630	4e-08	J023012L24	7e-10	probable outward rectifying potassium channel KCO1 - potato
CMFL001_D04_R	BY896842	9479	Q9ZPL3_SAMSA (Q9ZPL3) Pulvinus outward-rectifying channel for po...	2e-06	P			At5g55630	9e-07	002-137-F01	2e-07	probable outward rectifying potassium channel KCO1 - potato
CMFL001_D05_F	BY877964	16	O22107_SOYBN (O22107) Squalene synthase	1e-56	I			At4g34650	2e-55	001-114-B01	5e-42	Farnesyl-diphosphate farnesyltransferase (EC 2.5.1.21) (Squalene synthetase) (SQS) (SS) (FPP:FPP farnesyltransferase)
CMFL001_D05_R	BY896843	16	Q4KHA1_PSEF5 (Q4KHA1) Membrane protein, putative	5.8				At5g42900	4.1	002-179-E11	3.9
CMFL001_D06_F	BY877965	4613	Q8LAU8_ARATH (Q8LAU8) Dessication-related protein, putative	1e-51			X	At1g47980	7e-53	002-115-E01	5e-50	Desiccation-related protein PCC13-62 precursor
CMFL001_D07_F	BY877966	10169	Q6S5A3_TROMA (Q6S5A3) Sterol delta-7 reductase	9e-53	I			At1g50430	1e-53	J023038E06	1e-48	7-dehydrocholesterol reductase (EC 1.3.1.21) (7-DHC reductase) (Sterol delta-7-reductase) (Dwarf5 protein)
CMFL001_D07_R	BY896844	10169	Q2QCX7_GOSHI (Q2QCX7) Sterol delta-7 reductase DWF5	3e-14	I			At1g50430	9e-15
CMFL001_D08_F	BY877967	9063	Q8H5X5_ORYSA (Q8H5X5) Putative secretory carrier membrane protein	5e-37	U			At1g61250	3e-32	J033084E14	6e-39	Secretory carrier-associated membrane protein 2
CMFL001_D08_R	BY896845	9063	Q9RP61_ECOLI (Q9RP61) O-antigen polymerase Wzy	1				At2g13610	0.81	J033119C07	3.9	ATP-dependent permease PDR15
CMFL001_D09_F	BY877968	5644	O24154_TOBAC (O24154) S-adenosyl-methionine-sterol-C-methyltrans...	8e-27	I			At1g20330	6e-50	001-035-B06	6e-45	Probable sterol 24-C-methyltransferase (EC 2.1.1.41) (Delta(24)-sterol C-methyltransferase)
CMFL001_D10_F	BY877969	17	Q8LEW0_ARATH (Q8LEW0) Putative glucosyltransferase	5e-34	G			At2g28080	9e-36	J033052B15	3e-24	Flavonol 3-O-glucosyltransferase (EC 2.4.1.91) (UDP-glucose flavonoid 3-O-glucosyltransferase) (Bronze-1) (Bz-Mc2 allele)
CMFL001_D10_R	BY896846	17	Q65YR5_9GENT (Q65YR5) UDP-glucose:anthocyanin 3'-O-glucosyltrans...	8e-08	G			At3g46660	3e-07	002-124-E08	3e-07	Probable hydroquinone glucosyltransferase (EC 2.4.1.218) (Arbutin synthase)
CMFL001_D11_F	BY877970	6105	Q9SCP6_ARATH (Q9SCP6) Glucosyltransferase-like protein	1e-14	G			At3g53150	3e-16	002-108-A07	2e-13	Flavonol 3-O-glucosyltransferase 4 (EC 2.4.1.91) (UDP-glucose flavonoid 3-O-glucosyltransferase 4) (Fragment)
CMFL001_D13_F	BY877972	6106	Q6ZIU0_ORYSA (Q6ZIU0) Putative HcrVf3 protein	3e-20	R			At1g65380	5e-16	J023084A02	4e-16	Receptor-like protein kinase 5 precursor (EC 2.7.1.-)
CMFL001_D13_R	BY896848	6106	Q841Y9_CAMFE (Q841Y9) Hypothetical protein	5.2				At4g07800	0.71	J013107E04	4.3	Cycloartenol synthase (EC 5.4.99.8) (2,3-epoxysqualene--cycloartenol cyclase)
CMFL001_D14_F	BY877973	18	Q60Q76_CAEBR (Q60Q76) Hypothetical protein CBG21932 (Fragment)	6.3				At5g03410	1.4	002-127-C09	4.9	5-methyltetrahydropteroyltriglutamate-- homocysteine methyltransferase (EC 2.1.1.14) (Methionine synthase, vitamin-B12 independent isozyme) (Cobalamin-independent methionine synthase) (Delta-P8 protein)
CMFL001_D14_R	BY896849	18	Q54WX6_DICDI (Q54WX6) Hypothetical protein	2.2				At1g76480	1.1	002-176-B11	0.8
CMFL001_D15_F	BY877974	4614	Q9LV82_ARATH (Q9LV82) Cdc2-like protein kinase (Putative cdc2 pr...	7e-65	D			At5g64960	1e-66	J033067D07	5e-65	Cell division cycle 2-related protein kinase 7 (EC 2.7.1.-) (CDC2- related protein kinase 7) (CrkRS)
CMFL001_D15_R	BY896850	4614	no hits					At3g42450	0.56
CMFL001_D16_F	BY877975	7978	Q6I5U6_ORYSA (Q6I5U6) Hypothetical protein OJ1378_A04.12 (Hypoth...	5e-26			O	At1g71950	5e-26	001-003-C11	9e-28	unknown protein F17M19.10 [imported] - Arabidopsis thaliana
CMFL001_D16_R	BY896851	7978	O65757_CICAR (O65757) Putative Pi starvation-induced protein	4e-14			O	At1g71950	3e-15	001-003-C11	4e-15	unknown protein F17M19.10 [imported] - Arabidopsis thaliana
CMFL001_D17_F	BY877976	4726	Q1S6L7_MEDTR (Q1S6L7) CAMP response element binding (CREB) protein	0.001				At3g19290	0.0002	J013049N23	0.0003	hypothetical protein F14J22.7 [imported] - Arabidopsis thaliana
CMFL001_D17_R	BY896852	4726	Q6JJ40_IPOTF (Q6JJ40) Putative non-phototropic hypocotyl 3-like ...	8.4						002-155-B04	2.6	hypothetical protein B1D4.110 [imported] - Neurospora crassa
CMFL001_D18_F	BY877977	6107	O22155_ARATH (O22155) Hypothetical protein At2g44970	0.003				At2g44970	6e-05	J013102P17	0.0004	hypothetical protein At2g44970 [imported] - Arabidopsis thaliana
CMFL001_D19_F	BY877978	6279	Q1EP47_MUSAC (Q1EP47) Mitochondrial ATP synthase g subunit famil...	2e-40			X	At4g29480	1e-39	J023089H03	5e-38	hypothetical protein AT4g29480 [imported] - Arabidopsis thaliana
CMFL001_D19_R	BY896853	6279	no hits					At2g19680	3	J033046K19	2.9	Naringenin,2-oxoglutarate 3-dioxygenase (EC 1.14.11.9) (Flavonone- 3-hydroxylase) (F3H) (FHT)
CMFL001_D20_F	BY877979	19	Q1RZ36_MEDTR (Q1RZ36) Serine/threonine-specific protein phosphat...	7e-79	T			At3g58500	6e-81	J013102E23	6e-82	Serine/threonine protein phosphatase PP2A-4 catalytic subunit (EC 3.1.3.16)
CMFL001_D20_R	BY896854	19	no hits					At2g17060	2.3
CMFL001_D21_F	BY877980	20	Q2V3L9_ARATH (Q2V3L9) Protein At4g00026 (Hypothetical protein)	3e-09				At1g22930	0.15	J023061J10	6e-10
CMFL001_D23_F	BY877981	9552	Q1XBG1_RICCO (Q1XBG1) Lipase	2e-31	I			At2g15230	3e-29	J023099N19	4e-31	Triacylglycerol lipase, lingual precursor (EC 3.1.1.3) (Lingual lipase)
CMFL001_D23_R	BY896855	9552	Q4NIT5_9MICC (Q4NIT5) Putative esterase/lipase	0.041				At2g05610	1.5	002-113-B05	2.4	Oryza sativa chromosome 10 clone OSJNBa0013J21, complete sequence.
CMFL001_D24_R	BY896856	6081	no hits					At5g20480	1.6	J023034H12	3.4	Naringenin,2-oxoglutarate 3-dioxygenase (EC 1.14.11.9) (Naringenin 3- dioxygenase) (Flavanone 3-hydroxylase) (FH3) (TRANSPARENT TESTA 6 protein)
CMFL001_E01_F	BY877982	5577	Q70Z36_TOBAC (Q70Z36) Protein kinase CK2 alpha subunit	2e-19	T			At2g23070	4e-21	J023047E06	1e-20	Casein kinase II, alpha chain (CK II) (EC 2.7.1.37) (CK2-alpha)
CMFL001_E01_R	BY896857	5577	Q9TMI0_9ASPA (Q9TMI0) Maturase (Fragment)	3.1				At5g62020	0.46
CMFL001_E02_F	BY877983	4782	Q6H5T9_ORYSA (Q6H5T9) Hypothetical protein P0564H06.4	1e-13			S	At1g78020	1e-14	001-027-E02	2e-15
CMFL001_E02_R	BY896858	4782	Q6H5T9_ORYSA (Q6H5T9) Hypothetical protein P0564H06.4	2e-15			S	At1g78020	6e-15	001-027-E02	3e-17
CMFL001_E03_F	BY877984	8986	Q3NB98_9PROT (Q3NB98) Glycosyl transferase, family 2	2.6				At5g62830	1.2	J023080E10	4.3	Oryza sativa chromosome 3 BAC OJ1212_C05 genomic sequence, complete sequence.
CMFL001_E03_R	BY896859	8986	Q9ZR40_NICPL (Q9ZR40) U2 snRNP auxiliary factor, large subunit	2e-31	A			At1g60900	8e-33	J013068A09	1e-30	Splicing factor U2AF 65 kDa subunit (U2 auxiliary factor 65 kDa subunit) (U2 snRNP auxiliary factor large subunit)
CMFL001_E04_F	BY877985	21	Q564C8_SOYBN (Q564C8) Heat shock factor protein hsf8-related	2e-36	K			At1g32330	2e-35	J023088F14	1e-37	Heat shock factor protein HSF8 (Heat shock transcription factor 8) (HSTF 8) (Heat stress transcription factor)
CMFL001_E04_R	BY896860	21	O64620_ARATH (O64620) Hypothetical protein At2g18900	0.98				At2g18900	0.019	J033087L07	1.6	Oryza sativa (japonica cultivar-group) genomic DNA, chromosome 6, clone:P0535G04.
CMFL001_E05_F	BY877986	10347	no hits					At3g13210	1.8
CMFL001_E07_F	BY877987	6108	Q8YW53_ANASP (Q8YW53) All1763 protein	6.9				At2g03250	4.6	002-108-C02	0.51	hypothetical protein [imported] - Arabidopsis thaliana
CMFL001_E07_R	BY896861	6108	Q9M176_ARATH (Q9M176) Hypothetical protein T5C2_130 (Hypothetica...	3e-06	O			At3g43430	6e-08	006-203-C10	0.16	RING finger protein - Arabidopsis thaliana
CMFL001_E08_F	BY877988	4615	Q9SFU3_ARATH (Q9SFU3) Putative purple acid phosphatase	2e-61	G			At3g07130	4e-63	J023018A12	6e-51	Iron(III)-zinc(II) purple acid phosphatase precursor (EC 3.1.3.2) (PAP)
CMFL001_E09_F	BY877989	8413	Q2JEF9_FRASC (Q2JEF9) Hypothetical protein	6.5				At1g28240	0.21	J023132E02	0.6	Kelch-like ECH-associated protein 1 (Cytosolic inhibitor of Nrf2)
CMFL001_E09_R	BY896862	8413	Q72TY6_LEPIC (Q72TY6) Hypothetical protein	3.8				At2g14530	0.24	J033024K20	0.13	hypothetical protein At2g14530 [imported] - Arabidopsis thaliana
CMFL001_E10_F	BY877990	5538	Q1RT83_MEDTR (Q1RT83) Isopentenyl-diphosphate delta-isomerase, t...	2e-14	L			At5g20070	7e-25
CMFL001_E10_R	BY896863	5538	Q1RT83_MEDTR (Q1RT83) Isopentenyl-diphosphate delta-isomerase, t...	9e-07	L			At5g20070	3e-09
CMFL001_E11_F	BY877991	9650	Q6NQP4_ARATH (Q6NQP4) At3g43740 (MRNA, complete cds, clone: RAFL...	2e-52	R			At5g21090	1e-52	J023145K04	3e-48	Receptor-like protein kinase 5 precursor (EC 2.7.1.-)
CMFL001_E11_R	BY896864	9650	Q84N26_9ROSI (Q84N26) Leucine-rich repeat protein	7e-10	R			At5g21090	7e-11	J023145K04	5e-10	Receptor-like protein kinase 5 precursor (EC 2.7.1.-)
CMFL001_E12_F	BY877992	9651	Q9SWS9_PEA (Q9SWS9) Ribosomal protein S26	2e-32	J			At2g40510	2e-31	J033037F24	3e-32	40S ribosomal protein S26 (S31)
CMFL001_E12_R	BY896865	9651	Q8I596_PLAF7 (Q8I596) Hypothetical protein	1.7
CMFL001_E13_F	BY877993	8980	Q1VYR1_9FLAO (Q1VYR1) Elongation factor Tu	0.92				At4g35800	1.9	J023099A04	0.032	Ankyrin 3 (ANK-3) (Ankyrin G)
CMFL001_E13_R	BY896866	8980	Q8GWQ3_ARATH (Q8GWQ3) Putative glucosyltransferase	2.5				At1g24070	0.056	J013001P05	2.9	Glutaminyl-tRNA synthetase (EC 6.1.1.18) (Glutamine--tRNA ligase) (GlnRS)
CMFL001_E14_F	BY877994	7841	Q9SVL6_ARATH (Q9SVL6) Cold acclimation protein WCOR413-like prot...	3e-52			X	At3g50830	1e-54	J013049B03	3e-48	cold acclimation protein WCOR413 - wheat
CMFL001_E14_R	BY896867	7841	Q9SVL6_ARATH (Q9SVL6) Cold acclimation protein WCOR413-like prot...	2e-23			X	At3g50830	6e-25	J013049B03	8e-23	cold acclimation protein WCOR413 - wheat
CMFL001_E15_F	BY877995	22	Q84KA7_CUCME (Q84KA7) Heat shock protein-like protein	8e-21			X	At1g20870	5e-14	001-114-H02	4.7	hypothetical protein AT4g02750 [imported] - Arabidopsis thaliana
CMFL001_E15_R	BY896868	22	Q6BFK3_PARTE (Q6BFK3) Hypothetical protein	9.1				At3g47310	3.9	J033042I08	4.7	Villin 4
CMFL001_E16_F	BY877996	10228	Q6ZND3_HUMAN (Q6ZND3) CDNA FLJ16197 fis, clone CTONG1000113, hig...	2.2				At4g15090	1.4	001-100-E09	1	hypothetical protein M05B5.4 - Caenorhabditis elegans
CMFL001_E16_R	BY896869	10228	Q6ZND3_HUMAN (Q6ZND3) CDNA FLJ16197 fis, clone CTONG1000113, hig...	2.2				At4g15090	1.4	001-100-E09	1	hypothetical protein M05B5.4 - Caenorhabditis elegans
CMFL001_E17_F	BY877997	5589	Q940S0_ARATH (Q940S0) T5E21.14/T5E21.14 (At1g14670/T5E21.14)	4e-34	U			At1g14670	9e-36	J013000C08	4e-33	Transmembrane 9 superfamily protein member 1 precursor
CMFL001_E17_R	BY896870	5589	Q1Q762_9BACT (Q1Q762) Hypothetical protein	8.5				At1g78750	0.24	002-124-B06	3.3	Nicotiana tabacum axi 1 protein homolog At2g03280 [imported] - Arabidopsis thaliana
CMFL001_E18_F	BY877998	6109	Q54N08_DICDI (Q54N08) Hypothetical protein	7e-07	A			At1g11780	3e-26	J013098N20	0.79	Nucleolar protein NOP4 (Nucleolar protein NOP77)
CMFL001_E18_R	BY896871	6109	Q4N4J1_THEPA (Q4N4J1) Hypothetical protein	3				At4g12750	1	J023108H11	1	Calcineurin B subunit (Protein phosphatase 2B regulatory subunit) (Calcineurin regulatory subunit)
CMFL001_E19_F	BY877999	6110	Q2M5F0_BRAJU (Q2M5F0) Membrane protein	1e-15	S			At1g27350	1e-16	J023085O07	6e-20	protein F17L21.12 [imported] - Arabidopsis thaliana
CMFL001_E20_F	BY878000	10123	Q3HRZ6_SOLTU (Q3HRZ6) Hypothetical protein	4e-24	J			At5g20290	9e-24	J013151C04	5e-25	40S ribosomal protein S8
CMFL001_E20_R	BY896872	10123	Q7XKS7_ORYSA (Q7XKS7) OSJNBa0038P21.4 protein	4e-08	J			At5g59240	1e-09	J013151C04	4e-10	40S ribosomal protein S8
CMFL001_E21_F	BY878001	4616	Q45NM5_MEDSA (Q45NM5) Hypothetical protein (Fragment)	6e-42			X	At1g23750	5e-43	J023064B05	2e-39	hypothetical protein F5O8.30 - Arabidopsis thaliana
CMFL001_E21_R	BY896873	4616	Q5JML8_ORYSA (Q5JML8) DNA-binding protein-related-like	0.0001			X	At4g28440	6e-07	J033067D04	3e-06	hypothetical protein F20O9.120 - Arabidopsis thaliana
CMFL001_E22_F	BY878002	6111	Q4U9K7_THEAN (Q4U9K7) Tpr-related protein family member, putative	1.9				At2g44630	3.5
CMFL001_E22_R	BY896874	6111	Q60E66_ORYSA (Q60E66) Putative UDP-sulfoquinovose synthase	0.34				At4g33030	0.064	J013002O14	0.004	sulfolipid biosynthesis protein SQD1, chloroplast [validated] - Arabidopsis thaliana
CMFL001_E23_F	BY878003	6112	Q93X39_TOBAC (Q93X39) Putative alpha3 proteasome subunit (Fragment)	2e-59	O			At3g22110	9e-60	006-212-G05	3e-58	Proteasome subunit alpha type 4 (EC 3.4.25.1) (20S proteasome alpha subunit C) (20S proteasome subunit alpha-3)
CMFL001_E23_R	BY896875	6112	Q94KH7_LOLPR (Q94KH7) 20S proteasome subunit alpha 3 (Fragment)	3e-11	O			At3g22110	1e-12	006-212-G05	3e-12	Proteasome subunit alpha type 4 (EC 3.4.25.1) (20S proteasome alpha subunit C) (20S proteasome subunit alpha-3)
CMFL001_E24_F	BY878004	9718	Q93VH5_ARATH (Q93VH5) AT5g10730/MAJ23_90 (Hypothetical protein A...	1e-48	R			At5g10730	2e-50	006-210-E01	3e-49	unknown protein [imported] - Arabidopsis thaliana
CMFL001_E24_R	BY896876	9718	no hits
CMFL001_F01_F	BY878005	4621	Q2V987_SOLTU (Q2V987) Transcription factor APFI-like	3e-73			X	At1g19580	1e-72	006-304-F03	6e-75	Unknown mitochondrial protein At5g63510
CMFL001_F01_R	BY896877	4621	Q9FWR5_ARATH (Q9FWR5) F14P1.8 protein (Hypothetical protein At1g...	6e-07			X	At1g19580	1e-08	006-304-F03	7e-07	Unknown mitochondrial protein At5g63510
CMFL001_F02_F	BY878006	9652	Q1HEQ0_9PEZI (Q1HEQ0) Copper-zinc superoxide dismutase	3e-70	P			At1g08830	1e-40	006-206-D10	5e-41	Superoxide dismutase [Cu-Zn], chloroplast precursor (EC 1.15.1.1)
CMFL001_F02_R	BY896878	9652	Q2H4L5_CHAGB (Q2H4L5) Cu/Zn superoxide dismutase	2e-54	P			At1g08830	4e-35	006-206-D10	2e-34	Superoxide dismutase [Cu-Zn], chloroplast precursor (EC 1.15.1.1)
CMFL001_F03_R	BY896879	23	Q1SW64_MEDTR (Q1SW64) Glycoside transferase, six-hairpin (Fragment)	4e-23			G	At5g49720	2e-23	J023054M04	4e-22	Endoglucanase 1 precursor (EC 3.2.1.4) (Endo-1,4-beta-glucanase) (Abscission cellulase 1)
CMFL001_F04_F	BY878007	6113	Q1SH90_MEDTR (Q1SH90) Rapid ALkalinization Factor	1e-12			X	At5g67070	1e-13	J023049L07	3e-09	F3H9.8 protein - Arabidopsis thaliana
CMFL001_F04_R	BY896880	6113	Q1SH90_MEDTR (Q1SH90) Rapid ALkalinization Factor	1e-12			X	At5g67070	6e-14	J023049L07	4e-09	F3H9.8 protein - Arabidopsis thaliana
CMFL001_F05_F	BY878008	10348	no hits
CMFL001_F06_R	BY896881	24	no hits					At2g21800	1.4	J013128E12	2.3	Receptor-like protein kinase 5 precursor (EC 2.7.1.-)
CMFL001_F07_F	BY878009	9653	O80812_ARATH (O80812) T8F5.19 protein	0.0002				At1g65410	4e-06	J023105K03	5e-05	Hypothetical ABC transporter ATP-binding protein yrbF
CMFL001_F07_R	BY896882	9653	Q6ASX4_ORYSA (Q6ASX4) ABC transporter ATP-binding protein, putative	2e-48	Q			At1g65410	7e-48	J023105K03	4e-50	Hypothetical ABC transporter ATP-binding protein yrbF
CMFL001_F08_F	BY878010	6114	Q69QN2_ORYSA (Q69QN2) Hypothetical protein OSJNBa0024L18.10	0.027				At3g10810	0.0001	006-204-A05	0.0005	Arabidopsis thaliana At1g69210/F4N2_11 mRNA, complete cds.
CMFL001_F08_R	BY896883	6114	no hits
CMFL001_F09_F	BY878011	25	Q8L8I7_PINTA (Q8L8I7) Putative TIR/NBS/LRR disease resistance pr...	3e-25			V	At1g52900	8e-20	002-153-D12	2e-19	hypothetical protein F14G24.17 [imported] - Arabidopsis thaliana
CMFL001_F10_F	BY878012	5579	Q9XEY2_TOBAC (Q9XEY2) Nt-iaa2.5 deduced protein (Fragment)	0.035				At5g65670	0.0007	J033107D08	0.13	Auxin-responsive protein IAA8 (Indoleacetic acid-induced protein 8)
CMFL001_F10_R	BY896884	5579	no hits					At2g13000	3.1
CMFL001_F11_F	BY878013	26	Q8Y814_LISMO (Q8Y814) Lmo1105 protein	1.1				At2g03280	1.7	002-145-H03	0.7	Oryza sativa (japonica cultivar-group) genomic DNA, chromosome 1, BAC clone:B1045D11.
CMFL001_F11_R	BY896885	26	Q23NS1_TETTH (Q23NS1) Histidine acid phosphatase family protein	0.77				At3g30790	3.7	J023134G14	1.6	Protein kinase YAK1 (EC 2.7.1.-)
CMFL001_F12_R	BY896886	8981	Q6BHE4_DEBHA (Q6BHE4) Similar to CA1849|IPF19932 Candida albican...	4.9				At1g28020	0.13	J033087L13	1.3	Receptor protein kinase CLAVATA1 precursor (EC 2.7.1.-)
CMFL001_F13_F	BY878014	8702	Q1S397_MEDTR (Q1S397) Hypothetical protein	8e-13			X	At5g15320	1e-06	J033090J17	6e-09	Oryza sativa genomic DNA, chromosome 4, BAC clone: OSJNBb0050O03, complete sequence.
CMFL001_F13_R	BY896887	8702	Q1S397_MEDTR (Q1S397) Hypothetical protein	8e-13			X	At5g15320	1e-06	J033090J17	6e-09	Oryza sativa genomic DNA, chromosome 4, BAC clone: OSJNBb0050O03, complete sequence.
CMFL001_F14_R	BY896888	27	Q650T8_ORYSA (Q650T8) Hypothetical protein P0669G04.14	1e-11				At1g70320	2.4	001-127-D03	1e-13	conserved hypothetical protein SP2146 [imported] - Streptococcus pneumoniae (strain TIGR4)
CMFL001_F15_F	BY878015	5666	Q9SDN4_PRUDU (Q9SDN4) Amino acid/peptide transporter	2e-68	E			At2g02040	8e-64	J023139H09	3e-67	Peptide transporter PTR2-B (Histidine transporting protein)
CMFL001_F15_R	BY896889	5666	Q93VE2_ORYSA (Q93VE2) Putative peptide transporter 1	3e-25	E			At3g54140	9e-26	J023139H09	1e-27	Peptide transporter PTR2-B (Histidine transporting protein)
CMFL001_F16_F	BY878016	5196	Q9M132_ARATH (Q9M132) Putative hypoersensitive response protein ...	5e-27			V	At4g01410	1e-28	J013139L19	2e-15	hypothetical protein T10D17.10 - Arabidopsis thaliana
CMFL001_F16_R	BY896890	5196	Q2HTB8_MEDTR (Q2HTB8) Harpin-induced 1	0.001				At4g01410	0.1	J023085B09	3.9	Microsomal signal peptidase 18 kDa subunit (EC 3.4.-.-) (SPase 18 kDa subunit) (SPC18) (Endopeptidase SP18)
CMFL001_F17_F	BY878017	6115	Q1G3M3_ARATH (Q1G3M3) Hypothetical protein	2e-07				At5g42700	0.0004	J033115O10	2e-05	Genomic Sequence for Oryza sativa, Nipponbare strain, clone OSJNBa0032G08, from Chromosome 3, complete sequence.
CMFL001_F17_R	BY896891	6115	Q61XI4_CAEBR (Q61XI4) Hypothetical protein CBG03972	1.7				At5g24580	3.4	002-162-F04	1.8
CMFL001_F18_F	BY878018	10090	Q4VZ79_SOYBN (Q4VZ79) Glycosyltransferase	4e-06	O			At5g67230	6e-10	J033133O13	4.3	hypothetical protein T10K17.260 - Arabidopsis thaliana
CMFL001_F18_R	BY896892	10090	no hits					At2g30270	1.8	J033068L21	2.3	hypothetical protein T8M16_200 - Arabidopsis thaliana
CMFL001_F19_F	BY878019	4617	Q9C5A7_ARATH (Q9C5A7) Hypothetical protein At5g08700	1e-43	R			At4g19610	5e-53	002-110-H01	2e-18	Probable RNA-binding protein KIAA0682
CMFL001_F19_R	BY896893	4617	Q7X8Z7_ORYSA (Q7X8Z7) OSJNBa0085I10.19 protein (OSJNBa0070C17.5 ...	3e-24	R			At4g19610	3e-22	002-110-H01	5e-26	Probable RNA-binding protein KIAA0682
CMFL001_F20_F	BY878020	28	Q6H976_ANTMA (Q6H976) STYLOSA protein	4e-21	R			At4g32551	2e-28	J033115K06	5e-29	Hypothetical WD-repeat protein alr3466
CMFL001_F21_F	BY878021	4618	Q7Y003_ORYSA (Q7Y003) Hypothetical protein OSJNBb0070O09.5	1e-14		G		At2g39210	3e-15	J013000C06	3e-15	nodulin-like protein [imported] - Arabidopsis thaliana
CMFL001_F21_R	BY896894	4618	O80960_ARATH (O80960) Nodulin-like protein (At2g39210/T16B24.15)	7e-08		G		At2g39210	1e-09	J013149D11	2e-08	nodulin-like protein [imported] - Arabidopsis thaliana
CMFL001_F22_F	BY878022	10009	Q40210_LOTJA (Q40210) RAB5B	1e-61	U			At3g54840	3e-62	001-007-H06	4e-62	Ras-related protein RHN1
CMFL001_F22_R	BY896895	10009	Q337T4_ORYSA (Q337T4) Ras family, putative	8e-11	U			At3g54840	8e-11	001-007-H06	2e-12	Ras-related protein RHN1
CMFL001_F23_F	BY878023	6116	O65539_ARATH (O65539) Hypothetical protein F4D11.200 (Hypothetic...	9.999e-38	O			At4g32600	6e-39	J023110J02	1e-36	probable RING zinc finger protein, 53384-54880 [imported] - Arabidopsis thaliana
CMFL001_F23_R	BY896896	6116	Q4IME4_GIBZE (Q4IME4) Hypothetical protein	0.37				At4g28780	2.3	002-117-H09	0.11	T20H2.10 protein - Arabidopsis thaliana
CMFL001_F24_F	BY878024	6117	Q7EB72_ARATH (Q7EB72) Hypothetical protein At2g48130 (Xylogen li...	3e-19			R	At2g48130	5e-21	J033042C03	3e-19	hypothetical protein At2g48130 [imported] - Arabidopsis thaliana
CMFL001_F24_R	BY896897	6117	Q1RYG7_MEDTR (Q1RYG7) Plant lipid transfer protein/Par allergen	0.029				At2g48130	0.001	J033042C03	0.002	hypothetical protein At2g48130 [imported] - Arabidopsis thaliana
CMFL001_G01_F	BY878025	6049	O22813_ARATH (O22813) Putative steroid dehydrogenase (At2g33630/...	1e-11	I			At2g33630	8e-14	J023066G02	3e-12	NAD(P)-dependent steroid dehydrogenase (EC 1.1.1.-) (H105e3 protein)
CMFL001_G01_R	BY896898	6049	Q6ZHP8_ORYSA (Q6ZHP8) Putative NAD(P)-dependent cholesterol dehy...	1e-16	I			At2g33630	2e-17	J023066G02	2e-18	NAD(P)-dependent steroid dehydrogenase (EC 1.1.1.-) (H105e3 protein)
CMFL001_G02_F	BY878026	8417	O48868_9ROSI (O48868) 4-coumarate:CoA ligase 2	2e-16	I			At3g21240	3e-15	J023002B16	3e-15	4-coumarate--CoA ligase 2 (EC 6.2.1.12) (4CL 2) (4-coumaroyl-CoA synthase 2)
CMFL001_G02_R	BY896899	8417	Q4A0B2_STAS1 (Q4A0B2) Poly-gamma-glutamate synthesis protein PgsA	5				At4g21550	0.9	002-160-B03	1.9	mRNA export factor elf1
CMFL001_G03_F	BY878027	4979	Q4ZE98_PHYES (Q4ZE98) Putative potassium transporter protein (Fr...	1e-34			P	At1g70300	1e-37	J023062E24	2e-34	High affinity potassium transporter
CMFL001_G03_R	BY896900	4979	Q54MT6_DICDI (Q54MT6) Hypothetical protein	8.4				At3g02050	0.32	J023081N10	0.31	High affinity potassium transporter
CMFL001_G04_F	BY878028	6491	Q6L469_SOLDE (Q6L469) Putative RNA recognition motif containing ...	4e-56		R		At1g14340	3e-50	006-301-G01	4e-50	F14L17.11 protein - Arabidopsis thaliana
CMFL001_G04_R	BY896901	6491	Q8IGL3_DROME (Q8IGL3) RE69223p	4.9				At5g04730	1.8
CMFL001_G05_F	BY878029	6118	Q825Z7_STRAW (Q825Z7) Putative lysyl-tRNA synthetase	4				At5g42780	1.7	001-130-A08	2.1	Oryza sativa (japonica cultivar-group) genomic DNA, chromosome 1, PAC clone:P0503C12.
CMFL001_G05_R	BY896902	6118	Q21NN5_SACD2 (Q21NN5) Hypothetical protein	4.9				At2g14060	2.3	J013150O18	2.3	hypothetical protein At2g25570 [imported] - Arabidopsis thaliana
CMFL001_G06_F	BY878030	6088	Q2V4I1_ARATH (Q2V4I1) Protein At1g48450	8e-33			S	At1g48450	2e-34	J013026C05	3e-32	unknown protein [imported] - Arabidopsis thaliana
CMFL001_G06_R	BY896903	6088	Q97P52_STRPN (Q97P52) IS1167, transposase	3.8				At5g10800	0.9	002-152-C01	4.3	Probable UDP-glucose 4-epimerase At4g10960 (EC 5.1.3.2) (Galactowaldenase) (UDP-galactose 4-epimerase)
CMFL001_G07_F	BY878031	6119	Q94KA3_PICAB (Q94KA3) Gamma-humulene synthase-like protein	2e-10				At4g02780	4e-05	J023080N01	0.001	Taxadiene synthase (EC 4.2.3.17) (Taxa-4(5),11(12)-diene synthase)
CMFL001_G07_R	BY896904	6119	Q2PRN4_TAXCU (Q2PRN4) Taxadiene synthase	0.014				At4g16740	0.007	J033047B15	3	Hypothetical 131.1 kDa helicase in ALG7-ENP1 intergenic region
CMFL001_G08_F	BY878032	6367	Q2HUA9_MEDTR (Q2HUA9) Lipase/lipooxygenase, PLAT/LH2 (Embryo-spe...	8e-12			R	At5g62200	9e-12	J013098J12	2e-06	hypothetical protein At2g41470 [imported] - Arabidopsis thaliana
CMFL001_G08_R	BY896905	6367	no hits							001-043-G08	2	Non-cyanogenic beta-glucosidase precursor (EC 3.2.1.21)
CMFL001_G09_F	BY878033	5619	Q94DE9_ORYSA (Q94DE9) Hypothetical protein P0683F02.5 (Hypotheti...	0.001				At5g01260	0.004	002-130-D02	2e-05	hypothetical protein F7J8.240 - Arabidopsis thaliana
CMFL001_G09_R	BY896906	5619	Q25802_PLAFA (Q25802) RpoD protein	5.9				At4g07810	0.59	J023024D13	0.32	Oryza sativa (japonica cultivar-group) genomic DNA, chromosome 7, PAC clone:P0503D09.
CMFL001_G10_F	BY878034	29	Q2U287_ASPOR (Q2U287) UDP-glucose pyrophosphorylase	4e-80	G			At5g17310	8e-33	J013039M01	1e-33	UTP--glucose-1-phosphate uridylyltransferase (EC 2.7.7.9) (UDP-glucose pyrophosphorylase) (UDPGP) (UGPase)
CMFL001_G10_R	BY896907	29	no hits					At3g23330	4.1	002-165-F12	1.8
CMFL001_G11_F	BY878035	4619	Q8LDC3_ARATH (Q8LDC3) C-8,7 sterol isomerase	1.9e-44	I			At1g20050	4e-46	J033110C04	5e-45	Probable 3-beta-hydroxysteroid-delta(8),delta(7)-isomerase (EC 5.3.3.5) (Cholestenol delta-isomerase) (Delta8-delta7 sterol isomerase) (D8-D7 sterol isomerase)
CMFL001_G11_R	BY896908	4619	Q2TU57_MAIZE (Q2TU57) Sterol-8,7-isomerase	2e-06				At1g20050	1e-05	006-206-F06	2e-08	Probable 3-beta-hydroxysteroid-delta(8),delta(7)-isomerase (EC 5.3.3.5) (Cholestenol delta-isomerase) (Delta8-delta7 sterol isomerase) (D8-D7 sterol isomerase)
CMFL001_G12_F	BY878036	8982	Q76B42_NICBE (Q76B42) Hypothetical protein NbPPS3	0.0002				At3g17860	7e-05	006-310-F01	0.31	Oryza sativa (japonica cultivar-group) genomic DNA, chromosome 1, PAC clone:P0047E11.
CMFL001_G12_R	BY896909	8982	Q6ES50_ORYSA (Q6ES50) Hypothetical protein P0650H04.35-2	3e-10			S	At1g48500	9e-07	J013002C19	6e-12	protein T1N15.11 [imported] - Arabidopsis thaliana
CMFL001_G13_F	BY878037	10124	Q9ZS21_SOYBN (Q9ZS21) Glyoxalase I (EC 4.4.1.5)	5.9e-40	G			At1g08110	7e-40	J023043J03	2e-37	Lactoylglutathione lyase (EC 4.4.1.5) (Methylglyoxalase) (Aldoketomutase) (Glyoxalase I) (Glx I) (Ketone-aldehyde mutase) (S-D-lactoylglutathione methylglyoxal lyase)
CMFL001_G13_R	BY896910	10124	Q9ZS21_SOYBN (Q9ZS21) Glyoxalase I (EC 4.4.1.5)	4e-14	G			At1g08110	2e-18	J023043J03	2e-19	Lactoylglutathione lyase (EC 4.4.1.5) (Methylglyoxalase) (Aldoketomutase) (Glyoxalase I) (Glx I) (Ketone-aldehyde mutase) (S-D-lactoylglutathione methylglyoxal lyase)
CMFL001_G14_F	BY878038	4620	Q2R176_ORYSA (Q2R176) SSXT protein containing protein, expressed	5e-17	K			At4g00850	1e-18	001-017-F01	2e-17	protein T25K16.15 [imported] - Arabidopsis thaliana
CMFL001_G14_R	BY896911	4620	no hits							J013104F01	2.4	Putative receptor protein kinase CRINKLY4 precursor (EC 2.7.1.-)
CMFL001_G15_F	BY878039	6120	Q9SWS9_PEA (Q9SWS9) Ribosomal protein S26	2.9999e-30	J			At2g40590	3e-30	J033037F24	3e-29	40S ribosomal protein S26 (S31)
CMFL001_G15_R	BY896912	6120	Q9SWS9_PEA (Q9SWS9) Ribosomal protein S26	4e-15	J			At2g40590	9e-16	J033037F24	8e-16	40S ribosomal protein S26 (S31)
CMFL001_G16_F	BY878040	5670	Q9LKL6_PEA (Q9LKL6) DEAD box protein P68	5.9e-26	A			At4g33370	0.0003	J033125P18	0.0003	RNA helicase-like protein DB10
CMFL001_G17_F	BY878041	6121	Q40922_PSEMZ (Q40922) Pseudotzain	8.99999e-29	O			At4g35350	1e-28	001-037-H03	2e-27	Caricain precursor (EC 3.4.22.30) (Papaya proteinase omega) (Papaya proteinase III) (PPIII) (Papaya peptidase A)
CMFL001_G17_R	BY896913	6121	Q84Y03_GOSHI (Q84Y03) Cysteine protease	7e-39	O			At1g09850	2e-28	001-008-H03	9e-25	Chymopapain precursor (EC 3.4.22.6) (Papaya proteinase II) (PPII)
CMFL001_G18_F	BY878042	6122	Q2R7H6_ORYSA (Q2R7H6) Expressed protein	4e-49	S			At3g59390	3e-50	002-145-B01	0.0005	hypothetical protein F25L23.250 - Arabidopsis thaliana
CMFL001_G18_R	BY896914	6122	Q2R7H6_ORYSA (Q2R7H6) Expressed protein	1e-14	S			At3g59390	2e-15	002-145-B01	4e-29	hypothetical protein F25L23.250 - Arabidopsis thaliana
CMFL001_G19_F	BY878043	5923	Q6K4P0_ORYSA (Q6K4P0) Hypothetical protein OSJNBa0054K20.23	4e-15				At3g09250	5e-16	006-203-A04	8e-17	Arabidopsis thaliana chromosome III BAC F3L24 genomic sequence, complete sequence.
CMFL001_G19_R	BY896915	5923	Q6K4P0_ORYSA (Q6K4P0) Hypothetical protein OSJNBa0054K20.23	7e-20				At3g09250	4e-16	006-203-A04	1e-21	Arabidopsis thaliana chromosome III BAC F3L24 genomic sequence, complete sequence.
CMFL001_G20_F	BY878044	9654	Q1SMR0_MEDTR (Q1SMR0) Short-chain dehydrogenase/reductase SDR	6e-51	Q			At5g51030	2e-51	J013047B18	5e-43	Carbonyl reductase [NADPH] 3 (EC 1.1.1.184) (NADPH-dependent carbonyl reductase 3)
CMFL001_G20_R	BY896916	9654	Q23V03_TETTH (Q23V03) Hypothetical protein	0.35
CMFL001_G21_F	BY878045	9655	Q9SF20_ARATH (Q9SF20) F26K24.7 protein (Hypothetical protein At3...	2e-30	R			At3g11780	5e-32	002-113-B04	2e-26	hypothetical protein F26G5.50 - Arabidopsis thaliana
CMFL001_G21_R	BY896917	9655	Q5W1I1_NICGL (Q5W1I1) Putative ML domain protein (Fragment)	0.00029				At5g06480	9e-06	002-113-B04	4e-05	hypothetical protein F26G5.50 - Arabidopsis thaliana
CMFL001_G22_F	BY878046	6123	Q9C938_ARATH (Q9C938) Putative oxidoreductase; 33116-34434	2e-14	Q			At3g21420	2e-14	002-115-G04	2e-12	Leucoanthocyanidin dioxygenase (EC 1.-.-.-) (LDOX) (Leucoanthocyanidin hydroxylase) (Anthocyanidin synthase)
CMFL001_G22_R	BY896918	6123	no hits
CMFL001_G23_F	BY878047	6124	Q1HN45_SCHJA (Q1HN45) Hypothetical protein	0.0005	D			At4g02390	0.0008	J033032F20	0.008	hypothetical protein At2g44430 [imported] - Arabidopsis thaliana
CMFL001_G23_R	BY896919	6124	Q242T0_TETTH (Q242T0) Ubiquitin carboxyl-terminal hydrolase fami...	1.4				At2g37100	3.4	J033094I10	4	Endoplasmin homolog precursor (GRP94 homolog)
CMFL001_G24_F	BY878048	5552	Q6V9I5_SOLCH (Q6V9I5) P18	8e-40	K			At2g45640	6e-38	J033061I03	2e-36	Probable Sin3 associated polypeptide p18
CMFL001_G24_R	BY896920	5552	Q6V9I5_SOLCH (Q6V9I5) P18	3e-28	K			At2g45640	2e-25	J033061I03	9e-24	Probable Sin3 associated polypeptide p18
CMFL001_H01_F	BY878049	6125	Q9SS99_ARATH (Q9SS99) F4P13.11 protein	0.021				At3g01560	0.0004	J033048F22	0.17	Phosphatidylinositol-binding clathrin assembly protein (Clathrin assembly lymphoid myeloid leukemia protein)
CMFL001_H01_R	BY896921	6125	Q5P150_AZOSE (Q5P150) Transcriptional regulator ArsR family	4.9				At3g13080	1.7	001-107-G05	2
CMFL001_H02_F	BY878050	30	Q3ECJ7_ARATH (Q3ECJ7) Protein At1g63110	9e-25	R			At1g12730	7e-37	J013059O06	2e-35	Hypothetical protein C1952.01 in chromosome I
CMFL001_H02_R	BY896922	30	no hits					At3g45460	0.8
CMFL001_H03_F	BY878051	4621	Q2V987_SOLTU (Q2V987) Transcription factor APFI-like	4e-80			X	At1g19580	1e-79	006-304-F03	9e-82	Unknown mitochondrial protein At5g63510
CMFL001_H03_R	BY896923	4621	Q7T7J5_9REOV (Q7T7J5) Spike protein VP4 (Fragment)	0.35				At1g08260	0.62	001-105-G11	2.3	NAM (no apical meristem)-like protein [imported] - Arabidopsis thaliana
CMFL001_H04_F	BY878052	5325	O82271_ARATH (O82271) Expressed protein (At2g31130/T16B12.6)	2e-10				At2g31130	5e-12	J033050M07	0.58	hypothetical protein T5K18.130 - Arabidopsis thaliana
CMFL001_H05_F	BY878053	10187	O22656_MAIZE (O22656) Ubiquitin-conjugating enzyme protein E2	3e-31	O			At3g46460	2e-29	001-034-F08	1e-32	Ubiquitin-conjugating enzyme E2-20 kDa (EC 6.3.2.19) (Ubiquitin-protein ligase) (Ubiquitin carrier protein)
CMFL001_H05_R	BY896924	10187	O24560_MAIZE (O24560) Ubiquitin carrier protein	3e-38	O			At3g46460	2e-38	J013135H01	2e-39	Ubiquitin-conjugating enzyme E2-20 kDa (EC 6.3.2.19) (Ubiquitin-protein ligase) (Ubiquitin carrier protein)
CMFL001_H06_F	BY878054	4622	Q5SSE9_MOUSE (Q5SSE9) ATP-binding cassette, sub-family A (ABC1),...	0.62				At5g66600	0.46	001-200-B10	0.42	hypothetical protein At2g23700 [imported] - Arabidopsis thaliana
CMFL001_H06_R	BY896925	4622	no hits					At3g08750	3.1	J013002B23	3	Hypothetical protein KIAA0196
CMFL001_H08_F	BY878055	31	Q6V9R4_STRPU (Q6V9R4) Sperm membrane protein	0.061				At1g40390	2	J023003L18	1.9	Beta-amylase (EC 3.2.1.2) (1,4-alpha-D-glucan maltohydrolase)
CMFL001_H08_R	BY896926	31	Q4Y5X4_PLACH (Q4Y5X4) Monosaccharide transporter, putative (Frag...	2.2				At2g43800	1
CMFL001_H09_F	BY878056	4743	Q1SPM2_MEDTR (Q1SPM2) Chlorophyll A-B binding protein	1e-46			C	At5g01530	4e-47	001-204-B02	2e-47	Chlorophyll A-B binding protein 6A, chloroplast precursor (LHCI type I CAB-6A) (Light-harvesting complex I 26 kDa protein)
CMFL001_H09_R	BY896927	4743	Q1SPM2_MEDTR (Q1SPM2) Chlorophyll A-B binding protein	2.9e-08			C	At5g01530	3e-10	001-204-B02	5e-10	Chlorophyll A-B binding protein 6A, chloroplast precursor (LHCI type I CAB-6A) (Light-harvesting complex I 26 kDa protein)
CMFL001_H10_F	BY878057	6126	O65657_ARATH (O65657) Hypothetical protein AT4g39700	2e-50	P			At4g39700	4e-52	J023033I19	3e-46	hypothetical protein T19P19.90 - Arabidopsis thaliana
CMFL001_H10_R	BY896928	6126	O65657_ARATH (O65657) Hypothetical protein AT4g39700	1e-20	P			At4g39700	2e-22	J013152L24	3e-20	hypothetical protein T19P19.90 - Arabidopsis thaliana
CMFL001_H11_F	BY878058	32	Q8VZ41_ARATH (Q8VZ41) Hypothetical protein At1g08710	2e-34				At1g08710	4e-36	J013153I12	4e-30	hypothetical protein F22O13.20 - Arabidopsis thaliana
CMFL001_H11_R	BY896929	32	Q8VZ41_ARATH (Q8VZ41) Hypothetical protein At1g08710	2e-08				At1g08710	4e-10	J013153I12	0.001	hypothetical protein F22O13.20 - Arabidopsis thaliana
CMFL001_H12_F	BY878059	6127	Q5TIN4_PINTA (Q5TIN4) Alpha-1,6-xylosyltransferase	7.9e-44	G			At4g02500	8e-34	J023145D01	2e-16	hypothetical protein F1M20.6 [imported] - Arabidopsis thaliana
CMFL001_H12_R	BY896930	6127	Q5TIN3_9ROSI (Q5TIN3) Alpha-1,6-xylosyltransferase (Fragment)	4e-20	G			At3g62720	2e-22	001-034-G06	8e-21	hypothetical protein T14P8.23 - Arabidopsis thaliana
CMFL001_H13_F	BY878060	33	Q9LR34_ARATH (Q9LR34) F26F24.12	3e-31	A			At1g23280	5e-33	001-020-C08	2e-28	MAK16 protein
CMFL001_H13_R	BY896931	33	Q59P36_CANAL (Q59P36) Hypothetical protein MAK16	0.47				At4g23610	0.92	001-038-A06	4.3	hypothetical protein T4C21.220 - Arabidopsis thaliana
CMFL001_H14_R	BY896932	6900	Q8LSP9_ORYSA (Q8LSP9) Putative ubiquitin protein	7e-18	O			At2g17200	7e-18	J023111G18	8e-20	probable ubiquitin-like protein [imported] - Arabidopsis thaliana
CMFL001_H15_F	BY878061	4623	Q5ZAN2_ORYSA (Q5ZAN2) Putative BSD protein	7e-15			R	At3g49800	1e-13	001-043-B06	3e-17	hypothetical protein F6H11.10 - Arabidopsis thaliana
CMFL001_H15_R	BY896933	4623	no hits					At5g15900	4
CMFL001_H16_F	BY878062	6128	O81126_ARATH (O81126) 9G8-like SR protein (Putative RSZp22 splic...	1e-23	A			At2g24590	3e-26	001-038-B09	4e-25	splicing factor RSZp21 [imported] - Arabidopsis thaliana
CMFL001_H16_R	BY896934	6128	no hits					At1g59453	0.37
CMFL001_H17_F	BY878063	34	Q9SL95_ARATH (Q9SL95) Hypothetical protein At2g25680	6e-17			X	At2g25680	6e-19	002-108-F05	7e-18	hypothetical protein At2g25680 [imported] - Arabidopsis thaliana
CMFL001_H17_R	BY896935	34	Q22G67_TETTH (Q22G67) Leucine Rich Repeat family protein	1.7				At5g35840	2.6	J033043G02	1.5	probable salt-inducible protein [imported] - Arabidopsis thaliana
CMFL001_H18_F	BY878064	35	Q7MFI9_VIBVY (Q7MFI9) Putative RTX toxin	0.81				At1g42470	4	J013095E04	4.9	Receptor-like protein kinase 5 precursor (EC 2.7.1.-)
CMFL001_H18_R	BY896936	35	Q4L5U5_STAHJ (Q4L5U5) Similar to unknown protein	1.7				At3g28840	2.5	002-110-F01	4	1,3-beta-glucan synthase component FKS3 (EC 2.4.1.34) (1,3-beta-D- glucan-UDP glucosyltransferase)
CMFL001_H19_F	BY878065	6129	Q70G33_TOBAC (Q70G33) Hydroxycinnamoyl CoA quinate transferase	2e-15			R	At1g65445	7e-15	001-025-E04	2e-12	Taxadien-5-alpha-ol O-acetyltransferase (EC 2.3.1.162) (Taxa- 4(20),11(12)-dien-5alpha-ol-O-acetyltransferase) (Taxadienol acetyltransferase)
CMFL001_H19_R	BY896937	6129	no hits					At3g02690	1.4
CMFL001_H20_F	BY878066	4961	P93828_ARATH (P93828) F19P19.27 protein (Hypothetical protein)	3e-22	R			At1g04290	6e-24	001-119-B09	4e-21	Protein PNAS-27
CMFL001_H20_R	BY896938	4961	no hits					At1g71420	1.9
CMFL001_H21_F	BY878067	36	Q8L4I2_ORYSA (Q8L4I2) Hypothetical protein P0551A11.11 (Hypothet...	1e-16	P			At4g39700	3e-11	002-170-H03	3e-18	Oryza sativa (japonica cultivar-group) genomic DNA, chromosome 1, BAC clone:OJ1116_C07.
CMFL001_H21_R	BY896939	36	no hits							001-132-F10	1.9	Beta-mannosidase precursor (EC 3.2.1.25) (Mannanase) (Mannase)
CMFL001_H22_F	BY878068	9501	Q461D3_BRANA (Q461D3) Male sterility protein 2-2	8e-30	I			At3g11980	1e-31	J023102A19	3e-29	Male sterility protein 2
CMFL001_H22_R	BY896940	9501	Q8S7T9_ORYSA (Q8S7T9) Putative male sterility protein	3e-25	I			At3g11980	5e-26	J023102A19	6e-27	Male sterility protein 2
CMFL001_H23_F	BY878069	6130	Q9LS25_ARATH (Q9LS25) Similarity to salt-inducible protein	0.003				At5g46580	3e-05	002-150-D06	1.2	hypothetical protein At2g27770 [imported] - Arabidopsis thaliana
CMFL001_H23_R	BY896941	6130	no hits					At5g37870	1.7	J033145D02	0.31	Myosin IJ heavy chain
CMFL001_H24_F	BY878070	37	Q9C9Z6_ARATH (Q9C9Z6) Hypothetical protein F17O14.7 (AT3g08600/F...	0.04				At3g08600	0.0003	J033072G17	0.0005	hypothetical protein F7H19.80 - Arabidopsis thaliana
CMFL001_H24_R	BY896942	37	Q2QYI6_ORYSA (Q2QYI6) Expressed protein	6e-07			X	At3g08600	3e-07	J033072G17	6e-09	hypothetical protein F7H19.80 - Arabidopsis thaliana
CMFL001_I01_F	BY878071	38	Q9SSP5_ARATH (Q9SSP5) Threonine synthase, putative	5.8				At1g72810	0.11	002-185-B03	3.3	hypothetical protein B2A19.10 [imported] - Neurospora crassa
CMFL001_I01_R	BY896943	38	Q39903_GALNI (Q39903) Lectin precursor (Fragment)	3e-14				At1g11280	0.003	J013111K08	0.019	Putative receptor protein kinase ZMPK1 precursor (EC 2.7.1.37)
CMFL001_I02_F	BY878072	4782	Q8L9M2_ARATH (Q8L9M2) Hypothetical protein	5e-12			S	At1g78020	9e-14	001-027-E02	5e-11
CMFL001_I02_R	BY896944	4782	no hits					At4g23140	0.41	J013162A17	1.5	GTPase-activating protein GYP7 (GAP for YPT7)
CMFL001_I03_F	BY878073	6131	Q1KUN4_9ROSI (Q1KUN4) Hypothetical protein	1e-38	R			At3g02460	1e-38	J013111E20	3e-40	EBP50-PDZ interactor of 64 kDa (EPI64 protein)
CMFL001_I03_R	BY896945	6131	no hits					At1g43860	1.7	J023038L10	3.4	Ubiquitin conjugating enzyme spm2 (Ubiquitin-conjugating enzyme variant MMS2 homolog) (UEV MMS2)
CMFL001_I04_F	BY878074	9202	Q40849_PICGL (Q40849) EMB24 protein	7e-21			T	At4g05200	4e-07	J023041L05	2e-06	Putative serine/threonine kinase receptor precursor (EC 2.7.1.37) (S-receptor kinase) (SRK)
CMFL001_I04_R	BY896946	9202	Q40849_PICGL (Q40849) EMB24 protein	0.008				At4g05200	0.006	002-166-A03	0.11	Putative serine/threonine kinase receptor precursor (EC 2.7.1.37) (S-receptor kinase) (SRK)
CMFL001_I05_F	BY878075	39	Q2QW87_ORYSA (Q2QW87) Expressed protein	6e-14	R			At1g22800	5e-16	J013109M02	2.5	hypothetical protein At2g46550 [imported] - Arabidopsis thaliana
CMFL001_I06_F	BY878076	8983	Q465A0_METBF (Q465A0) Hypothetical protein	6.3				At1g72300	2.4	J023057P21	1.7	Poly(A) polymerase cid13 (EC 2.7.7.19) (PAP) (Polynucleotide adenylyltransferase)
CMFL001_I06_R	BY896947	8983	Q4KM71_RAT (Q4KM71) NonO/p54nrb homolog	0.023				At4g32710	0.035	002-162-B01	0.015	Protein kinase APK1B (EC 2.7.1.-)
CMFL001_I07_F	BY878077	10148	Q7RKK3_PLAYO (Q7RKK3) DNA-directed RNA polymerase iii largest su...	0.9				At4g26350	0.49
CMFL001_I07_R	BY896948	10148	Q8LX76_9DIPT (Q8LX76) Cytochrome oxidase I (Fragment)	2.2				At1g79000	3.5	J033021C09	1.1	hypothetical protein F8L21.60 - Arabidopsis thaliana
CMFL001_I08_F	BY878078	10229	Q9ATR0_PEA (Q9ATR0) Brassinosteroid biosynthetic protein LKB	7e-05	R			At3g19820	2e-06	J023041A15	0.072
CMFL001_I09_F	BY878079	6132	Q948Z4_SOLTU (Q948Z4) Snakin-1	8e-20			R	At2g39540	4e-21	J023113B01	4e-19	Gibberellin-regulated protein 3 precursor
CMFL001_I09_R	BY896949	6132	Q948Z4_SOLTU (Q948Z4) Snakin-1	6e-20			R	At2g39540	3e-21	J023113B01	3e-19	Gibberellin-regulated protein 3 precursor
CMFL001_I10_F	BY878080	8788	Q1RXR3_MEDTR (Q1RXR3) ArgE/dapE/ACY1/CPG2/yscS	2e-89	E			At4g38220	4e-83	001-018-D07	2e-76	Aminoacylase-1 (EC 3.5.1.14) (N-acyl-L-amino-acid amidohydrolase) (ACY-1)
CMFL001_I10_R	BY896950	8788	Q1RXR3_MEDTR (Q1RXR3) ArgE/dapE/ACY1/CPG2/yscS	2e-16	E			At4g38220	4e-16	001-018-D07	2e-13	Aminoacylase-1 (EC 3.5.1.14) (N-acyl-L-amino-acid amidohydrolase) (ACY-1)
CMFL001_I11_F	BY878081	5577	Q9TMI0_9ASPA (Q9TMI0) Maturase (Fragment)	3.7				At5g62020	0.68
CMFL001_I12_R	BY896951	10349	Q4Y650_PLACH (Q4Y650) Hypothetical protein	2.9
CMFL001_I13_F	BY878082	4624	Q9SB47_ARATH (Q9SB47) Hypothetical protein F22K18.300 (Hypotheti...	1e-10				At4g24500	3e-12	J013123J20	4e-05
CMFL001_I13_R	BY896952	4624	Q40WS1_KINRA (Q40WS1) Peptidase S8 and S53, subtilisin, kexin, s...	8.5				At1g52180	2.8
CMFL001_I14_R	BY896953	10350	no hits					At4g10450	2.3
CMFL001_I15_F	BY878083	6133	Q4I630_GIBZE (Q4I630) Hypothetical protein	1.3				At2g36770	0.71	002-177-F12	0.51
CMFL001_I15_R	BY896954	6133	Q4I630_GIBZE (Q4I630) Hypothetical protein	1.3				At3g25420	3.1	002-177-F12	0.45
CMFL001_I16_F	BY878084	7155	Q9ZQH3_ARATH (Q9ZQH3) Expressed protein (At2g27460) (Hypothetica...	7e-46	U			At2g27460	2e-48	J033044C16	1e-36	Protein transport protein Sec24C (SEC24-related protein C)
CMFL001_I17_F	BY878085	5708	Q53SU0_HUMAN (Q53SU0) Hypothetical protein PNPT1	8.5						J013067B14	1.8	bacterial blight-resistance protein Xa1 - rice
CMFL001_I17_R	BY896955	5708	no hits
CMFL001_I18_F	BY878086	40	Q2QWL5_ORYSA (Q2QWL5) Retrotransposon protein, putative, Ty3-gyp...	1.9				At5g11540	3.6	J033022J03	2	Mitochondrial sodium/hydrogen exchanger (Mitochondrial Na(+)/H(+) exchanger)
CMFL001_I18_R	BY896956	40	Q98S17_GUITH (Q98S17) 60S ribosomal protein L3	8.3				At3g51620	1.8
CMFL001_I19_R	BY896957	8993	Q20HU6_PICSI (Q20HU6) Delta-selinene-like synthase	1e-08				At1g70080	0.9	002-178-B03	3.2	Glycyl-tRNA synthetase (EC 6.1.1.14) (Glycine--tRNA ligase) (GlyRS)
CMFL001_I20_F	BY878087	4625	Q8RWM7_ARATH (Q8RWM7) Hypothetical protein At5g36120	8e-07			X	At5g36120	2e-08	001-017-E01	4e-07	hypothetical protein asl0940 [imported] - Nostoc sp. (strain PCC 7120)
CMFL001_I21_F	BY878088	6134	Q4JYF2_CORJK (Q4JYF2) Hypothetical protein	0.97				At4g28060	0.99	J033027E15	0.54	hypothetical protein At2g46100 [imported] - Arabidopsis thaliana
CMFL001_I22_F	BY878089	5536	Q84UQ3_ORYSA (Q84UQ3) Putative zinc finger protein	6e-13	R			At1g32360	5e-13	002-163-E09	2e-07
CMFL001_I22_R	BY896958	5536	no hits					At4g13910	0.98	002-162-F11	2	Probable phosphoribosylformylglycinamidine synthase (EC 6.3.5.3) (FGAM synthase) (FGAMS) (Formylglycinamide ribotide amidotransferase) (FGARAT) (Formylglycinamide ribotide synthetase)
CMFL001_I23_F	BY878090	6135	Q8RUR1_CRYJA (Q8RUR1) Cry j 1 precursor	1e-101			M	At1g04680	3e-40	J023134D01	2e-33	Style development-specific protein 9612 precursor
CMFL001_I24_F	BY878091	8074	Q9MAZ6_LYCES (Q9MAZ6) Nonclathrin coat protein zeta2-COP	6e-57	U			At3g09800	1e-56	J013079J15	7e-58	Coatomer zeta-2 subunit (Zeta-2 coat protein) (Zeta-2 COP)
CMFL001_I24_R	BY896959	8074	Q1SW37_MEDTR (Q1SW37) Longin-like	1e-12	U			At4g08520	3e-13	006-212-A06	5e-13	Coatomer zeta-1 subunit (Zeta-1 coat protein) (Zeta-1 COP)
CMFL001_J01_F	BY878092	6136	O49868_HORVU (O49868) Putative ribophorin I homologue (Fragment)	5e-39	O			At1g76400	3e-38	J023048G03	7e-43	Dolichyl-diphosphooligosaccharide--protein glycosyltransferase 67 kDa subunit precursor (EC 2.4.1.119) (Ribophorin I) (RPN-I)
CMFL001_J01_R	BY896960	6136	Q1T021_MEDTR (Q1T021) Ribophorin I	7e-08				At1g76400	8e-06	001-029-A03	2e-06	hypothetical protein F15M4.10 [imported] - Arabidopsis thaliana
CMFL001_J03_F	BY878093	6054	Q38HV7_SOLTU (Q38HV7) Hypothetical protein	1e-23			X	At2g46080	1e-22	J033112M21	1e-18	hypothetical protein At2g46080 [imported] - Arabidopsis thaliana
CMFL001_J03_R	BY896961	6054	Q38HV7_SOLTU (Q38HV7) Hypothetical protein	0.0004				At2g46080	5e-05	J033112M21	0.0002	hypothetical protein At2g46080 [imported] - Arabidopsis thaliana
CMFL001_J04_R	BY896962	10351	no hits
CMFL001_J05_F	BY878094	41	Q874B3_PARBR (Q874B3) Mannitol-1-phosphate dehydrogenase (EC 1.1...	2e-47				At1g24300	0.25	J023019M11	0.4	Oryza sativa genomic DNA, chromosome 4, BAC clone: OSJNBb0089B03, complete sequence.
CMFL001_J05_R	BY896963	41	Q4BMG2_BURVI (Q4BMG2) Hypothetical protein	3.8				At3g18640	0.9	002-134-D11	1.9	hypothetical protein F11C18.30 - Arabidopsis thaliana
CMFL001_J06_F	BY878095	6137	Q1RVK2_MEDTR (Q1RVK2) TRAF-like	3e-22			R	At3g25910	5e-23	J013073D14	8e-23	hypothetical protein AT4g08460 [imported] - Arabidopsis thaliana
CMFL001_J06_R	BY896964	6137	Q1RXM1_MEDTR (Q1RXM1) Hypothetical protein	1.7				At2g37710	3
CMFL001_J07_F	BY878096	5460	Q84VG2_ORYSA (Q84VG2) Putative senescence-associated protein 5	3e-64			S	At4g28050	1e-52	001-208-A07	5e-66	senescence-associated protein homolog T13J8.160 - Arabidopsis thaliana
CMFL001_J07_R	BY896965	5460	Q84VG2_ORYSA (Q84VG2) Putative senescence-associated protein 5	3e-28			S	At1g18520	1e-28	001-039-H10	3e-30	senescence-associated protein homolog T13J8.160 - Arabidopsis thaliana
CMFL001_J08_F	BY878097	8144	Q1T0D8_MEDTR (Q1T0D8) Mitochondrial import inner membrane transl...	5e-22			E	At4g16160	1e-21	001-120-C03	3e-23	hypothetical protein - Arabidopsis thaliana
CMFL001_J08_R	BY896966	8144	Q5ZP29_9VIRU (Q5ZP29) PTPE protein (Protein tyrosine phosphatase)	6.5				At1g26990	0.79	J023148H24	3	hypothetical protein At2g47700 [imported] - Arabidopsis thaliana
CMFL001_J09_F	BY878098	6138	Q9FF25_ARATH (Q9FF25) Arabidopsis thaliana genomic DNA, chromoso...	5e-36				At5g38380	9e-38	002-113-H04	1e-34	Arabidopsis thaliana unknown protein (At5g38380) mRNA, complete cds.
CMFL001_J09_R	BY896967	6138	Q48UE7_STRPM (Q48UE7) Streptolysin S biosynthesis protein	1.3				At3g21970	1
CMFL001_J10_F	BY878099	10352	no hits							J023059L16	1.8	probable kinesin - Arabidopsis thaliana
CMFL001_J11_F	BY878100	6139	Q8RZU5_ORYSA (Q8RZU5) MCT-1 protein-like	1e-57	J			At1g09150	1e-57	001-106-D01	7e-59	hypothetical protein C11D2.4 - Caenorhabditis elegans
CMFL001_J11_R	BY896968	6139	Q8RZU5_ORYSA (Q8RZU5) MCT-1 protein-like	8e-39	J			At1g09150	2e-40	001-106-D01	1e-40	hypothetical protein C11D2.4 - Caenorhabditis elegans
CMFL001_J12_F	BY878101	6140	Q8GVU8_ORYSA (Q8GVU8) Hypothetical protein OJ1705_C03.129	1.9999e-37			X	At5g46060	2e-34	006-210-H02	1e-39	hypothetical protein F12B17.70 - Arabidopsis thaliana
CMFL001_J12_R	BY896969	6140	Q8GVU8_ORYSA (Q8GVU8) Hypothetical protein OJ1705_C03.129	0.011				At5g46060	8e-05	006-210-H02	4e-05	hypothetical protein F12B17.70 - Arabidopsis thaliana
CMFL001_J13_F	BY878102	6141	O50018_MAIZE (O50018) Elongation factor 1-alpha	3e-94	J			At5g60390	4e-95	002-130-G07	2e-96	Elongation factor 1-alpha (EF-1-alpha)
CMFL001_J13_R	BY896970	6141	Q9LN13_ARATH (Q9LN13) T6D22.2	3e-05				At5g60390	1e-05	J023100M05	6e-06	Elongation factor 1-alpha (EF-1-alpha)
CMFL001_J15_F	BY878103	9925	Q84TL0_POPTM (Q84TL0) Hypothetical protein	2e-26		X		At4g24220	1e-27	001-207-C11	1e-19	hypothetical protein T22A6.50 - Arabidopsis thaliana
CMFL001_J16_F	BY878104	8984	Q8RAB4_THETN (Q8RAB4) Hypothetical protein	4.1				At1g35220	2.6	002-162-E05	3.1	Glutamate receptor precursor
CMFL001_J16_R	BY896971	8984	Q22QL5_TETTH (Q22QL5) Hypothetical protein	5				At4g08840	1
CMFL001_J17_F	BY878105	5353	Q59I53_IPONI (Q59I53) Mitochondrial F1-ATPase gamma subunit	8e-42	C			At2g33040	8e-40	J023135E20	5e-41	ATP synthase gamma chain, mitochondrial precursor (EC 3.6.3.14)
CMFL001_J17_R	BY896972	5353	Q7GB12_ARATH (Q7GB12) Mitochondrial F1-ATPase, gamma subunit (AT...	5e-07	C			At2g33040	1e-08	J023135E20	9e-09	ATP synthase gamma chain, mitochondrial precursor (EC 3.6.3.14)
CMFL001_J18_F	BY878106	6142	Q84M98_ARATH (Q84M98) At2g21800	3e-46			X	At2g22140	2e-40	J013075N15	2e-50	hypothetical protein At2g22140 [imported] - Arabidopsis thaliana
CMFL001_J18_R	BY896973	6142	Q21KE4_SACD2 (Q21KE4) Thiolase	8.6				At4g32670	1.5	J023110L17	2.4	Hypothetical 39.4 kDa protein in MET1-SIS2 intergenic region
CMFL001_J19_F	BY878107	4626	Q9LPV0_ARATH (Q9LPV0) T22I11.2 protein	2e-08	K			At1g21150	4e-10	002-145-H07	1e-09	hypothetical protein F13G24.100 - Arabidopsis thaliana
CMFL001_J19_R	BY896974	4626	Q4INL8_GIBZE (Q4INL8) Hypothetical protein	2.9
CMFL001_J20_F	BY878108	6143	Q5ZEF1_ORYSA (Q5ZEF1) Hypothetical protein P0408F06.32 (Hypothet...	0.3				At5g65470	0.03	J023127C22	2.6	Putative topoisomerase 1-related protein
CMFL001_J20_R	BY896975	6143	Q617N8_CAEBR (Q617N8) Hypothetical protein CBG14896 (Fragment)	0.77				At1g75310	3.6	006-305-A10	0.9	hypothetical protein At2g40320 [imported] - Arabidopsis thaliana
CMFL001_J21_F	BY878109	5240	Q36WK2_RHOPA (Q36WK2) Pyridoxamine 5'-phosphate oxidase (EC 1.4....	1.1				At2g30230	2	J023120E20	0.17	Protein phosphatase 2C homolog 3 (EC 3.1.3.16) (PP2C-3)
CMFL001_J21_R	BY896976	5240	Q38Z95_LACSS (Q38Z95) Galactose:cation symporter	2				At1g80490	2.1	J013102N23	1.5	Leucine-rich repeat protein SHOC-2 (Ras-binding protein Sur-8)
CMFL001_J22_F	BY878110	8094	Q2RBM2_ORYSA (Q2RBM2) Ferritin 1, chloroplast, putative, expressed	9e-37	P			At2g40300	3e-36	001-026-D04	2e-38	Ferritin 1, chloroplast precursor (Fragment)
CMFL001_J22_R	BY896977	8094	no hits					At1g78230	0.59	J023045N14	0.55	Protein phosphatases PP1 regulatory subunit SDS22
CMFL001_J23_F	BY878111	42	Q69UW6_ORYSA (Q69UW6) Putative pectinacetylesterase	1e-10	M			At4g19420	2e-10	J013001O22	2e-12	probable pectinacetylesterase precursor T8L23.6 [imported] - Arabidopsis thaliana
CMFL001_J24_F	BY878112	6136	O49868_HORVU (O49868) Putative ribophorin I homologue (Fragment)	1e-32	O			At1g76400	2e-32	J023048G03	2e-36	Dolichyl-diphosphooligosaccharide--protein glycosyltransferase 67 kDa subunit precursor (EC 2.4.1.119) (Ribophorin I) (RPN-I)
CMFL001_J24_R	BY896978	6136	Q1T021_MEDTR (Q1T021) Ribophorin I	7e-10	O			At1g76400	6e-08	001-029-A03	9e-09	hypothetical protein F15M4.10 [imported] - Arabidopsis thaliana
CMFL001_K01_F	BY878113	43	Q9LNE9_ARATH (Q9LNE9) T21E18.2 protein	9e-10	R			At1g05960	1e-11	J033143H20	1e-10	hypothetical protein [imported] - Arabidopsis thaliana
CMFL001_K01_R	BY896979	43	O22937_ARATH (O22937) Hypothetical protein At2g41830	0.004				At2g41830	9e-05	J033143H20	0.005	hypothetical protein [imported] - Arabidopsis thaliana
CMFL001_K02_F	BY878114	5108	O23029_ARATH (O23029) T1G11.19 protein (Hypothetical protein At1...	1e-20			X	At1g04560	1e-22	J033081F22	5e-22	ABA-induced plasma membrane protein PM 19 - wheat
CMFL001_K02_R	BY896980	5108	O63547_9EUGL (O63547) Hypothetical protein	5				At4g23360	1.8	J033082C04	1	hypothetical protein F16G20.130 - Arabidopsis thaliana
CMFL001_K03_F	BY878115	5394	Q84JG8_ORYSA (Q84JG8) Sedoheptulose-1,7-bisphosphatase	5e-28	G			At3g55800	2e-30	J013039M24	9e-30	Sedoheptulose-1,7-bisphosphatase, chloroplast precursor (EC 3.1.3.37) (Sedoheptulose-bisphosphatase) (SBPASE) (SED(1,7)P2ASE)
CMFL001_K03_R	BY896981	5394	Q84JG8_ORYSA (Q84JG8) Sedoheptulose-1,7-bisphosphatase	4e-16	G			At3g55800	1e-16	J013039M24	8e-18	Sedoheptulose-1,7-bisphosphatase, chloroplast precursor (EC 3.1.3.37) (Sedoheptulose-bisphosphatase) (SBPASE) (SED(1,7)P2ASE)
CMFL001_K04_F	BY878116	10069	Q7RKD9_PLAYO (Q7RKD9) Hypothetical protein PY02962	0.44				At1g51900	0.67	001-131-A11	1.4	High affinity potassium transporter
CMFL001_K04_R	BY896982	10069	Q7RKD9_PLAYO (Q7RKD9) Hypothetical protein PY02962	0.44				At3g54850	1.7	001-131-A11	1.2	High affinity potassium transporter
CMFL001_K05_F	BY878117	9025	Q5Z6H8_ORYSA (Q5Z6H8) RING zinc finger protein-like	4e-09	O			At5g05810	4e-08	J023066I04	6e-06	probable RING zinc finger protein [imported] - Arabidopsis thaliana
CMFL001_K05_R	BY896983	9025	Q4TU11_ARATH (Q4TU11) RING finger family protein	0.021				At2g20030	9e-05	J023066I04	0.0009	probable RING zinc finger protein [imported] - Arabidopsis thaliana
CMFL001_K06_F	BY878118	44	Q9LRP5_ARATH (Q9LRP5) En/Spm-like transposon protein-like	6.3				At3g15600	0.12
CMFL001_K07_F	BY878119	6144	Q6ATY6_ORYSA (Q6ATY6) Putative RNA polymerase II subunit 5	1e-60	K			At5g59180	1e-56	J023138C10	2e-62	DNA-directed RNA polymerase II 19 kDa polypeptide (EC 2.7.7.6) (RNA polymerase II subunit 5)
CMFL001_K07_R	BY896984	6144	Q6ATY6_ORYSA (Q6ATY6) Putative RNA polymerase II subunit 5	3e-14	K			At5g59180	4e-14	J023138C10	5e-16	DNA-directed RNA polymerase II 19 kDa polypeptide (EC 2.7.7.6) (RNA polymerase II subunit 5)
CMFL001_K08_F	BY878120	45	Q3LW96_CHLS6 (Q3LW96) T-complex protein eta SU	8.4
CMFL001_K08_R	BY896985	45	Q4Z4I0_PLABE (Q4Z4I0) Pb-fam-3 protein	1.7				At1g75220	2.7	J033091B16	2	probable auxin transport protein - rice
CMFL001_K09_F	BY878121	5266	Q5N754_ORYSA (Q5N754) Putative 60S ribosomal protein L24	1e-45	J			At3g53020	3e-45	001-018-A11	2e-47	60S ribosomal protein L24
CMFL001_K09_R	BY896986	5266	Q5N754_ORYSA (Q5N754) Putative 60S ribosomal protein L24	2e-19	J			At3g53020	1e-18	001-018-A11	4e-21	60S ribosomal protein L24
CMFL001_K10_F	BY878122	46	Q8H7T9_ORYSA (Q8H7T9) Hypothetical protein OSJNBa0009C08.12	2e-19			X	At3g61320	6e-32	001-114-B03	5e-23	Hypothetical protein AT3g61320, chloroplast precursor
CMFL001_K11_F	BY878123	6145	Q8L992_ARATH (Q8L992) Hypothetical protein	4e-45	A			At3g03340	5e-47	J013124N18	4e-47	Hypothetical 37.0 kDa protein B0495.8 in chromosome II
CMFL001_K11_R	BY896987	6145	Q5CPD4_CRYHO (Q5CPD4) TRNA adenylyltransferase-related	2.3						J033031D02	0.71	hypothetical protein F4P12.20 - Arabidopsis thaliana
CMFL001_K12_F	BY878124	10099	Q5EUD7_MAIZE (Q5EUD7) Protein disulfide isomerase	1e-54	O			At2g47470	2e-54	J013050J24	1e-55	Probable protein disulfide isomerase A6 precursor (EC 5.3.4.1) (P5)
CMFL001_K12_R	BY896988	10099	no hits					At1g30350	3	J013001F05	1.4	Putative receptor protein kinase CRINKLY4 precursor (EC 2.7.1.-)
CMFL001_K13_F	BY878125	10062	Q945R8_SANAU (Q945R8) Cysteine proteinase (Fragment)	1e-48	O			At2g21430	1e-44	J013063O07	6e-48	Cysteine proteinase 1 precursor (EC 3.4.22.-)
CMFL001_K13_R	BY896989	10062	Q6UB43_IPOBA (Q6UB43) Cysteine proteinase	7e-23	O			At3g54940	5e-21	J023111H18	1e-22	Cysteine proteinase 1 precursor (EC 3.4.22.-)
CMFL001_K14_F	BY878126	6146	Q9AT47_LYCES (Q9AT47) Sulfate transporter 2	6e-07	P			At3g51895	4e-08	001-042-A04	3e-07	High affinity sulphate transporter 2
CMFL001_K14_R	BY896990	6146	no hits					At1g79490	0.52	002-160-B02	4.2	Putative leucyl-tRNA synthetase, cytoplasmic (EC 6.1.1.4) (Leucine-- tRNA ligase) (LeuRS)
CMFL001_K15_F	BY878127	9656	Q28501_MACMU (Q28501) Mucin (Fragment)	0.052				At1g59265	0.19	J023003E04	0.87	Histone transcription regulator 1 homolog
CMFL001_K15_R	BY896991	9656	Q9FW77_ORYSA (Q9FW77) Hypothetical protein OSJNBa0026L12.27	0.0001				At2g46080	5e-06	J033112M21	2e-06	hypothetical protein At2g46080 [imported] - Arabidopsis thaliana
CMFL001_K16_F	BY878128	4706	Q95P49_HELPO (Q95P49) Cu-metallothionein isoform	0.3				At1g32190	0.58	J013153E02	0.31	Metallothionein-like protein type 1
CMFL001_K16_R	BY896992	4706	Q2TA51_MOUSE (Q2TA51) Keratin associated protein 5-5	2.9
CMFL001_K17_R	BY896993	5604	Q2EAR1_BACCE (Q2EAR1) Major facilitator superfamily MFS_1	6.4				At2g26190	2.9	J013095A01	0.19	Hypothetical protein C24H6.01c in chromosome I
CMFL001_K18_F	BY878129	6989	Q9FXM0_PYRCO (Q9FXM0) Gamma tonoplast intrinsic protein	9e-68	G			At2g36830	7e-65	006-203-C12	7e-62	Tonoplast intrinsic protein, gamma (Gamma TIP) (Aquaporin-TIP)
CMFL001_K18_R	BY896994	6989	Q75T55_PRUPE (Q75T55) Tonoplast intrinsic protein	1e-23	G			At4g01470	2e-24	006-203-C12	1e-22	Tonoplast intrinsic protein, gamma (Gamma TIP) (Aquaporin-TIP)
CMFL001_K20_F	BY878130	4627	Q9LJR1_ARATH (Q9LJR1) Arabidopsis thaliana genomic DNA, chromoso...	3e-33				At3g15351	6e-35	001-022-D07	1e-20	Arabidopsis thaliana genomic DNA, chromosome 3, TAC clone: K7L4.
CMFL001_K20_R	BY896995	4627	no hits					At4g15920	3
CMFL001_K21_F	BY878131	9657	Q9SK66_ARATH (Q9SK66) Putative NADH-ubiquinone oxireductase (Hyp...	9e-45	C			At2g20360	2e-46	001-125-E12	2e-41	NADH-ubiquinone oxidoreductase 39 kDa subunit, mitochondrial precursor (EC 1.6.5.3) (EC 1.6.99.3) (Complex I-39KD) (CI-39KD)
CMFL001_K21_R	BY896996	9657	Q6K6A4_ORYSA (Q6K6A4) Putative NADH dehydrogenase	4e-24	C			At2g20360	5e-24	J033089A08	9e-26	NADH-ubiquinone oxidoreductase 39 kDa subunit, mitochondrial precursor (EC 1.6.5.3) (EC 1.6.99.3) (Complex I-39KD) (CI-39KD)
CMFL001_K22_F	BY878132	6147	Q6K9T9_ORYSA (Q6K9T9) Metallo-beta-lactamase-like	7e-46				At4g33540	2e-45	006-304-C07	1e-47	hypothetical protein T16L1.30 - Arabidopsis thaliana
CMFL001_K22_R	BY896997	6147	Q6K9T9_ORYSA (Q6K9T9) Metallo-beta-lactamase-like	0.0007				At4g33540	2e-05	J013002I14	1e-05	hypothetical protein T16L1.30 - Arabidopsis thaliana
CMFL001_K23_R	BY896998	47	Q84M57_ORYSA (Q84M57) Hypothetical protein OSJNBa0059E14.19	1e-18			X	At5g28150	2e-18	J013112L22	1e-20	hypothetical protein T20K18.40 - Arabidopsis thaliana
CMFL001_K24_F	BY878133	48	Q940H6_ARATH (Q940H6) Protein kinase	1e-45	T			At4g33950	2e-47	J023028J06	1e-44	Serine/threonine-protein kinase ASK1 (EC 2.7.1.-)
CMFL001_K24_R	BY896999	48	Q23JM0_TETTH (Q23JM0) Hypothetical protein	5				At4g11170	0.32
CMFL001_L01_R	BY897000	10204	Q8IAN6_PLAF7 (Q8IAN6) Hypothetical protein MAL8P1.143	1.3				At1g11100	2.3	001-206-G01	0.61	Hypothetical protein T16H12.5 in chromosome III
CMFL001_L02_F	BY878134	5985	Q40537_TOBAC (Q40537) Nicotiana tabacum (clone 12) activating fa...	0.042				At1g54290	1.8	001-036-C07	0.27	Protein translation factor SUI1 homolog
CMFL001_L02_R	BY897001	5985	Q8RVJ0_PINPS (Q8RVJ0) Putative translation factor	4.99999e-41	J			At1g54290	1e-41	J023049M22	2e-41	Protein translation factor SUI1 homolog (GOS2 protein)
CMFL001_L03_F	BY878135	5159	Q5WN33_CAEBR (Q5WN33) Hypothetical protein CBG08168	6.1				At1g34270	2.8	002-167-B07	2.6	hypothetical protein 13E11.260 [imported] - Neurospora crassa
CMFL001_L04_F	BY878136	8985	Q5KM98_CRYNE (Q5KM98) Hypothetical protein	1.2				At1g18170	2.6	J013000O24	1.1	hypothetical protein At2g38780 [imported] - Arabidopsis thaliana
CMFL001_L05_F	BY878137	6887	Q1T3W6_MEDTR (Q1T3W6) Photosystem ii core complex proteins psby,...	6e-20				At1g67740	8e-15	J013136L01	2e-18	Photosystem II core complex proteins psbY, chloroplast precursor (L- arginine metabolising enzyme) (L-AME) [Contains: Photosystem II protein psbY-1 (psbY-A1); Photosystem II protein psbY-2 (psbY-A2)]
CMFL001_L05_R	BY897002	6887	Q1T3W6_MEDTR (Q1T3W6) Photosystem ii core complex proteins psby,...	2e-15				At1g67740	3e-14	J013136L01	2e-16	Photosystem II core complex proteins psbY, chloroplast precursor (L- arginine metabolising enzyme) (L-AME) [Contains: Photosystem II protein psbY-1 (psbY-A1); Photosystem II protein psbY-2 (psbY-A2)]
CMFL001_L06_F	BY878138	6148	Q1T6U7_MEDTR (Q1T6U7) Hypothetical protein	1.9				At5g47455	0.31	J033072L09	0.17
CMFL001_L06_R	BY897003	6148	Q5NEY1_FRATT (Q5NEY1) Galactose-1-phosphate uridylyltransferase ...	8.5				At4g21770	0.47
CMFL001_L07_F	BY878139	7389	Q2QY53_ORYSA (Q2QY53) CIPK-like protein 1, putative, expressed	8e-69	T			At2g26980	5e-69	J013155F11	1e-70	SNF1-related protein kinase KIN10 (EC 2.7.1.-) (AKIN10)
CMFL001_L07_R	BY897004	7389	Q247L1_TETTH (Q247L1) Leucine Rich Repeat family protein	3.6				At2g16000	0.13	002-131-G02	3	hypothetical protein At2g39450 [imported] - Arabidopsis thaliana
CMFL001_L08_F	BY878140	8058	no hits
CMFL001_L09_F	BY878141	49	Q5JMM6_ORYSA (Q5JMM6) Putative NOGO-interacting mitochondrial pr...	1e-36	C			At3g15090	1e-37	J013095P17	3e-38	Quinone oxidoreductase-like protein At1g23740
CMFL001_L09_R	BY897005	49	Q9KFV8_BACHD (Q9KFV8) Quinone oxidoreductase	2.2				At5g56300	1.7
CMFL001_L10_F	BY878142	50	Q9SUV2_ARATH (Q9SUV2) Hypothetical protein F8B4.90 (Hypothetical...	6e-68	G			At4g32390	1e-69	006-212-H01	1e-61	Hypothetical protein C22E12.01 in chromosome I
CMFL001_L11_F	BY878143	51	Q7XGL4_ORYSA (Q7XGL4) Hypothetical protein OSJNBb0042K08.9 (LOB ...	4e-13			R	At3g03760	2e-15	002-104-C02	3e-13	LOB domain protein 18
CMFL001_L11_R	BY897006	51	Q6N8B7_RHOPA (Q6N8B7) Hypothetical protein precursor	3.8
CMFL001_L12_R	BY897007	10012	no hits					At2g41700	3
CMFL001_L13_F	BY878144	6149	Q9FMZ8_ARATH (Q9FMZ8) Gb|AAC32911.1	3e-09			S	At5g42500	4e-06	006-306-B12	2e-05	F12P19.3 [imported] - Arabidopsis thaliana
CMFL001_L13_R	BY897008	6149	Q5SNG7_ORYSA (Q5SNG7) Hypothetical protein P0671B11.34 (Hypothet...	3.8				At1g58220	2.8	J023035M20	0.062	Oryza sativa (japonica cultivar-group) genomic DNA, chromosome 1, PAC clone:P0671B11.
CMFL001_L14_F	BY878145	9658	Q1T2N4_MEDTR (Q1T2N4) Hypothetical protein	3e-05				At3g19660	6e-06	001-108-H01	3e-06
CMFL001_L14_R	BY897009	9658	Q1T2N4_MEDTR (Q1T2N4) Hypothetical protein	3e-05				At3g19660	5e-06	001-108-H01	3e-06
CMFL001_L15_F	BY878146	52	Q9FNL7_ARATH (Q9FNL7) Peptide transporter	8e-27	E			At5g46050	2e-28	001-032-B09	1e-27	Peptide transporter PTR2-B (Histidine transporting protein)
CMFL001_L15_R	BY897010	52	Q7RIX7_PLAYO (Q7RIX7) Phosphatidylglycerophosphate synthase-related	2.9				At2g35360	1.8	J033082H18	0.6	Very hypothetical protein C25H2.10c in chromosome II
CMFL001_L16_F	BY878147	6150	Q4T9F0_TETNG (Q4T9F0) Chromosome 15 SCAF7586, whole genome shotg...	0.67				At5g49945	0.052	J033143H08	0.11	Protein C20orf77
CMFL001_L17_F	BY878148	53	Q6CPM2_KLULA (Q6CPM2) Kluyveromyces lactis strain NRRL Y-1140 ch...	0.5				At5g40680	3.7	J013002P22	4.5	probable triacylglycerol lipase - Arabidopsis thaliana
CMFL001_L17_R	BY897011	53	Q8IJH9_PLAF7 (Q8IJH9) Hypothetical protein	7.5				At1g65260	0.93
CMFL001_L18_F	BY878149	6151	Q1S159_MEDTR (Q1S159) SH3	1e-59			X	At4g34660	4e-59	J013097A14	9e-53	hypothetical protein T4L20.240 - Arabidopsis thaliana
CMFL001_L18_R	BY897012	6151	Q1S159_MEDTR (Q1S159) SH3	0.0007				At4g34660	1e-05	J013097A14	0.0001	hypothetical protein T4L20.240 - Arabidopsis thaliana
CMFL001_L19_F	BY878150	4628	Q9SEL4_9ROSI (Q9SEL4) AUX1-like protein	7e-75	E			At2g21050	6e-70	J023145B14	5e-69	hypothetical protein At2g38120 [imported] - Arabidopsis thaliana
CMFL001_L19_R	BY897013	4628	Q6JV88_9ROSI (Q6JV88) Auxin transporter protein 1 (Fragment)	2e-21	E			At2g38120	2e-22	J013152G03	1e-20	hypothetical protein At2g38120 [imported] - Arabidopsis thaliana
CMFL001_L20_F	BY878151	4629	Q65XV6_ORYSA (Q65XV6) Putative amino acid selective channel protein	9.99999e-40			E	At2g28900	1e-39	J033059M19	3e-42	core protein - garden pea
CMFL001_L20_R	BY897014	4629	Q2FEC2_STAA3 (Q2FEC2) Putative membrane protein	3				At3g28280	4	J023108H12	3	Tonoplast intrinsic protein, root-specific RB7-5A (RT-TIP)
CMFL001_L21_F	BY878152	6152	Q9M0H5_ARATH (Q9M0H5) Hypothetical protein AT4g28560 (Fragment)	2e-26	R			At4g28560	3e-28	J033061C03	1e-22	TOO MANY MOUTHS protein precursor (TMM)
CMFL001_L21_R	BY897015	6152	Q618V4_CAEBR (Q618V4) Hypothetical protein CBG14473	1.1						002-177-E06	1.3	Probable cation-transporting ATPase 1 (EC 3.6.3.-)
CMFL001_L22_F	BY878153	54	no hits					At2g13950	0.71	002-108-E10	3.3	Genomic Sequence for Oryza sativa, Nipponbare strain, clone OSJNBa0045C13, from Chromosome 10, complete sequence.
CMFL001_L22_R	BY897016	54	Q832Q6_ENTFA (Q832Q6) Membrane protein, putative	2.2				At4g08760	1	002-170-A05	1.2	Ubiquitin-conjugating enzyme E2-28.4 kDa (EC 6.3.2.19) (Ubiquitin- protein ligase) (Ubiquitin carrier protein)
CMFL001_L23_F	BY878154	6153	Q9PWG9_XENLA (Q9PWG9) Guanylyl cyclase-2	1.2						J023111G13	1.9	vacuolar sorting receptor protein homolog F18F4.210 - Arabidopsis thaliana
CMFL001_L23_R	BY897017	6153	Q4ZJS1_9CORO (Q4ZJS1) Spike protein	8.4						J023111G13	0.8	vacuolar sorting receptor protein homolog F18F4.210 - Arabidopsis thaliana
CMFL001_L24_F	BY878155	6821	Q2HW14_MEDTR (Q2HW14) Zinc finger, CCCH-type; Sugar transporter ...	7e-36	R			At3g02830	2e-33	J013001J05	2e-36	zinc finger protein [imported] - garden pea
CMFL001_M01_R	BY897018	4630	Q8L9Q7_ARATH (Q8L9Q7) Hypothetical protein	1e-46				At3g23760	2e-48	J023112J01	4e-37	Oryza sativa chromosome 3 BAC OSJNBa0015N08 genomic sequence, complete sequence.
CMFL001_M02_F	BY878156	4735	Q8GZV0_TOBAC (Q8GZV0) Obtusifoliol-14-demethylase	2e-39	Q			At1g11680	8e-35	J023150P16	3e-28	Cytochrome P450 51 (EC 1.14.13.70) (CYPL1) (P450-L1A1) (Obtusifoliol 14-alpha demethylase)
CMFL001_M02_R	BY897019	4735	Q8GZV0_TOBAC (Q8GZV0) Obtusifoliol-14-demethylase	8.99999e-38	Q			At1g11680	5e-39	001-014-C05	3e-36	Cytochrome P450 51 (EC 1.14.13.70) (CYPL1) (P450-L1A1) (Obtusifoliol 14-alpha demethylase)
CMFL001_M03_F	BY878157	8986	Q4WT05_ASPFU (Q4WT05) C6 transcription factor, putative	8.3				At3g15710	1.8
CMFL001_M03_R	BY897020	8986	Q9ATU1_LOLRI (Q9ATU1) Putative cytochrome P450	6e-33	Q			At3g14690	1e-34	J013166A09	5e-33	Cytochrome P450 72A1 (EC 1.3.3.9) (CYPLXXII) (Secologanin synthase) (SLS)
CMFL001_M04_F	BY878158	7232	Q5W5I4_PICAB (Q5W5I4) Peroxidase (EC 1.11.1.7)	6e-18		R		At1g71695	9e-12	J033134M02	6e-08	Peroxidase 39 precursor (EC 1.11.1.7) (Atperox P39) (ATP19a)
CMFL001_M04_R	BY897021	7232	Q9Y015_PLAF7 (Q9Y015) Hypothetical protein MAL3P8.14	0.34				At3g55360	3.1
CMFL001_M05_F	BY878159	10010	Q6YUU3_ORYSA (Q6YUU3) Putative leucine-rich repeat transmembrane...	2.1				At2g13900	2.3	J023020E04	0.039	Putative receptor protein kinase TMK1 precursor (EC 2.7.1.-)
CMFL001_M05_R	BY897022	10010	Q949T1_ARATH (Q949T1) Hypothetical protein At1g65295 (Fragment)	2e-30				At5g01015	8e-13	J013042B18	4e-26	Arabidopsis thaliana clone C104998 unknown protein (At1g65295) mRNA, complete cds.
CMFL001_M06_F	BY878160	9896	Q84JZ7_ARATH (Q84JZ7) Hypothetical protein At3g29270	4e-35			X	At3g29270	8e-37	J033090H12	7e-40	probable RING zinc finger protein F1M20.5 [imported] - Arabidopsis thaliana
CMFL001_M06_R	BY897023	9896	no hits					At3g07000	0.61	001-203-E10	3.9	hypothetical protein M4I22.50 - Arabidopsis thaliana
CMFL001_M07_F	BY878161	9659	Q5JN46_ORYSA (Q5JN46) Putative MutL homolog 1 protein	2e-57	L			At4g09140	4e-58	J033125I19	4e-59	DNA mismatch repair protein Mlh1 (MutL protein homolog 1)
CMFL001_M07_R	BY897024	9659	Q5JN46_ORYSA (Q5JN46) Putative MutL homolog 1 protein	5e-09	L			At4g09140	2e-09	J033125I19	2e-10	DNA mismatch repair protein Mlh1 (MutL protein homolog 1)
CMFL001_M08_F	BY878162	10230	Q69FB4_TOBAC (Q69FB4) Stigma/style ABC transporter (Fragment)	4e-30	Q			At3g55090	1e-27	J013128L10	3e-24	ATP-binding cassette, sub-family G, member 2 (Placenta-specific ATP- binding cassette transporter) (Breast cancer resistance protein)
CMFL001_M08_R	BY897025	10230	Q69FB5_TOBAC (Q69FB5) Stigma/style ABC transporter	9e-21	Q			At2g37360	9e-26	J013111O15	6e-23	ATP-binding cassette, sub-family G, member 2 (Placenta-specific ATP- binding cassette transporter) (Breast cancer resistance protein)
CMFL001_M09_F	BY878163	5902	Q75L67_ORYSA (Q75L67) Hypothetical protein OSJNBa0095N06.12	0.0001				At2g36680	0.0001	006-304-F12	7e-06	hypothetical protein T4D2.50 - Arabidopsis thaliana
CMFL001_M09_R	BY897026	5902	Q4Q480_LEIMA (Q4Q480) Hypothetical protein	4.9				At3g10220	3.1
CMFL001_M10_F	BY878164	4631	Q1F9J2_9CHLR (Q1F9J2) Hypothetical protein	0.81				At1g28700	1	J013073C02	4.7	hypothetical protein T2J13.180 - Arabidopsis thaliana
CMFL001_M10_R	BY897027	4631	no hits
CMFL001_M11_F	BY878165	5063	Q2HW64_MEDTR (Q2HW64) Sterol desaturase	4e-26			I	At2g37700	1e-27	J023068L20	5e-27	CER1-like protein [imported] - Arabidopsis thaliana
CMFL001_M11_R	BY897028	5063	Q2HW65_MEDTR (Q2HW65) Hypothetical protein	6e-18			I	At1g02190	2e-18	J013066F17	4e-19	CER1-like protein [imported] - Arabidopsis thaliana
CMFL001_M12_F	BY878166	55	no hits					At1g30240	2	002-142-G06	0.64	MET17 protein [Includes: O-acetylhomoserine sulfhydrylase (EC 4.2.99.10) (OAH sulfhydrylase); O-acetylserine sulfhydrylase (EC 4.2.99.8) (OAS sulfhydrylase)]
CMFL001_M12_R	BY897029	55	Q6SL31_9MAXI (Q6SL31) NADH dehydrogenase subunit 6 (EC 1.6.5.3)	5						J013166M17	1.5	Endoribonuclease Dicer (EC 3.1.26.-) (Helicase with RNase motif) (Helicase-MOI)
CMFL001_M13_F	BY878167	6154	Q6K8S7_ORYSA (Q6K8S7) Putative PLRR-4 polymorphic leucine-rich r...	1e-16	G			At3g59360	5e-16	001-116-A03	3e-18	UDP-galactose transporter (Golgi UDP-Gal transporter)
CMFL001_M13_R	BY897030	6154	Q1E6Y1_COCIM (Q1E6Y1) Hypothetical protein	1.7				At2g29550	1.5	J023023M18	0.6	probable C2H2-type zinc finger protein [imported] - Arabidopsis thaliana
CMFL001_M14_F	BY878168	6155	Q9ZSK8_CICIN (Q9ZSK8) Ferrochelatase (Fragment)	3e-11	H			At2g30390	1e-12	J033072J07	3e-12	Ferrochelatase II, chloroplast precursor (EC 4.99.1.1) (Protoheme ferro-lyase) (Heme synthetase) (Fragment)
CMFL001_M14_R	BY897031	6155	no hits					At4g24510	1.6	J013157F12	0.18	zinc finger protein - fission yeast (Schizosaccharomyces pombe)
CMFL001_M15_F	BY878169	9592	Q9AVE5_PYRPY (Q9AVE5) Endo-1,3-beta-glucanase-like protein (EC 3...	7e-21			M	At5g42720	5e-22	002-118-C04	7e-21	Putative glucan endo-1,3-beta-glucosidase GVI precursor (EC 3.2.1.39) ((1-3)-beta-glucan endohydrolase GVI) ((1-3)-beta-glucanase isoenzyme GVI) (Beta-1,3-endoglucanase GVI) (Fragment)
CMFL001_M16_F	BY878170	56	Q1SPF0_MEDTR (Q1SPF0) Zinc finger, U1-type	7e-07	A			At5g06160	6e-07	J023004K20	8e-06	Splicing factor 3A subunit 3 (Spliceosome associated protein 61) (SAP 61) (SF3a60)
CMFL001_M16_R	BY897032	56	no hits					At4g31270	3.1	001-203-G07	3.9	Oryza sativa chromosome 10 BAC OSJNBa0042E19 genomic sequence, complete sequence.
CMFL001_M17_F	BY878171	5676	Q4PC18_USTMA (Q4PC18) Hypothetical protein	0.27				At1g09920	2	J013124G12	2.4	Cleavage stimulation factor, 64 kDa subunit (CSTF 64 kDa subunit) (CF-1 64 kDa subunit)
CMFL001_M17_R	BY897033	5676	Q7X6H5_ORYSA (Q7X6H5) OSJNBa0027P08.5 protein	6e-14			R	At1g29790	7e-09	J023022B22	2e-08	hypothetical protein AT4g01240 [imported] - Arabidopsis thaliana
CMFL001_M18_F	BY878172	6156	Q4S2S7_TETNG (Q4S2S7) Chromosome 17 SCAF14760, whole genome shot...	0.8				At2g15770	0.17	J033024N16	0.056	Putative receptor protein kinase TMK1 precursor (EC 2.7.1.-)
CMFL001_M18_R	BY897034	6156	no hits					At1g67310	0.47
CMFL001_M19_F	BY878173	6157	Q8IAW1_PLAF7 (Q8IAW1) Hypothetical protein PF08_0086	2.9				At1g76310	0.21	J013060A03	1.8	DNA-directed RNA polymerase alpha chain (EC 2.7.7.6) (PEP) (Plastid- encoded RNA polymerase alpha subunit) (RNA polymerase alpha subunit)
CMFL001_M19_R	BY897035	6157	Q8IAW1_PLAF7 (Q8IAW1) Hypothetical protein PF08_0086	2.9				At1g76310	0.21	J013060A03	1.8	DNA-directed RNA polymerase alpha chain (EC 2.7.7.6) (PEP) (Plastid- encoded RNA polymerase alpha subunit) (RNA polymerase alpha subunit)
CMFL001_M20_F	BY878174	5174	O82058_SPIOL (O82058) Glucose-6-phosphate isomerase precursor (E...	1e-15	G			At4g24620	7e-17	J013132I18	3e-14	Glucose-6-phosphate isomerase (EC 5.3.1.9) (GPI) (Phosphoglucose isomerase) (PGI) (Phosphohexose isomerase) (PHI)
CMFL001_M20_R	BY897036	5174	no hits							002-108-G02	3.1	Ubiquitin conjugating enzyme 7 interacting protein 4 (UbcM4- interacting protein 4) (RING finger protein 144)
CMFL001_M21_F	BY878175	4632	Q53YF3_ARATH (Q53YF3) Putative signal peptidase	2e-39	U			At5g27430	3e-41	J023113M24	0.23	initiator-binding protein - maize
CMFL001_M21_R	BY897037	4632	Q84KA8_CUCME (Q84KA8) Signal peptidase protein-like protein	5.9e-08	U			At5g27430	1e-08	J033115B09	3	Eukaryotic translation initiation factor 3 subunit 2 (eIF-3 beta) (eIF3 p36) (eIF3i) (TGF-beta receptor interacting protein 1) (TRIP-1)
CMFL001_M22_F	BY878176	8987	Q54J82_DICDI (Q54J82) Hypothetical protein	0.026				At5g02950	0.08	J023096A11	3.1	hypothetical protein T2J13.20 - Arabidopsis thaliana
CMFL001_M22_R	BY897038	8987	Q2VHL0_9LACT (Q2VHL0) Mg-transporter, CorAfamily	0.92				At1g62330	2.5	001-134-B09	2.3	Oryza sativa (japonica cultivar-group) genomic DNA, chromosome 6, clone:P0535G04.
CMFL001_M23_F	BY878177	10001	Q9SWV2_LYCES (Q9SWV2) ER6 protein (Fragment)	1e-07		T		At1g09740	3e-09	001-109-D03	2e-08	hypothetical protein [imported] - Arabidopsis thaliana
CMFL001_M23_R	BY897039	10001	Q84TF6_ARATH (Q84TF6) At1g09740	2e-15		T		At1g09740	7e-17	001-109-D03	8e-15	hypothetical protein [imported] - Arabidopsis thaliana
CMFL001_M24_F	BY878178	6158	Q9ZTV1_CANLI (Q9ZTV1) Chaperonin 60 alpha subunit	1e-46	O			At2g28000	1e-47	J013122K17	3e-46	RuBisCO subunit binding-protein alpha subunit, chloroplast precursor (60 kDa chaperonin alpha subunit) (CPN-60 alpha) (Fragment)
CMFL001_M24_R	BY897040	6158	Q2MGR4_MEDTR (Q2MGR4) GroEL-like chaperone, ATPase	3e-06	O			At5g18820	1e-06	001-033-B08	0.0002	RuBisCO subunit binding-protein alpha subunit, chloroplast precursor (60 kDa chaperonin alpha subunit) (CPN-60 alpha) (Fragment)
CMFL001_N01_F	BY878179	9660	Q9SDJ5_ORYSA (Q9SDJ5) Putative RALF	0.006				At4g13950	0.001	J023081K07	0.0002	Arabidopsis thaliana genomic DNA, chromosome 3, P1 clone: MGL6.
CMFL001_N01_R	BY897041	9660	Q9SDJ5_ORYSA (Q9SDJ5) Putative RALF	0.003				At4g13950	0.003	J023049L07	0.0003	F3H9.8 protein - Arabidopsis thaliana
CMFL001_N02_F	BY878180	6110	Q2M5F0_BRAJU (Q2M5F0) Membrane protein	2e-15	S			At1g27350	1e-16	J023085O07	7e-20	protein F17L21.12 [imported] - Arabidopsis thaliana
CMFL001_N03_F	BY878181	6159	Q2I745_BRACM (Q2I745) IAA-amino acid hydrolase 6	9e-28			T	At1g44350	4e-28	001-205-F05	4e-27	IAA-amino acid hydrolase homolog 2 precursor
CMFL001_N04_F	BY878182	6160	Q8H1U2_GOSHI (Q8H1U2) Phospholipase D beta 1 isoform 1a (EC 3.1....	8e-18	I			At2g42010	3e-18	J023061O15	7e-16	Phospholipase D beta 1 (EC 3.1.4.4) (AtPLDbeta1) (PLD beta 1) (PLDbeta)
CMFL001_N04_R	BY897042	6160	Q6PA08_XENLA (Q6PA08) MGC68810 protein	5				At4g09810	4.7	J023113K16	3.4	Oryza sativa (japonica cultivar-group) genomic DNA, chromosome 8, PAC clone:P0456B03.
CMFL001_N05_F	BY878183	5351	Q5MEE7_PSEMZ (Q5MEE7) Early response to dehydration 15-like prot...	1e-26			X	At2g41430	8e-14	001-046-D01	9e-15	dehydration-induced protein (ERD15) [imported] - Arabidopsis thaliana
CMFL001_N05_R	BY897043	5351	Q4SFI0_TETNG (Q4SFI0) Chromosome 7 SCAF14601, whole genome shotg...	0.26				At5g54040	0.053	J023002I11	1.6
CMFL001_N06_F	BY878184	6161	Q7NBN6_MYCGA (Q7NBN6) DnaE	3.6
CMFL001_N06_R	BY897044	6161	Q1SG00_MEDTR (Q1SG00) Fibronectin, type III-like fold	3e-18			X	At1g20890	1e-18	001-007-C06	2.4	Peroxidase 16 precursor (EC 1.11.1.7) (Atperox P16) (ATP22a)
CMFL001_N07_F	BY878185	6162	Q2QQC8_ORYSA (Q2QQC8) Expressed protein	4e-12				At5g55610	6e-14	J013119P15	1e-15	Arabidopsis thaliana genomic DNA, chromosome 5, P1 clone:MDF20.
CMFL001_N07_R	BY897045	6162	no hits					At1g78130	0.87	002-160-E01	2.3	Anthranilate synthase component II (EC 4.1.3.27) [Includes: Glutamine amidotransferase; Indole-3-glycerol phosphate synthase (EC 4.1.1.48) (IGPS); N-(5'-phosphoribosyl)anthranilate isomerase (EC 5.3.1.24) (PRAI)]
CMFL001_N08_F	BY878186	57	Q94H83_ORYSA (Q94H83) Putative heat shock protein	9.99e-42			O	At5g53150	3e-36	J033100G11	2e-43	DnaJ homolog subfamily B member 4 (Heat shock 40 kDa protein 1 homolog) (Heat shock protein 40 homolog) (HSP40 homolog)
CMFL001_N08_R	BY897046	57	Q6IKB5_DROME (Q6IKB5) HDC12962	2.9				At2g17470	0.12
CMFL001_N09_F	BY878187	9121	Q54GS9_DICDI (Q54GS9) Hypothetical protein	5e-06				At1g33520	1e-05	J013009J14	0.001	Calcium-binding allergen Ole e 8 (PCA18/PCA23)
CMFL001_N09_R	BY897047	9121	Q54GS9_DICDI (Q54GS9) Hypothetical protein	2e-09	R			At1g33520	2e-07	J013009J14	5e-06	Calcium-binding allergen Ole e 8 (PCA18/PCA23)
CMFL001_N10_F	BY878188	10018	Q44622_BACAN (Q44622) Truncated ORFB (PXO1-127)	6.4				At5g20420	3.8	002-162-D05	3.5	Gamma-adaptin (Golgi adaptor HA1/AP1 adaptin gamma subunit) (Clathrin assembly protein complex 1 gamma large chain) (Gamma-ADA)
CMFL001_N11_F	BY878189	6163	Q6M0J5_METMP (Q6M0J5) Hypothetical protein	0.038				At1g19110	0.27	002-162-B05	0.73	Hypothetical protein KIAA1002
CMFL001_N12_F	BY878190	5667	Q1SPL6_MEDTR (Q1SPL6) Glycoside hydrolase, family 1	1e-26	G			At1g61820	8e-27	J023094F17	4e-27	Non-cyanogenic beta-glucosidase precursor (EC 3.2.1.21)
CMFL001_N12_R	BY897048	5667	Q9ZT64_PINCO (Q9ZT64) Beta-glucosidase	1e-36	G			At1g61820	4e-35	J023094F17	7e-37	Non-cyanogenic beta-glucosidase precursor (EC 3.2.1.21)
CMFL001_N13_F	BY878191	9353	Q8S3W1_SOYBN (Q8S3W1) Elongation factor 1-gamma	2e-68	O			At1g57720	2e-66	J013146D22	5e-70	Probable elongation factor 1-gamma 1 (EF-1-gamma) (eEF-1B gamma)
CMFL001_N13_R	BY897049	9353	Q1SL16_MEDTR (Q1SL16) Elongation factor 1, gamma chain; Glutathi...	2e-19	J			At1g57720	3e-20	J013146D22	4e-22	Probable elongation factor 1-gamma 1 (EF-1-gamma) (eEF-1B gamma)
CMFL001_N14_F	BY878192	5922	Q94CM9_ORYSA (Q94CM9) Putative 60S ribosomal protein L23A	3e-42	J			At2g39460	4e-42	J023022J07	8e-44	60S ribosomal protein L23A
CMFL001_N14_R	BY897050	5922	Q2V603_BRACM (Q2V603) Hypothetical protein	2e-15	J			At2g39460	2e-17	J023022J07	7e-16	60S ribosomal protein L23A
CMFL001_N15_F	BY878193	4773	Q3SAW9_GOSHI (Q3SAW9) MnSOD	7e-57	P			At3g10920	4e-55	J023060D13	5e-50	Superoxide dismutase [Mn], mitochondrial precursor (EC 1.15.1.1)
CMFL001_N15_R	BY897051	4773	Q4VYE5_9CONI (Q4VYE5) Manganese superoxide dismutase (EC 1.15.1....	5e-24	P			At3g10920	3e-23	J023060D13	1e-23	Superoxide dismutase [Mn], mitochondrial precursor (EC 1.15.1.1)
CMFL001_N16_F	BY878194	10231	no hits
CMFL001_N16_R	BY897052	10231	no hits
CMFL001_N17_F	BY878195	58	Q5DHL6_SCHJA (Q5DHL6) SJCHGC06362 protein	1.5				At3g27000	3.8	J013055K24	0.71	Type II inositol-1,4,5-trisphosphate 5-phosphatase precursor (EC 3.1.3.36) (Phosphoinositide 5-phosphatase) (5PTase) (Fragment)
CMFL001_N17_R	BY897053	58	Q6Z256_ORYSA (Q6Z256) Putative actin related protein 2	9e-45	Z			At3g27000	3e-44	J033052E12	1e-13	Actin 7 (Actin 2)
CMFL001_N18_F	BY878196	59	no hits							J013098E20	1.4	Hypothetical protein ZK637.1 in chromosome III
CMFL001_N18_R	BY897054	59	Q54TH7_DICDI (Q54TH7) Hypothetical protein	5.1
CMFL001_N19_F	BY878197	60	Q2UEV9_ASPOR (Q2UEV9) RIB40 genomic DNA, SC026	7e-74	J			At1g61580	4e-59	001-127-F11	2e-57	60S ribosomal protein L3
CMFL001_N19_R	BY897055	60	Q2GPA7_CHAGB (Q2GPA7) 60S ribosomal protein L3	1e-31	J			At1g43170	3e-16	001-127-F11	2e-20	60S ribosomal protein L3
CMFL001_N20_F	BY878198	61	Q9FKI4_ARATH (Q9FKI4) Similarity to N-acetyltransferase (Silenci...	1e-73	R			At5g13780	3e-75	006-308-D03	1e-71	N-terminal acetyltransferase complex ARD1 subunit homolog (EC 2.3.1.-)
CMFL001_N21_F	BY878199	6164	Q9QKF0_9VIRU (Q9QKF0) Polyprotein	1.5				At2g14300	1.3	J033067L09	2	hypothetical protein T30C3.20 - Arabidopsis thaliana
CMFL001_N21_R	BY897056	6164	Q1T6L1_MEDTR (Q1T6L1) Zinc finger, RING-type; RINGv	6.4				At1g16150	0.26	J023009C24	2.1	Hypothetical protein C1093.01 in chromosome I
CMFL001_N22_F	BY878200	6032	Q677B2_HYAOR (Q677B2) Nucleoside diphosphate kinase (Fragment)	2e-73	F			At4g09320	1e-71	J023136C24	1e-70	Nucleoside diphosphate kinase I (EC 2.7.4.6) (NDK I) (NDP kinase I) (PP18)
CMFL001_N22_R	BY897057	6032	Q8RVQ1_MUSAC (Q8RVQ1) Nucleoside diphosphate kinase (Fragment)	0.76				At4g09320	0.073	J033095O19	0.019	Nucleoside diphosphate kinase I (EC 2.7.4.6) (NDK I) (NDP kinase I) (NDPK I)
CMFL001_N23_F	BY878201	62	Q54VE3_DICDI (Q54VE3) Hypothetical protein	1e-08				At3g12270	1	J013058F01	0.21	Hypothetical methyltransferase sll1300 (EC 2.1.1.-)
CMFL001_N23_R	BY897058	62	Q7W280_BORPA (Q7W280) Putative methyltransferase	0.017				At1g34220	0.51	J023069G03	0.36	Hypothetical protein slr0074
CMFL001_N24_F	BY878202	10032	Q9ZP43_PHAVU (Q9ZP43) Alpha-amylase (EC 3.2.1.1)	5.9e-43	G			At4g25000	1e-38	J033041J03	6e-45	Alpha-amylase isozyme 3D precursor (EC 3.2.1.1) (1,4-alpha-D-glucan glucanohydrolase)
CMFL001_N24_R	BY897059	10032	Q1PZJ2_9BACT (Q1PZJ2) Similar to ResB-like c-type cytochrome syn...	8.6						J033061O03	2.3	Alpha-amylase precursor (EC 3.2.1.1) (1,4-alpha-D-glucan glucanohydrolase) (Isozyme 1B)
CMFL001_O01_F	BY878203	9838	Q8LBK2_ARATH (Q8LBK2) BCS1 protein-like protein	4e-12	O			At3g50930	2e-14	J033147F11	1e-05	BCS1 protein
CMFL001_O01_R	BY897060	9838	Q6CW65_KLULA (Q6CW65) Kluyveromyces lactis strain NRRL Y-1140 ch...	0.98				At1g26330	0.35	001-020-E11	0.93
CMFL001_O02_F	BY878204	9661	Q9ZQW6_PSEMZ (Q9ZQW6) Lea protein	4e-53			X	At1g01470	3e-40	J013050C18	1e-42	Late embryogenesis abundant protein Lea14-A
CMFL001_O02_R	BY897061	9661	Q7UFC3_RHOBA (Q7UFC3) Hypothetical protein	8.3				At2g23750	5	J033138P03	0.42	Anti-silencing protein 1
CMFL001_O03_F	BY878205	4633	Q2DEP0_ACICY (Q2DEP0) Biopolymer transport proteins-like	3.7
CMFL001_O03_R	BY897062	4633	Q8RVP5_GOSHI (Q8RVP5) Class III peroxidase (EC 1.11.1.7)	1e-21		R		At4g25980	1e-21	006-302-C05	3e-11	Peroxidase 51 precursor (EC 1.11.1.7) (Atperox P51) (ATP37)
CMFL001_O04_F	BY878206	63	Q7MTK8_PORGI (Q7MTK8) Hypothetical protein	2.5				At2g47850	1.8	J013067P17	2.9	ADP,ATP carrier protein, fibroblast isoform (ADP/ATP translocase 2) (Adenine nucleotide translocator 2) (ANT 2)
CMFL001_O04_R	BY897063	63	Q27GJ0_ARATH (Q27GJ0) Protein At5g16540	0.002				At5g16540	4e-05	001-047-F12	6e-05	zinc finger protein [imported] - garden pea
CMFL001_O05_F	BY878207	10213	no hits					At5g60090	1.1	J023047K02	3.9	Putative receptor protein kinase ZMPK1 precursor (EC 2.7.1.37)
CMFL001_O05_R	BY897064	10213	no hits					At3g22760	1.2	J013099A07	2.5	hypothetical protein F9H16.1 - Arabidopsis thaliana
CMFL001_O06_F	BY878208	5733	Q8VXW7_ARATH (Q8VXW7) Hypothetical protein At3g03610	2e-65	S			At3g03610	4e-67	J023013E16	3e-64	protein F21B7.23 [imported] - Arabidopsis thaliana
CMFL001_O06_R	BY897065	5733	Q9LR62_ARATH (Q9LR62) F21B7.23	2e-05	S			At1g03620	3e-07	J023013E16	5e-06	protein F21B7.23 [imported] - Arabidopsis thaliana
CMFL001_O07_F	BY878209	4634	Q3E8P7_ARATH (Q3E8P7) Protein At5g34940	5e-24		O		At5g34940	5e-44	002-129-H06	7e-43	hypothetical protein F13G24.30 - Arabidopsis thaliana
CMFL001_O08_F	BY878210	64	Q9C5Y9_ARATH (Q9C5Y9) Initiation factor 3g (Putative eukaryotic ...	2e-48	J			At3g11400	3e-49	J033131A11	1e-48	Eukaryotic translation initiation factor 3 subunit 4 (eIF-3 delta) (eIF3 p44) (eIF-3 RNA-binding subunit) (eIF3 p42) (eIF3g)
CMFL001_O08_R	BY897066	64	Q9SSJ0_ARATH (Q9SSJ0) Putative eukaryotic translation initiation...	8e-21	J			At3g11400	2e-22	J033131A11	2e-20	Eukaryotic translation initiation factor 3 subunit 4 (eIF-3 delta) (eIF3 p44) (eIF-3 RNA-binding subunit) (eIF3 p42) (eIF3g)
CMFL001_O09_F	BY878211	10206	Q9FKP0_ARATH (Q9FKP0) Similarity to plastid-specific ribosomal p...	2e-08				At5g17870	4e-10	001-104-C08	1e-09	50S ribosomal protein CL25, chloroplast precursor
CMFL001_O09_R	BY897067	10206	Q9FKP0_ARATH (Q9FKP0) Similarity to plastid-specific ribosomal p...	2e-08				At5g17870	4e-10	001-104-C08	1e-09	50S ribosomal protein CL25, chloroplast precursor
CMFL001_O10_F	BY878212	4635	Q93Y31_ARATH (Q93Y31) ADP-ribosylation factor-like protein	7e-55	R			At5g67560	1e-56	006-206-H08	5e-56	ADP-ribosylation factor-like protein 1
CMFL001_O10_R	BY897068	4635	Q8W4C8_ARATH (Q8W4C8) ADP-ribosylation factor-like protein	8e-21	R			At5g37680	2e-22	J023029C05	5e-22	GTP-binding ADP-ribosylation factor homolog 1 protein
CMFL001_O11_F	BY878213	6879	Q1SNV1_MEDTR (Q1SNV1) SAM (And some other nucleotide) binding motif	2e-18	I			At1g73600	2e-20	J023008P07	8e-20	Phosphoethanolamine N-methyltransferase 1 (EC 2.1.1.103) (PEAMT 1) (AtNMT1)
CMFL001_O12_F	BY878214	6165	Q1SSC0_MEDTR (Q1SSC0) Thaumatin, pathogenesis-related	3e-55		V		At1g73620	3e-84	006-203-F12	6e-67	Pathogenesis-related protein 5 precursor (PR-5)
CMFL001_O12_R	BY897069	6165	Q2V4M7_ARATH (Q2V4M7) Protein At1g18250	2e-10		V		At1g18250	3e-12	002-140-C02	7e-11	Thaumatin-like protein precursor
CMFL001_O13_F	BY878215	4636	Q9FGT1_ARATH (Q9FGT1) Arabidopsis thaliana genomic DNA, chromoso...	3e-14				At5g58130	1e-23	J013000D21	5e-26	Arabidopsis thaliana genomic DNA, chromosome 5, TAC clone:K21L19.
CMFL001_O13_R	BY897070	4636	Q8B412_9GAMA (Q8B412) Hypothetical v-GCR	4				At1g68740	1.3	002-131-H04	2.1	hypothetical protein F12B17.70 - Arabidopsis thaliana
CMFL001_O14_F	BY878216	65	Q9LFG9_ARATH (Q9LFG9) Hypothetical protein F4P12_190 (At3g53490)	7e-23			X	At3g53490	1e-24	J033057I20	1e-36	hypothetical protein F4P12.190 - Arabidopsis thaliana
CMFL001_O14_R	BY897071	65	Q9FVS8_ARATH (Q9FVS8) Hypothetical protein T8L23.22	8e-06			X	At1g57760	2e-07	J033057I20	2e-05	hypothetical protein F4P12.190 - Arabidopsis thaliana
CMFL001_O15_F	BY878217	9662	Q68F27_XENLA (Q68F27) MGC82199 protein	0.44				At1g30870	0.095	J033132P04	2.2	R07E5.1 protein (clone R07E5) - Caenorhabditis elegans
CMFL001_O15_R	BY897072	9662	Q94GQ2_ORYSA (Q94GQ2) Hypothetical protein OJ1124_H03.6	2.9				At4g08890	2.2	J033099L17	0.062	Oryza sativa chromosome 3 BAC OJ1124_H03 genomic sequence, complete sequence.
CMFL001_O16_F	BY878218	9663	Q6K249_ORYSA (Q6K249) Hypothetical protein B1178F07.4 (Hypotheti...	3e-15			X	At3g55570	7e-16	001-118-H09	2e-16	hypothetical protein T22E16.230 - Arabidopsis thaliana
CMFL001_O16_R	BY897073	9663	Q6K249_ORYSA (Q6K249) Hypothetical protein B1178F07.4 (Hypotheti...	0.0001				At3g55570	0.0005	001-118-H09	2e-05	hypothetical protein T22E16.230 - Arabidopsis thaliana
CMFL001_O17_F	BY878219	5894	O24657_ARATH (O24657) DAL1 protein	1.9999e-37			M	At2g33430	6e-39	J033131B10	1e-30	DAG protein, chloroplast precursor
CMFL001_O17_R	BY897074	5894	Q9ERT8_MOUSE (Q9ERT8) Syne-1A	2.9				At1g53550	1.4	J023064P16	0.79	Putative serine/threonine kinase receptor precursor (EC 2.7.1.37) (S-receptor kinase) (SRK)
CMFL001_O18_F	BY878220	9252	Q59YL6_CANAL (Q59YL6) Hypothetical protein DOP1	0.89				At3g16270	0.45	002-181-G03	2.7
CMFL001_O18_R	BY897075	9252	Q88IV4_PSEPK (Q88IV4) Hypothetical protein	8.4
CMFL001_O19_F	BY878221	8988	Q6AVU2_ORYSA (Q6AVU2) Putative endoplasmic reticulum oxidoreductin	3.999e-41	O			At1g72280	3e-42
CMFL001_O19_R	BY897076	8988	Q6AVU2_ORYSA (Q6AVU2) Putative endoplasmic reticulum oxidoreductin	0.00059				At1g72280	2e-05	001-008-C10	4.7	Oryza sativa subsp. indica SIR2-like protein mRNA, complete cds.
CMFL001_O20_F	BY878222	4637	Q9SVD3_ARATH (Q9SVD3) Hypothetical protein F22O6_100	0.003				At3g52520	5e-05	J033108B06	0.56	GS2 protein (DXS1283E)
CMFL001_O20_R	BY897077	4637	Q22VW5_TETTH (Q22VW5) Hypothetical protein	3.8				At3g28150	3.3
CMFL001_O21_F	BY878223	5320	Q1T1B7_MEDTR (Q1T1B7) SecY protein; ABC transporter related	1e-49	U			At2g34250	2e-50	J023107A15	8e-50	Protein transport protein Sec61 alpha subunit isoform 2 (Sec61 alpha- 2)
CMFL001_O21_R	BY897078	5320	Q1S971_MEDTR (Q1S971) SecY protein; ABC transporter related	2e-27	U			At2g34250	2e-28	J023107A15	2e-28	Protein transport protein Sec61 alpha subunit isoform 2 (Sec61 alpha- 2)
CMFL001_O22_F	BY878224	4894	Q53UI6_TOBAC (Q53UI6) PsbQ	4e-28			X	At4g05180	7e-29	J023045A04	2e-26	Oxygen-evolving enhancer protein 3-1, chloroplast precursor (OEE3) (16 kDa subunit of oxygen evolving system of photosystem II) (OEC 16 kDa subunit)
CMFL001_O22_R	BY897079	4894	Q2V3G5_ARATH (Q2V3G5) Protein At4g21280	8.99e-39			X	At4g05180	3e-42	J023045A04	9e-36	Oxygen-evolving enhancer protein 3-1, chloroplast precursor (OEE3) (16 kDa subunit of oxygen evolving system of photosystem II) (OEC 16 kDa subunit)
CMFL001_O23_F	BY878225	7985	Q49I26_GOSHI (Q49I26) Calcineurin B-like protein 2	3e-34	T			At4g26570	3e-37	002-107-B01	4e-35	Calcineurin B subunit (Protein phosphatase 2B regulatory subunit) (Calcineurin regulatory subunit)
CMFL001_O23_R	BY897080	7985	Q8L7F6_PEA (Q8L7F6) Calcineurin B	3e-51	T			At4g26570	2e-52	J033133I20	3e-52	Calcineurin B subunit (Protein phosphatase 2B regulatory subunit) (Calcineurin regulatory subunit)
CMFL001_O24_F	BY878226	66	Q8GXS6_ARATH (Q8GXS6) Hypothetical protein At5g39800/MKM21_90 (H...	9e-25	J			At5g39800	2e-26	J033013H23	3.3	Hypothetical protein yjbN
CMFL001_P01_F	BY878227	8989	O64494_ARATH (O64494) F20D22.10 protein	1e-43	O			At1g04130	3e-47	J033136G12	1e-39	Tetratricopeptide repeat protein 4 (My044 protein)
CMFL001_P01_R	BY897081	8989	Q75LL1_ORYSA (Q75LL1) Expressed protein	2e-12				At1g04130	8e-13	J033136G12	4e-14	Tetratricopeptide repeat protein 4 (My044 protein)
CMFL001_P02_F	BY878228	6726	Q94AQ7_ARATH (Q94AQ7) Hypothetical protein At5g11280	3e-13			X	At5g11280	8e-15	J013146J22	3e-14	Oryza sativa (japonica cultivar-group) genomic DNA, chromosome 1, BAC clone:OJ1014_G12.
CMFL001_P02_R	BY897082	6726	Q8RVF1_ORYSA (Q8RVF1) Hypothetical protein OJ1014_G12.1	0.001				At5g11280	7e-05	J013146J22	2e-05	Oryza sativa (japonica cultivar-group) genomic DNA, chromosome 1, BAC clone:OJ1014_G12.
CMFL001_P03_F	BY878229	6166	Q9M9M6_ARATH (Q9M9M6) T17B22.24 protein (At3g03070) (Hypothetica...	2e-28	C			At3g03070	4e-30	001-025-B12	1e-24	Arabidopsis thaliana chromosome III BAC T17B22 genomic sequence, complete sequence.
CMFL001_P03_R	BY897083	6166	Q9M9M6_ARATH (Q9M9M6) T17B22.24 protein (At3g03070) (Hypothetica...	4e-28	C			At3g03070	8e-30	001-025-B12	7e-25	Arabidopsis thaliana chromosome III BAC T17B22 genomic sequence, complete sequence.
CMFL001_P04_F	BY878230	6167	Q1T008_MEDTR (Q1T008) Saposin B	7e-48				At1g42480	2e-44	J013100C15	0.0007	hypothetical protein T16L4.30 - Arabidopsis thaliana
CMFL001_P05_F	BY878231	6168	Q38766_AVESA (Q38766) Victorin binding protein	6e-64	E			At4g33010	5e-64	002-161-H05	2e-31	Putative glycine dehydrogenase [decarboxylating], mitochondrial precursor (EC 1.4.4.2) (Glycine decarboxylase) (Glycine cleavage system P-protein)
CMFL001_P05_R	BY897084	6168	Q93Z12_ARATH (Q93Z12) AT4g33010/F26P21_130	7e-39	E			At2g26080	2e-42	006-204-B09	5e-39	Glycine dehydrogenase [decarboxylating], mitochondrial precursor (EC 1.4.4.2) (Glycine decarboxylase) (Glycine cleavage system P- protein)
CMFL001_P06_F	BY878232	67	Q2TNR5_9DIPT (Q2TNR5) NADH dehydrogenase subunit 2 (Fragment)	1.8				At2g27070	3.3	001-124-H11	2.3	hypothetical protein At2g44200 [imported] - Arabidopsis thaliana
CMFL001_P06_R	BY897085	67	Q7VQH7_BLOFL (Q7VQH7) Pyruvate dehydrogenase E1 component (EC 1....	8.6				At2g33480	4
CMFL001_P07_F	BY878233	9045	Q9S6Y0_LYCES (Q9S6Y0) Beta-carotene hydroxylase (Fragment)	3e-07			H	At5g52570	2e-06	001-022-E08	0.0009	Beta-carotene hydroxylase
CMFL001_P07_R	BY897086	9045	Q1NYL1_9FLAO (Q1NYL1) Dimethyladenosine transferase	5				At2g15100	3
CMFL001_P08_F	BY878234	68	Q9ZP59_ARATH (Q9ZP59) F22K20.1 protein (Tubby-like protein TULP1...	8e-47	R			At1g76900	2e-48	J033089L13	2e-47	Tubby related protein 1 (Tubby-like protein 1)
CMFL001_P08_R	BY897087	68	no hits					At2g24170	0.53
CMFL001_P09_F	BY878235	6169	Q531A6_FRAAN (Q531A6) Zinc transporter protein ZIP2	1e-59	P			At3g12750	2e-52	J023071F17	2e-55	ZRT1 protein
CMFL001_P09_R	BY897088	6169	Q531A7_FRAAN (Q531A7) Zinc transporter protein ZIP1	1e-58	P			At1g10970	7e-54	J023026J07	2e-57	ZRT1 protein
CMFL001_P11_F	BY878236	5012	Q7Q4U2_ANOGA (Q7Q4U2) ENSANGP00000017722	2.8				At1g15160	2.3	002-149-B04	2.2	G2/mitotic-specific cyclin C13-1 (A-like cyclin) (Fragment)
CMFL001_P11_R	BY897089	5012	Q8L5Z4_ARATH (Q8L5Z4) Hypothetical protein At2g25860:At2g25870 (...	0.0008				At2g25860	1e-05	J013131L14	1	Zinc finger protein 363 (CH-rich interacting match with PLAG1) (Androgen receptor N-terminal-interacting protein)
CMFL001_P12_F	BY878237	4638	Q5R5R0_PONPY (Q5R5R0) Hypothetical protein DKFZp459M126	3.6				At3g48190	0.21	001-123-G10	0.43	hypothetical protein [imported] - Arabidopsis thaliana
CMFL001_P12_R	BY897090	4638	Q1T3E8_MEDTR (Q1T3E8) Helix-turn-helix, AraC type; NAD-binding s...	1e-07	I			At4g37760	4e-08	J033045D18	3e-09	Squalene monooxygenase (EC 1.14.99.7) (Squalene epoxidase) (SE)
CMFL001_P13_F	BY878238	69	Q1RSS5_MEDTR (Q1RSS5) ABC transporter, transmembrane region, type 1	6e-57	Q			At3g62700	9e-58	J023087C13	8e-58	Canalicular multispecific organic anion transporter 1 (Multidrug resistance-associated protein 2) (Canalicular multidrug resistance protein) (Epithelial basolateral chloride conductance regulator)
CMFL001_P13_R	BY897091	69	Q6J0P5_MAIZE (Q6J0P5) Multidrug-resistance associated protein 3	3e-12	Q			At3g62700	2e-14	J023087C13	8e-14	Canalicular multispecific organic anion transporter 1 (Multidrug resistance-associated protein 2) (Canalicular multidrug resistance protein) (Epithelial basolateral chloride conductance regulator)
CMFL001_P14_F	BY878239	5850	Q5EP63_EQUAR (Q5EP63) Phenylalanine ammonia lyase	2e-30	Q			At3g10340	1e-07	J033108N04	1e-07	Phenylalanine ammonia-lyase (EC 4.3.1.5)
CMFL001_P14_R	BY897092	5850	Q5EP57_9MARC (Q5EP57) Phenylalanine ammonia lyase (Fragment)	2e-65	Q			At3g53260	1e-60	J023001A06	2e-60	Phenylalanine ammonia-lyase (EC 4.3.1.5)
CMFL001_P15_F	BY878240	6170	Q6VAA9_STERE (Q6VAA9) UDP-glycosyltransferase 73E1	6e-12	G			At2g36800	3e-13	J013058P11	5e-09	Flavonol 3-O-glucosyltransferase 4 (EC 2.4.1.91) (UDP-glucose flavonoid 3-O-glucosyltransferase 4) (Fragment)
CMFL001_P15_R	BY897093	6170	Q8H0F2_GENTR (Q8H0F2) Anthocyanin 3'-glucosyltransferase	0.018				At5g05860	0.0008	002-125-F03	0.004	Hydroquinone glucosyltransferase (EC 2.4.1.218) (Arbutin synthase)
CMFL001_P16_F	BY878241	8990	Q9LGH4_ORYSA (Q9LGH4) Putative histone H2B	4e-36	B			At3g46030	1e-37	002-139-C08	1e-31	Histone H2B
CMFL001_P16_R	BY897094	8990	Q7RQ22_PLAYO (Q7RQ22) Hypothetical protein PY01281	3.9				At3g50530	4	002-184-F07	3.9	Glutathione synthetase large chain (EC 6.3.2.3) (Glutathione synthase large chain) (GSH synthetase large chain) (GSH-S) (Phytochelatin synthetase)
CMFL001_P17_F	BY878242	70	Q3LGX4_CITLA (Q3LGX4) Cytochrome b561	0.0002				At5g38630	5e-05	J023012J01	0.0004	Cytochrome b561 (Cytochrome b-561)
CMFL001_P17_R	BY897095	70	Q6I681_MAIZE (Q6I681) Cytochrome b561	2e-13	C			At4g25570	1e-12	J023012J01	9e-14	Cytochrome b561 (Cytochrome b-561)
CMFL001_P18_F	BY878243	10269	Q653V8_ORYSA (Q653V8) Putative NAC domain protein NAC1	0.57				At2g24430	2.3	001-119-A03	0.003	hypothetical protein T6H22.19 [imported] - Arabidopsis thaliana
CMFL001_P18_R	BY897096	10269	no hits							002-120-E02	1.8	Hypothetical protein yeaB
CMFL001_P19_F	BY878244	8991	Q6ZHC0_ORYSA (Q6ZHC0) Putative GAMM1 protein	3e-68	R			At5g41970	4e-67	J033114A13	5e-70	MYG1 protein
CMFL001_P19_R	BY897097	8991	Q9FHY6_ARATH (Q9FHY6) GAMM1 protein-like	2e-15	R			At5g41970	4e-17	J033114A13	5e-17	MYG1 protein
CMFL001_P20_F	BY878245	4667	Q8LA19_ARATH (Q8LA19) Hypothetical protein	1e-43	I			At2g01490	7e-46	J033147H12	2e-39	hypothetical protein At2g01490 [imported] - Arabidopsis thaliana
CMFL001_P20_R	BY897098	4667	Q94GR4_ORYSA (Q94GR4) Putative LN1 protein	3e-11				At2g01490	6e-12	J033147H12	5e-13	hypothetical protein At2g01490 [imported] - Arabidopsis thaliana
CMFL001_P21_F	BY878246	5796	Q9FYN7_ORYSA (Q9FYN7) Hypothetical protein P0702D12.28	1e-19	T			At1g48040	1e-26	J023049D10	2e-28	Protein phosphatase 2C homolog 2 (EC 3.1.3.16) (PP2C-2)
CMFL001_P21_R	BY897099	5796	Q499R0_RAT (Q499R0) Hypothetical protein RGD1305314	2.9				At5g26180	4.1
CMFL001_P22_F	BY878247	6171	Q9SDK4_ORYSA (Q9SDK4) Putative small GTP-binding protein Bsar1a ...	4e-60	U			At3g62560	8e-61	001-207-C09	2e-62	GTP-binding protein SAR1A
CMFL001_P22_R	BY897100	6171	Q9SDK4_ORYSA (Q9SDK4) Putative small GTP-binding protein Bsar1a ...	4e-27	U			At4g02080	2e-54	001-207-C09	3e-56	GTP-binding protein SAR1A
CMFL001_P23_F	BY878248	71	Q6ZCV7_ORYSA (Q6ZCV7) Putative heat-shock protein	8e-79	O			At2g04030	4e-77	J033068G01	3e-80	Endoplasmin homolog precursor (GRP94 homolog)
CMFL001_P24_F	BY878249	8992	Q9SB40_ARATH (Q9SB40) Hypothetical protein F24A6.70 (Hypothetica...	3e-13	O			At4g25230	6e-15	J023134P18	6e-12	hypothetical protein F24A6.70 - Arabidopsis thaliana
CMFL002_A01_F	BY878250	4639	no hits
CMFL002_A01_R	BY897101	4639	Q1SP93_MEDTR (Q1SP93) Light chain 3 (LC3)	5e-53	Z			At4g16520	5e-52	001-046-G05	3e-50	Symbiosis-related protein
CMFL002_A02_R	BY897102	6172	Q93V47_ARATH (Q93V47) Heterotrimeric G-protein gamma subunit 2 (...	9e-15				At3g63420	8e-15	001-020-H12	1e-07
CMFL002_A03_F	BY878251	4640	Q6CBW0_YARLI (Q6CBW0) Similar to sp|P53935 Saccharomyces cerevis...	0.25				At5g05450	0.19	J023028L03	0.062	Arabidopsis thaliana unknown protein (At1g77270) mRNA, complete cds.
CMFL002_A04_F	BY878252	6173	Q7XIL1_ORYSA (Q7XIL1) Hypothetical protein OJ1634_H04.108	1e-21	R			At3g61200	8e-19	001-121-E04	2e-23	hypothetical protein T20K12.100 - Arabidopsis thaliana
CMFL002_A04_R	BY897103	6173	Q7XIL1_ORYSA (Q7XIL1) Hypothetical protein OJ1634_H04.108	1e-21	R			At3g61200	7e-19	001-121-E04	2e-23	hypothetical protein T20K12.100 - Arabidopsis thaliana
CMFL002_A05_F	BY878253	72	Q589Y2_TOBAC (Q589Y2) Glycosyltransferase NTGT5a	2e-22	G			At1g22400	7e-26	J013059M20	7e-22	Limonoid UDP-glucosyltransferase (EC 2.4.1.210) (Limonoid glucosyltransferase) (Limonoid GTase) (LGTase)
CMFL002_A05_R	BY897104	72	Q8S998_PHAAN (Q8S998) Glucosyltransferase-11 (Fragment)	4e-10	G			At2g36790	6e-09	J023078E19	2e-09	Indole-3-acetate beta-glucosyltransferase (EC 2.4.1.121) (IAA-Glu synthetase) ((Uridine 5'-diphosphate-glucose:indol-3-ylacetyl)-beta-D- glucosyl transferase)
CMFL002_A06_F	BY878254	73	Q75T80_PHAVU (Q75T80) Starch synthase I precursor (EC 2.4.1.21)	0.16				At5g24300	0.072	J023052C23	0.21	Granule-bound glycogen [starch] synthase, chloroplast precursor (EC 2.4.1.11)
CMFL002_A06_R	BY897105	73	Q8GV54_COLES (Q8GV54) Soluble starch synthase I	1e-46		M		At5g24300	5e-47	001-125-C03	4e-45	Soluble glycogen [starch] synthase, chloroplast precursor (EC 2.4.1.11) (SSS)
CMFL002_A07_F	BY878255	10086	Q1E6P3_COCIM (Q1E6P3) Hypothetical protein	4.9				At5g12410	3.3	001-045-C08	4	Presenilin-like protein 1 (EC 3.4.99.-) (SPPL2b protein)
CMFL002_A07_R	BY897106	10086	Q49QW7_9ROSI (Q49QW7) Myb family transcription factor-related pr...	0.44						001-026-B11	1.4	hypothetical protein At2g42080 [imported] - Arabidopsis thaliana
CMFL002_A08_F	BY878256	74	Q4WU90_ASPFU (Q4WU90) SH2-containing inositol 5-phosphatase 2	2e-28	U			At2g43900	0.008	002-159-D09	0.0007	Synaptojanin 1 (EC 3.1.3.36) (Synaptic inositol-1,4,5-trisphosphate 5- phosphatase 1) (p150) (Fragment)
CMFL002_A08_R	BY897107	74	Q2U7X2_ASPOR (Q2U7X2) Inositol polyphosphate 5-phosphatase and r...	1e-20				At3g63240	0.043	J023015M11	0.0006	Type II inositol-1,4,5-trisphosphate 5-phosphatase precursor (EC 3.1.3.36) (Phosphoinositide 5-phosphatase) (5PTase) (Fragment)
CMFL002_A09_F	BY878257	75	Q3HRX6_SOLTU (Q3HRX6) Hypothetical protein	9e-23	J			At3g02560	5e-22	001-023-H09	4e-25	40S ribosomal protein S7
CMFL002_A09_R	BY897108	75	Q3HRX6_SOLTU (Q3HRX6) Hypothetical protein	4e-47	J			At1g48830	7e-47	001-035-B02	3e-48	40S ribosomal protein S7
CMFL002_A10_R	BY897109	6174	Q6L5L9_BROIN (Q6L5L9) LEA protein	1.1				At3g07530	3.3	J013108I15	4	disease resistance protein Prf - tomato
CMFL002_A12_F	BY878258	7653	Q2DZY6_ACICE (Q2DZY6) Aspartyl-tRNA synthetase bacterial/mitocho...	5
CMFL002_A12_R	BY897110	7653	Q6MFG4_NEUCR (Q6MFG4) Related to alpha-L-arabinofuranosidase A	5.5						002-164-B12	2	Trimethyllysine dioxygenase, mitochondrial precursor (EC 1.14.11.8) (Epsilon-trimethyllysine 2-oxoglutarate dioxygenase) (TML-alpha- ketoglutarate dioxygenase) (TML hydroxylase) (TML dioxygenase) (TMLD)
CMFL002_A14_F	BY878259	5461	no hits
CMFL002_A14_R	BY897111	5461	Q8L9V9_ARATH (Q8L9V9) Hypothetical protein	4e-21				At4g35760	7e-23	002-146-G02	1e-18	hypothetical protein F4B14.30 - Arabidopsis thaliana
CMFL002_A15_F	BY878260	6175	Q67WC8_ORYSA (Q67WC8) Putative transport protein SEC61	9e-21	U			At5g50460	9e-21	001-022-B02	1e-22	Protein transport protein SEC61 gamma subunit
CMFL002_A15_R	BY897112	6175	Q67WC8_ORYSA (Q67WC8) Putative transport protein SEC61	2e-20	U			At5g50460	2e-20	001-022-B02	3e-22	Protein transport protein SEC61 gamma subunit
CMFL002_A16_F	BY878261	5506	Q9LXZ4_ARATH (Q9LXZ4) Quinone reductase-like protein	2e-43	C			At3g56460	4e-45	J023019N13	9e-12	Quinone oxidoreductase-like protein At1g23740
CMFL002_A16_R	BY897113	5506	Q9LXZ4_ARATH (Q9LXZ4) Quinone reductase-like protein	2e-21	C			At3g56460	4e-23
CMFL002_A17_F	BY878262	76	Q76DW3_9EUKA (Q76DW3) Glyceraldehyde-3-phosphate dehydrogenase	0.77				At2g06890	0.16	J033120H17	0.21	14-3-3 protein 9
CMFL002_A18_F	BY878263	6176	Q6VM11_PHYPA (Q6VM11) Shaggy-related protein kinase 4	9.99999e-41	G			At5g26751	5e-39	J023081B07	1e-36	Shaggy-related protein kinase theta (EC 2.7.1.-) (ASK-theta)
CMFL002_A18_R	BY897114	6176	Q3ZDI6_PICAB (Q3ZDI6) Shaggy-related protein kinase 5 (Fragment)	0.089				At5g14640	0.005	J013036B06	0.022	Shaggy-related protein kinase alpha (EC 2.7.1.-) (ASK-alpha)
CMFL002_A19_F	BY878264	4641	Q9M1J8_ARATH (Q9M1J8) Hypothetical protein F24I3.80 (At3g57000)	1e-26	J			At3g57000	2e-28	J033070F10	1e-25	Probable ribosome biogenesis protein NEP1 (C2f protein)
CMFL002_A19_R	BY897115	4641	Q6K882_ORYSA (Q6K882) Putative nucleolar essential protein	9e-07				At3g57000	4e-05	J033070F10	2e-08	Probable ribosome biogenesis protein NEP1 (C2f protein)
CMFL002_A20_R	BY897116	6389	O23959_SOYBN (O23959) Ca+2-binding EF hand protein	5e-35			I	At2g33380	7e-35	006-308-F08	4e-26	unknown protein F5A18.15 [imported] - Arabidopsis thaliana
CMFL002_A21_F	BY878265	4642	Q6Z8B5_ORYSA (Q6Z8B5) Putative Xaa-Pro dipeptidase	2e-53	R			At4g29490	9e-53	002-105-E02	4e-55	Xaa-Pro dipeptidase (EC 3.4.13.9) (X-Pro dipeptidase) (Proline dipeptidase) (Prolidase) (Imidodipeptidase) (Peptidase 4)
CMFL002_A21_R	BY897117	4642	no hits					At3g29090	0.73	J023078O21	1.2	hypothetical protein At2g40980 [imported] - Arabidopsis thaliana
CMFL002_A22_F	BY878266	77	Q84YJ9_ORYSA (Q84YJ9) Putative high-affinity potassium transporter	3e-29			P	At5g14880	1e-27	J023119J10	6e-31	High affinity potassium transporter
CMFL002_A22_R	BY897118	77	Q84YJ9_ORYSA (Q84YJ9) Putative high-affinity potassium transporter	2e-06				At5g09400	0.0001	J023119J10	3e-08	High affinity potassium transporter
CMFL002_A23_F	BY878267	78	Q5QLB1_ORYSA (Q5QLB1) Putative alpha-amylase isozyme 3E	3e-79	G			At4g25000	7e-62	002-113-B09	6e-81	Alpha-amylase isozyme 3D precursor (EC 3.2.1.1) (1,4-alpha-D-glucan glucanohydrolase)
CMFL002_A23_R	BY897119	78	Q41770_MAIZE (Q41770) Alpha-amylase	5e-24	G			At4g25000	2e-19	J033035C14	3e-25	Alpha-amylase isozyme 3C precursor (EC 3.2.1.1) (1,4-alpha-D-glucan glucanohydrolase)
CMFL002_A24_F	BY878268	6177	Q8T473_DROME (Q8T473) AT13327p	1.9				At5g17210	2.1	J013135F21	3.4	Genomic Sequence for Oryza sativa, Nipponbare strain, clone OSJNBa0067N01, from chromosome 3, complete sequence.
CMFL002_A24_R	BY897120	6177	Q8T473_DROME (Q8T473) AT13327p	1.6				At5g17210	2	J013135F21	3.1	Genomic Sequence for Oryza sativa, Nipponbare strain, clone OSJNBa0067N01, from chromosome 3, complete sequence.
CMFL002_B01_F	BY878269	4999	Q8VYP5_ARATH (Q8VYP5) Hypothetical protein At3g60800	3e-12	R			At3g60800	5e-14	001-207-C04	1e-13	Zinc finger DHHC domain containing protein 2
CMFL002_B01_R	BY897121	4999	Q1SHH2_MEDTR (Q1SHH2) Zinc finger, DHHC-type	2e-21	R			At3g60800	1e-21	J013106J21	9e-22	Zinc finger DHHC domain containing protein 2
CMFL002_B02_R	BY897122	5737	Q5WMY1_ORYSA (Q5WMY1) Hypothetical protein P0431G05.7	7e-30	O			At3g20970	1e-28	J023010L13	1e-31	HIRA-interacting protein 5 (mHIRIP5)
CMFL002_B03_F	BY878270	6178	Q1S6T1_MEDTR (Q1S6T1) AAA ATPase, central region; 26S proteasome...	7e-63	O			At5g58290	6e-62	J023091H23	2e-59	26S protease regulatory subunit 6B homolog (26S proteasome AAA-ATPase subunit RPT3) (Regulatory particle triple-A ATPase subunit 3)
CMFL002_B03_R	BY897123	6178	Q1S6T1_MEDTR (Q1S6T1) AAA ATPase, central region; 26S proteasome...	9e-54	O			At5g58290	6e-55	J023091H23	1e-54	26S protease regulatory subunit 6B homolog (26S proteasome AAA-ATPase subunit RPT3) (Regulatory particle triple-A ATPase subunit 3)
CMFL002_B04_R	BY897124	5010	Q6JK76_9NUCL (Q6JK76) Viral capsid protein 91	7.3						002-111-E02	1.1	Oryza sativa (japonica cultivar-group) mitochondrial DNA, section 1/2.
CMFL002_B05_F	BY878271	6179	Q6Y1D6_LACSA (Q6Y1D6) 60S acidic ribosomal protein P3 (Fragment)	5e-19			X	At4g25890	1e-20	J023091M16	1e-19	60S acidic ribosomal protein P3 (P1/P2-like) (P3A)
CMFL002_B05_R	BY897125	6179	Q6Y1D6_LACSA (Q6Y1D6) 60S acidic ribosomal protein P3 (Fragment)	1e-18			X	At4g25890	2e-20	J023091M16	3e-19	60S acidic ribosomal protein P3 (P1/P2-like) (P3A)
CMFL002_B06_F	BY878272	5667	Q9ZT64_PINCO (Q9ZT64) Beta-glucosidase	2e-36	G			At1g61820	8e-35	J023094F17	8e-37	Non-cyanogenic beta-glucosidase precursor (EC 3.2.1.21)
CMFL002_B06_R	BY897126	5667	Q7Y073_HEVBR (Q7Y073) Latex cyanogenic beta glucosidase	4e-17	G			At5g36890	8e-18	J013128A11	7e-18	Beta-glucosidase, chloroplast precursor (EC 3.2.1.21) (Gentiobiase) (Cellobiase) (Beta-D-glucoside glucohydrolase)
CMFL002_B07_F	BY878273	4643	P93735_ARATH (P93735) Early light-induced protein (AT3g22840/MWI...	2e-20			X	At3g22840	3e-22	001-109-E06	3e-16	High molecular mass early light-inducible protein HV58, chloroplast precursor (ELIP)
CMFL002_B07_R	BY897127	4643	P93735_ARATH (P93735) Early light-induced protein (AT3g22840/MWI...	1e-31			X	At3g22840	1e-33	001-109-E06	6e-26	High molecular mass early light-inducible protein HV58, chloroplast precursor (ELIP)
CMFL002_B08_F	BY878274	10213	no hits					At5g60090	1.1
CMFL002_B08_R	BY897128	10213	Q6ETQ7_ORYSA (Q6ETQ7) Hydroxyproline-rich glycoprotein-like	9e-12				At4g01050	1e-22	J023042J18	2e-07	hypothetical protein AT4g01050 [imported] - Arabidopsis thaliana
CMFL002_B09_F	BY878275	79	Q1RT76_MEDTR (Q1RT76) Hypothetical protein	0.0002				At1g80180	0.006	J013108I08	0.001	Oryza sativa (japonica cultivar-group) genomic DNA, chromosome 1, BAC clone:OSJNBa0089K24.
CMFL002_B10_R	BY897129	80	Q6K6I2_ORYSA (Q6K6I2) Putative aspartic proteinase nepenthesin	9e-19	O			At1g05840	2e-18	J033029J01	2e-20	Gastricsin precursor (EC 3.4.23.3) (Pepsinogen C)
CMFL002_B11_F	BY878276	6180	Q9FP98_ORYSA (Q9FP98) TOM7-like protein	5.9e-08				At5g41685	3e-08	J033117J08	1e-09	Oryza sativa (japonica cultivar-group) genomic DNA, chromosome 1, PAC clone:P0006C01.
CMFL002_B11_R	BY897130	6180	Q9FP98_ORYSA (Q9FP98) TOM7-like protein	5.9e-08				At5g41685	3e-08	J033117J08	1e-09	Oryza sativa (japonica cultivar-group) genomic DNA, chromosome 1, PAC clone:P0006C01.
CMFL002_B12_F	BY878277	6181	Q5NBT9_ORYSA (Q5NBT9) Putative CTV.2	2e-50	R			At3g16830	1e-51	J023123A16	5e-49	Hypothetical WD-repeat protein all2124
CMFL002_B12_R	BY897131	6181	Q7XA22_SOLBU (Q7XA22) Putative beta transducin-like protein	2e-78	R			At3g16830	5e-80	J013002H05	5e-79	Vegetatible incompatibility protein HET-E-1
CMFL002_B13_F	BY878278	5369	O49135_9CONI (O49135) Germin-like protein	1e-12			V	At3g05930	1e-09	001-108-B05	5e-08	Germin-like protein subfamily 1 member 14 precursor
CMFL002_B13_R	BY897132	5369	O65010_PINRA (O65010) Germin-like protein	9e-33			V	At1g09560	4e-29	001-119-A07	3e-30	Rhicadhesin receptor precursor (Germin-like protein)
CMFL002_B14_R	BY897133	8993	Q20HU6_PICSI (Q20HU6) Delta-selinene-like synthase	3e-13				At1g70080	1.2	002-150-G06	0.83	(+)-delta-cadinene synthase isozyme XC14 (EC 4.2.3.13) (D-cadinene synthase)
CMFL002_B15_F	BY878279	9317	Q2MZW1_VITVI (Q2MZW1) Brassinosteroid-6-oxidase	3e-46	Q			At5g38970	3e-43	J023017E11	3e-42	Cytochrome P450 85 (EC 1.14.-.-) (Dwarf protein)
CMFL002_B15_R	BY897134	9317	Q2MZW1_VITVI (Q2MZW1) Brassinosteroid-6-oxidase	6.999e-31	Q			At5g38970	1e-29	J033058D07	4e-30	Cytochrome P450 85 (EC 1.14.-.-) (Dwarf protein)
CMFL002_B16_F	BY878280	9768	Q237I6_TETTH (Q237I6) Hypothetical protein	8.5				At1g65200	1.8
CMFL002_B16_R	BY897135	9768	Q1S2V9_MEDTR (Q1S2V9) SAM (And some other nucleotide) binding motif	3e-13	O			At4g29510	5e-22	J013102P20	3e-23	Protein arginine N-methyltransferase 4 (EC 2.1.1.-)
CMFL002_B17_F	BY878281	9746	Q84LB5_CRYJA (Q84LB5) Cold acclimation protein COR413-TM1	1e-69			X	At1g29390	1e-09	J013039F24	4e-08	unknown protein, 31966-27882 [imported] - Arabidopsis thaliana
CMFL002_B17_R	BY897136	9746	Q84LB5_CRYJA (Q84LB5) Cold acclimation protein COR413-TM1	5e-17				At1g29390	9e-05	J013039F24	4e-05	unknown protein, 31966-27882 [imported] - Arabidopsis thaliana
CMFL002_B18_F	BY878282	81	Q1DKZ4_COCIM (Q1DKZ4) Hypothetical protein	2e-15	M			At1g06970	0.12	002-101-A01	0.8
CMFL002_B18_R	BY897137	81	Q1YJR9_9RHIZ (Q1YJR9) Hypothetical protein	0.29				At4g03110	1.5	J013028I07	0.13	CUG triplet repeat RNA-binding protein 1 (CUG-BP1) (RNA-binding protein BRUNOL-2) (Deadenylation factor CUG-BP) (50 kDa Nuclear polyadenylated RNA-binding protein) (EDEN-BP)
CMFL002_B19_F	BY878283	82	Q4TGG7_TETNG (Q4TGG7) Chromosome undetermined SCAF3714, whole ge...	2.1				At5g02760	0.79
CMFL002_B19_R	BY897138	82	Q1S7Q5_MEDTR (Q1S7Q5) Hypothetical protein	7e-19				At4g14870	8e-19
CMFL002_B20_R	BY897139	6182	Q9SYH1_ARATH (Q9SYH1) F15I1.23 protein	6e-20	T			At1g54130	1e-21	J013054J20	9e-21	Probable guanosine-3',5'-bis(Diphosphate) 3'-pyrophosphohydrolase (EC 3.1.7.2) ((ppGpp)ase) (Penta-phosphate guanosine-3'- pyrophosphohydrolase)
CMFL002_B21_F	BY878284	10125	Q8L9X2_ARATH (Q8L9X2) Hypothetical protein (Hypothetical protein...	3e-21			S	At5g19855	6e-23	J023049O16	1e-21	Arabidopsis thaliana clone 42402 mRNA, complete sequence.
CMFL002_B21_R	BY897140	10125	Q8L9X2_ARATH (Q8L9X2) Hypothetical protein (Hypothetical protein...	1e-23			S	At5g19855	2e-25	J023049O16	3e-25	Arabidopsis thaliana clone 42402 mRNA, complete sequence.
CMFL002_B22_F	BY878285	6183	Q6K8N7_ORYSA (Q6K8N7) Putative ribosomal protein L37	5e-39	J			At1g15250	1e-38	001-013-C10	2e-40	60S ribosomal protein L37
CMFL002_B22_R	BY897141	6183	Q6K8N7_ORYSA (Q6K8N7) Putative ribosomal protein L37	5e-37	J			At1g15250	1e-36	001-013-C10	1e-41	60S ribosomal protein L37
CMFL002_B23_F	BY878286	83	Q4IQ49_GIBZE (Q4IQ49) Hypothetical protein	3e-05				At5g55060	4.2	002-166-F07	0.042	Endoplasmic reticulum mannosyl-oligosaccharide 1,2-alpha-mannosidase (EC 3.2.1.113) (ER alpha-1,2-mannosidase) (Mannosidase alpha class 1B member 1) (Man9GlcNAc2-specific processing alpha-mannosidase)
CMFL002_B23_R	BY897142	83	Q7S5K7_NEUCR (Q7S5K7) Hypothetical protein NCU05836.1	2.9e-40	G			At1g51590	1e-20	J033098F09	1e-19	Mannosyl-oligosaccharide 1,2-alpha-mannosidase IA (EC 3.2.1.113) (Processing alpha-1,2-mannosidase IA) (Alpha-1,2-mannosidase IA) (Mannosidase alpha class 1A member 1) (Man(9)-alpha-mannosidase) (Fragment)
CMFL002_B24_F	BY878287	4644	Q7RLD6_PLAYO (Q7RLD6) Hypothetical protein PY02610	2.9				At1g35560	1.1	J013098N22	3.8	Serine carboxypeptidase II-2 precursor (EC 3.4.16.6) (CP-MII.2) (Fragment)
CMFL002_B24_R	BY897143	4644	Q989U7_RHILO (Q989U7) Mlr6275 protein	2.2				At2g28840	0.8	J023003J09	3	hypothetical protein - Arabidopsis thaliana
CMFL002_C01_F	BY878288	10011	Q5XQC9_GINBI (Q5XQC9) 3-hydroxy-3-methylglutaryl coenzyme A redu...	6e-20	I			At1g76490	3e-17	J033025C16	4e-14	3-hydroxy-3-methylglutaryl-coenzyme A reductase 3 (EC 1.1.1.34) (HMG- CoA reductase 3)
CMFL002_C01_R	BY897144	10011	Q6WP38_9CONI (Q6WP38) 3-hydroxy-3-methylglutaryl coenzyme A redu...	0.004				At1g76490	0.0008	001-021-F05	0.0004	3-hydroxy-3-methylglutaryl-coenzyme A reductase 3 (EC 1.1.1.34) (HMG- CoA reductase 3)
CMFL002_C02_F	BY878289	6184	Q9LPX2_ARATH (Q9LPX2) F13K23.2 protein	6e-17	R			At1g12770	1e-18	J033066K09	3e-15	hypothetical protein F18F4.190 - Arabidopsis thaliana (fragment)
CMFL002_C02_R	BY897145	6184	Q6NQ83_ARATH (Q6NQ83) Hypothetical protein At3g22470	4e-14	R			At3g22470	9e-16	J013000A16	1e-15	Hypothetical protein C1093.01 in chromosome I
CMFL002_C03_F	BY878290	8994	Q93YK5_BRANA (Q93YK5) Sulfate transporter precursor	2e-36	P			At5g13550	5e-40	J023028K03	4e-34	High affinity sulphate transporter 1
CMFL002_C03_R	BY897146	8994	Q84UI4_BRAOE (Q84UI4) Sulfate transporter	8e-26	P			At5g13550	8e-26	J023028K03	6e-21	High affinity sulphate transporter 1
CMFL002_C04_F	BY878291	7926	Q8W4D9_ARATH (Q8W4D9) SOF1 protein-like protein	2e-49	A			At4g28450	7e-36	J023136A09	4e-57	SOF1 protein
CMFL002_C04_R	BY897147	7926	Q8W4D9_ARATH (Q8W4D9) SOF1 protein-like protein	5e-50	A			At4g28450	2e-36	J023136A09	1e-57	SOF1 protein
CMFL002_C05_F	BY878292	10188	Q2HTM1_MEDTR (Q2HTM1) At1g08970/F7G19_16	1e-25	K			At1g08970	8e-22	001-045-H09	5e-22	Nuclear transcription factor Y subunit gamma (NF-Y protein chain C) (Nuclear factor YC) (NF-YC) (CCAAT-binding transcription factor subunit C) (CBF-C)
CMFL002_C05_R	BY897148	10188	Q2HTM1_MEDTR (Q2HTM1) At1g08970/F7G19_16	0.013				At2g26180	0.1
CMFL002_C06_F	BY878293	10232	Q9SUM4_ARATH (Q9SUM4) Hypothetical protein F9N11.50 (Hypothetica...	6e-35			X	At4g30200	1e-36	001-115-H08	1e-32	hypothetical protein F9N11.50 - Arabidopsis thaliana
CMFL002_C06_R	BY897149	10232	Q67IU4_ORYSA (Q67IU4) Putative coiled-coil protein	2.9e-26			X	At4g30200	1e-22	J033034J20	5e-28	hypothetical protein F9N11.50 - Arabidopsis thaliana
CMFL002_C07_F	BY878294	9405	no hits
CMFL002_C07_R	BY897150	9405	no hits					At4g00190	3.3	J013095L11	0.8	Oryza sativa (japonica cultivar-group) chromosome 3 clone OJ1743A09, complete sequence.
CMFL002_C08_F	BY878295	9228	Q3HRQ2_9ROSI (Q3HRQ2) Glyoxal oxidase	3e-23			S	At3g53950	2e-23	J023112O15	7e-20	probable galactose oxidase (EC 1.1.3.9) F15B8.190 [similarity] - Arabidopsis thaliana
CMFL002_C08_R	BY897151	9228	Q9M332_ARATH (Q9M332) Hypothetical protein F5K20_250 (At3g53950/...	9e-17			S	At3g53950	2e-18	002-129-E12	2e-12	probable galactose oxidase (EC 1.1.3.9) F15B8.190 [similarity] - Arabidopsis thaliana
CMFL002_C09_F	BY878296	6185	Q5BL70_XENTR (Q5BL70) Cisplatin resistance-associated overexpres...	6.3				At4g07700	3.1	J033114L10	0.2	hypothetical protein F8A5.16 [imported] - Arabidopsis thaliana
CMFL002_C09_R	BY897152	6185	Q6K6C4_ORYSA (Q6K6C4) Putative RNA-binding protein RNP1	6.2						006-302-B08	0.12	33 kDa ribonucleoprotein, chloroplast precursor
CMFL002_C10_F	BY878297	84	Q22IC2_TETTH (Q22IC2) Regulator of chromosome condensation, puta...	0.7				At2g26230	0.78	J033117P13	0.19	Origin recognition complex subunit 1 (DmORC1)
CMFL002_C10_R	BY897153	84	Q72GB5_THET2 (Q72GB5) Vancomycin B-type resistance protein vanW	3.3				At3g01100	0.98	J023026H02	2.6	hypothetical protein T2E12.6 [imported] - Arabidopsis thaliana
CMFL002_C11_F	BY878298	6186	Q5C9L2_9MAGN (Q5C9L2) (S)-scoulerine 9-O-methyltransferase (EC 2...	5e-18	R			At5g54160	2e-18	001-012-F05	1e-15	Caffeic acid 3-O-methyltransferase (EC 2.1.1.68) (S-adenosysl-L- methionine:caffeic acid 3-O-methyltransferase) (COMT)
CMFL002_C11_R	BY897154	6186	Q9ZU24_ARATH (Q9ZU24) F5F19.5 protein	4.99999e-29	R			At1g51990	1e-30	001-040-G09	4e-30	Caffeic acid 3-O-methyltransferase (EC 2.1.1.68) (S-adenosysl-L- methionine:caffeic acid 3-O-methyltransferase) (COMT)
CMFL002_C12_F	BY878299	10233	Q43V34_SOLUS (Q43V34) 6-phosphogluconate dehydrogenase, decarbox...	0.048				At3g07340	0.002	J023101H04	1	Probable transcriptional regulator ycf27 (OmpR-like protein)
CMFL002_C12_R	BY897155	10233	no hits							J023069K23	0.79	hypothetical protein - Arabidopsis thaliana
CMFL002_C13_F	BY878300	8995	Q2PYY3_SOLTU (Q2PYY3) Transporter-like protein	4e-58	I			At4g36640	1e-53	J013149C21	4e-57	Hypothetical 40.7 kDa protein in PIK1-POL2 intergenic region
CMFL002_C13_R	BY897156	8995	Q7RFF3_PLAYO (Q7RFF3) Hypothetical protein PY04753	1.7				At3g52040	4.5	J013149C21	0.39	Hypothetical 40.7 kDa protein in PIK1-POL2 intergenic region
CMFL002_C14_F	BY878301	9664	O80363_TOBAC (O80363) Chloroplast ribosomal protein L17	8e-45	J			At3g54210	4e-45	006-304-A06	8e-42	50S ribosomal protein L17
CMFL002_C14_R	BY897157	9664	O80363_TOBAC (O80363) Chloroplast ribosomal protein L17	2e-33	J			At3g54210	1e-34	J013089C03	3e-31	50S ribosomal protein L17
CMFL002_C15_F	BY878302	85	Q852P3_PERFR (Q852P3) F3G1	3e-33			K	At1g63650	2e-33	J023013E24	2e-27	Anthocyanin regulatory R-S protein
CMFL002_C15_R	BY897158	85	Q401N4_9LILI (Q401N4) BHLH transcription factor	0.016				At4g09820	0.006	J013051E04	0.41	Putative casein kinase II beta-4 chain (CK II)
CMFL002_C16_F	BY878303	6187	no hits							001-042-B10	1.4	DnaJ protein homolog 2
CMFL002_C16_R	BY897159	6187	no hits					At3g25100	0.28
CMFL002_C17_F	BY878304	5179	Q2JSQ0_SYNJA (Q2JSQ0) Glyceraldehyde-3-phosphate dehydrogenase, ...	2.7				At2g36120	3.3	002-177-A12	3.6	Oocyte zinc finger protein XLCOF7.1 (Fragment)
CMFL002_C17_R	BY897160	5179	Q45778_BACTN (Q45778) NimC protein	6.3				At2g36120	2.9	002-177-A12	3.1	Oocyte zinc finger protein XLCOF7.1 (Fragment)
CMFL002_C18_F	BY878305	9702	no hits					At2g29940	4	J033027B16	1	Suppressor of toxicity of sporidesmin
CMFL002_C19_F	BY878306	5211	O65062_PICMA (O65062) Rac-like GTP binding protein	3e-53	R			At5g45970	3e-54	001-015-D01	1e-54	RAC-like GTP binding protein RAC13
CMFL002_C19_R	BY897161	5211	O65062_PICMA (O65062) Rac-like GTP binding protein	2e-35	R			At4g35020	3e-37	J013108N17	1e-36	RAC-like GTP binding protein RHO1
CMFL002_C20_F	BY878307	6320	no hits							001-007-D07	3.1	Zinc finger protein 363 (CH-rich interacting match with PLAG1) (Androgen receptor N-terminal-interacting protein)
CMFL002_C20_R	BY897162	6320	Q2R860_ORYSA (Q2R860) Expressed protein	7e-17			S	At5g20680	2e-17	J013075N21	1e-18	hypothetical protein At2g37720 [imported] - Arabidopsis thaliana
CMFL002_C21_F	BY878308	5950	Q6H7C8_ORYSA (Q6H7C8) Putative LIM domain protein PLIM-2	0.0001				At3g55770	5e-06	001-016-G03	8e-06	Pollen specific protein SF3
CMFL002_C22_R	BY897163	86	Q59T24_CANAL (Q59T24) Hypothetical protein	8.4				At3g08820	4.6
CMFL002_C23_F	BY878309	8996	Q9SGN7_ARATH (Q9SGN7) F3M18.17 (At1g28390/F3M18_17)	6e-09	T			At1g28390	1e-10	001-114-D09	3e-09	Putative receptor protein kinase CRINKLY4 precursor (EC 2.7.1.-)
CMFL002_C24_F	BY878310	9906	Q9C8R4_ARATH (Q9C8R4) Hypothetical protein T1P2.12 (Hypothetical...	9e-20	T			At1g30070	2e-21	J033086D07	1e-14	unknown protein, 69948-68670 [imported] - Arabidopsis thaliana
CMFL002_C24_R	BY897164	9906	no hits					At4g16710	2.3	002-115-F07	2.7	Floral homeotic protein APETALA2
CMFL002_D01_F	BY878311	6188	Q6XDB5_PICSI (Q6XDB5) Pinene synthase	3e-27			Q	At4g02780	2e-10	J023080N01	2e-07	Taxadiene synthase (EC 4.2.3.17) (Taxa-4(5),11(12)-diene synthase)
CMFL002_D02_F	BY878312	5896	Q91BT6_9NUCL (Q91BT6) Egt	6.5				At1g78710	0.58
CMFL002_D02_R	BY897165	5896	Q9SE47_ORYSA (Q9SE47) UMP/CMP kinase b (EC 2.7.1.48)	3e-17	F			At3g60180	2e-16	J023149K03	2e-16	Uridylate kinase (EC 2.7.4.-) (UK) (Uridine monophosphate kinase) (UMP kinase) (UMP/CMP kinase)
CMFL002_D03_F	BY878313	7985	Q6DW76_SOYBN (Q6DW76) Digalactosyldiacylglycerol synthase 1	2e-07				At3g11670	4e-06	J013049P04	6e-06	hypothetical protein F6N23.24 - Arabidopsis thaliana
CMFL002_D03_R	BY897166	7985	Q8L7F6_PEA (Q8L7F6) Calcineurin B	2e-50	T			At4g26570	1e-51	J033133I20	2e-51	Calcineurin B subunit (Protein phosphatase 2B regulatory subunit) (Calcineurin regulatory subunit)
CMFL002_D04_F	BY878314	9275	no hits					At5g55600	1	001-115-F02	0.27	yeast protein transport protein Bfr2p homolog [imported] - fission yeast (Schizosaccharomyces pombe)
CMFL002_D04_R	BY897167	9275	Q9T0E1_ARATH (Q9T0E1) Hypothetical protein AT4g11740	5.4				At4g11740	0.12	001-010-B05	0.56	hypothetical protein T5C23.170 - Arabidopsis thaliana
CMFL002_D05_F	BY878315	5380	Q1SEK2_MEDTR (Q1SEK2) Hypothetical protein	6e-21			S	At3g03280	6e-19	002-171-C05	2e-15	Oryza sativa (japonica cultivar-group) genomic DNA, chromosome 1, PAC clone:P0478H03.
CMFL002_D05_R	BY897168	5380	Q1SEK2_MEDTR (Q1SEK2) Hypothetical protein	0.00029				At3g03280	0.0006	J023138E17	0.45	Phosphoserine phosphatase fcp1 (EC 3.1.3.3) (CTD phosphatase fcp1)
CMFL002_D06_F	BY878316	87	Q9FYD0_ARATH (Q9FYD0) Hypothetical protein F22J12_50	1e-08	Z			At5g12430	2.2	002-166-D04	0.53	Peptide transporter PTR2-B (Histidine transporting protein)
CMFL002_D07_F	BY878317	5896	Q9SE48_ORYSA (Q9SE48) UMP/CMP kinase a (EC 2.7.1.48)	4e-31	F			At3g60180	2e-27	J023149K03	7e-33	Uridylate kinase (EC 2.7.4.-) (UK) (Uridine monophosphate kinase) (UMP kinase) (UMP/CMP kinase)
CMFL002_D07_R	BY897169	5896	Q9SE47_ORYSA (Q9SE47) UMP/CMP kinase b (EC 2.7.1.48)	2e-16	F			At3g60180	1e-15	J023149K03	1e-15	Uridylate kinase (EC 2.7.4.-) (UK) (Uridine monophosphate kinase) (UMP kinase) (UMP/CMP kinase)
CMFL002_D08_R	BY897170	10060	Q9LZ48_ARATH (Q9LZ48) Hypothetical protein T22P11_130	6e-42	Q			At5g02540	1e-43	J013123E12	1e-39	Probable oxidoreductase (EC 1.-.-.-)
CMFL002_D09_F	BY878318	10126	Q8GYH0_ARATH (Q8GYH0) Hypothetical protein At1g11940/F12F1_19 (H...	4e-32			S	At1g11940	8e-34	J033128G01	1e-33	hypothetical protein T15N1.40 - Arabidopsis thaliana
CMFL002_D09_R	BY897171	10126	Q5N9P7_ORYSA (Q5N9P7) Hypothetical protein P0431H09.29	3e-06			S	At1g11940	2e-07	002-103-C04	5e-08	hypothetical protein T15N1.40 - Arabidopsis thaliana
CMFL002_D10_F	BY878319	9123	Q9FKN4_ARATH (Q9FKN4) Similarity to peptidyl-tRNA hydrolase (At5...	1e-32	J			At5g38290	3e-34	J013151G18	3e-31	Peptidyl-tRNA hydrolase (EC 3.1.1.29) (PTH)
CMFL002_D10_R	BY897172	9123	Q6NLS8_ARATH (Q6NLS8) At5g19830	1e-18	J			At5g19830	3e-17	J013113G18	3e-14	Peptidyl-tRNA hydrolase (EC 3.1.1.29) (PTH)
CMFL002_D11_F	BY878320	7418	Q657Y8_ORYSA (Q657Y8) Hypothetical protein P0005A05.16	3e-56	U			At4g39220	4e-55	006-203-F05	5e-58	RER1A protein (AtRER1A)
CMFL002_D11_R	BY897173	7418	Q5Z9I1_ORYSA (Q5Z9I1) Putative endoplasmatic reticulum retrieval...	1e-12	U			At2g21600	7e-13	006-203-F05	8e-14	RER1A protein (AtRER1A)
CMFL002_D12_F	BY878321	88	Q75UP2_IPOBA (Q75UP2) Leucine-rich repeat receptor-like kinase	9e-26			T	At1g60800	4e-25	J013067F20	3e-26	Receptor protein kinase CLAVATA1 precursor (EC 2.7.1.-)
CMFL002_D12_R	BY897174	88	Q75UP2_IPOBA (Q75UP2) Leucine-rich repeat receptor-like kinase	3e-49			T	At1g60800	4e-42	J013144J12	2e-44	Putative receptor protein kinase TMK1 precursor (EC 2.7.1.-)
CMFL002_D13_F	BY878322	10161	Q1SI43_MEDTR (Q1SI43) Ribosomal protein S17, putative	1e-34	J			At3g18880	1e-33	J023065H04	1e-35	30S ribosomal protein S17
CMFL002_D13_R	BY897175	10161	Q1SI43_MEDTR (Q1SI43) Ribosomal protein S17, putative	1e-35	J			At3g18880	1e-33	J023065H04	1e-35	30S ribosomal protein S17
CMFL002_D14_F	BY878323	89	Q9ZPX3_ARATH (Q9ZPX3) Hypothetical protein At2g18410	4e-17				At2g18410	8e-19	J033098B09	2e-18	hypothetical protein At2g18410 [imported] - Arabidopsis thaliana
CMFL002_D14_R	BY897176	89	Q7S3D6_NEUCR (Q7S3D6) Predicted protein	5.9				At1g21990	2.9
CMFL002_D15_F	BY878324	90	Q53JL7_ORYSA (Q53JL7) Receptor-like protein kinase (Protein kina...	3e-46			T	At5g48380	4e-47	J023150L22	6e-48	Receptor protein kinase CLAVATA1 precursor (EC 2.7.1.-)
CMFL002_D15_R	BY897177	90	O04545_ARATH (O04545) F20P5.27 protein	3e-10			T	At1g69990	5e-12	J023150L22	1e-11	Receptor protein kinase CLAVATA1 precursor (EC 2.7.1.-)
CMFL002_D16_F	BY878325	9823	Q9SV91_ARATH (Q9SV91) Hypothetical protein F24G24.100 (Hypotheti...	8e-24			X	At4g10300	2e-25	002-157-G07	2e-24	hypothetical protein F24G24.100 - Arabidopsis thaliana
CMFL002_D16_R	BY897178	9823	Q8LEK1_ARATH (Q8LEK1) Hypothetical protein	8e-38			X	At4g10300	3e-39	002-157-G07	1e-39	hypothetical protein F24G24.100 - Arabidopsis thaliana
CMFL002_D17_F	BY878326	9665	Q9FXD4_ARATH (Q9FXD4) F12A21.17 (Hypothetical protein At1g67680)	3e-29	U			At1g67680	7e-31	J033133M12	6e-34	Signal recognition particle 72 kDa protein (SRP72)
CMFL002_D17_R	BY897179	9665	Q9FXD4_ARATH (Q9FXD4) F12A21.17 (Hypothetical protein At1g67680)	4e-12	U			At1g67680	3e-13	J033133M12	6e-11	Signal recognition particle 72 kDa protein (SRP72)
CMFL002_D18_F	BY878327	10353	Q9LXN2_ARATH (Q9LXN2) Acyl CoA reductase-like protein	2.9e-08	I			At3g44550	3e-10	J013084H10	1e-08	Male sterility protein 2
CMFL002_D19_F	BY878328	6189	Q60D20_SOLDE (Q60D20) Putative TPR domain containing protein	2e-15				At3g17670	4e-14	J013114P12	7e-05
CMFL002_D19_R	BY897180	6189	Q259S2_ORYSA (Q259S2) H0403D02.12 protein	2e-15				At3g17670	7e-16	J033093H17	3e-05	Heat shock protein sti1 homolog
CMFL002_D20_F	BY878329	9578	Q2SBS4_HAHCH (Q2SBS4) Kef-type K+ transport system, predicted NA...	9.7				At2g31510	3.8	002-179-F02	3.5
CMFL002_D21_R	BY897181	91	Q7XUN0_ORYSA (Q7XUN0) OSJNBa0064M23.15 protein	1e-19	Q			At4g10500	1e-20	J023123J08	2e-21	Naringenin,2-oxoglutarate 3-dioxygenase (EC 1.14.11.9) (Flavonone- 3-hydroxylase) (F3H) (FHT)
CMFL002_D23_F	BY878330	9735	Q5N6Y9_ORYSA (Q5N6Y9) Putative recA protein	1e-53	L			At2g19490	3e-48	J033126O05	2e-55	RecA protein (Recombinase A)
CMFL002_D23_R	BY897182	9735	Q4IJM8_GIBZE (Q4IJM8) Hypothetical protein	3.8				At4g25440	0.45	J013057F02	2.1	Histone deacetylase HDA1
CMFL002_D24_F	BY878331	4645	Q24EC2_TETTH (Q24EC2) Zinc finger protein	2e-08	O			At2g47560	6e-10	006-212-D11	2e-09	RING finger protein 12 (LIM domain interacting RING finger protein) (RING finger LIM domain-binding protein) (R-LIM)
CMFL002_D24_R	BY897183	4645	Q8I2P7_PLAF7 (Q8I2P7) Hypothetical protein PFI1285w	6.8				At5g01660	2.1	J013000C23	4.3	Oryza sativa (japonica cultivar-group) genomic DNA, chromosome 1, BAC clone:OJ1276_B06.
CMFL002_E01_F	BY878332	8171	Q9LKU2_ARATH (Q9LKU2) Hypothetical protein T32B20.e (Putative Th...	3e-21			X	At5g28750	5e-23	001-119-D09	1e-22	hypothetical protein slr1046 - Synechocystis sp. (strain PCC 6803)
CMFL002_E01_R	BY897184	8171	Q9LKU2_ARATH (Q9LKU2) Hypothetical protein T32B20.e (Putative Th...	2e-21			X	At5g28750	4e-23	001-119-D09	9e-23	hypothetical protein slr1046 - Synechocystis sp. (strain PCC 6803)
CMFL002_E02_F	BY878333	8996	Q9SGN7_ARATH (Q9SGN7) F3M18.17 (At1g28390/F3M18_17)	1e-12	T			At1g28390	3e-14	001-114-D09	2e-13	Putative receptor protein kinase CRINKLY4 precursor (EC 2.7.1.-)
CMFL002_E02_R	BY897185	8996	no hits					At2g26300	4.5
CMFL002_E03_F	BY878334	9666	Q2L5R7_CLOPE (Q2L5R7) Hypothetical protein	2.6				At5g63700	1.6	001-020-G10	1.9	DNA-binding protein HEXBP (Hexamer-binding protein)
CMFL002_E03_R	BY897186	9666	Q8IL70_PLAF7 (Q8IL70) Hypothetical protein	1.1				At2g15080	2.6
CMFL002_E04_F	BY878335	6190	Q294V0_DROPS (Q294V0) GA15963-PA (Fragment)	6.6				At4g01020	2.7	J023002I11	0.84
CMFL002_E04_R	BY897187	6190	Q5ZWE7_LEGPH (Q5ZWE7) Spermidine/putrescine-binding periplasmic ...	1.1						J023089O12	4.4	UDP-N-acetylglucosamine--peptide N-acetylglucosaminyltransferase 110 kDa subunit (EC 2.4.1.-) (O-GlcNAc transferase p110 subunit)
CMFL002_E05_F	BY878336	6272	Q84T71_ORYSA (Q84T71) Putative zinc finger protein	2e-19	T			At2g35210	8e-20	J013107N20	2e-21	ADP-ribosylation factor GTPase-activating protein 3 (ARF GAP 3)
CMFL002_E05_R	BY897188	6272	Q9AYK1_ORYSA (Q9AYK1) Hypothetical protein OSJNBa0003O19.4	2e-06				At4g17890	7e-05	001-046-B12	3e-05	hypothetical protein T6K21.70 - Arabidopsis thaliana
CMFL002_E06_F	BY878337	5738	Q1XSA0_CYTJO (Q1XSA0) Hypothetical protein	5				At2g42770	2.3	J013134G03	2.3	protein F15O4.11 [imported] - Arabidopsis thaliana
CMFL002_E06_R	BY897189	5738	no hits					At5g23150	3.5
CMFL002_E07_F	BY878338	6191	Q4JVX1_CORJK (Q4JVX1) Putative NTP pyrophosphohydrolase	0.33				At1g55900	1.8	J013075B07	2.2	Probable signal peptidase I-1 (EC 3.4.21.89) (SPase I-1) (Leader peptidase I-1)
CMFL002_E07_R	BY897190	6191	Q59TH6_CANAL (Q59TH6) Hypothetical protein	0.26						002-169-A04	0.04	MOTHER of FT and TF1 protein
CMFL002_E08_F	BY878339	92	Q9M6R1_MALDO (Q9M6R1) High molecular weight heat shock protein	5e-60	O			At1g56410	3e-60	J023139H01	7e-59	Heat shock cognate 70 kDa protein 2
CMFL002_E08_R	BY897191	92	Q40151_LYCES (Q40151) Hsc70	2e-08	O			At1g16030	3e-10	J023139H01	1e-10	Heat shock cognate 70 kDa protein 2
CMFL002_E09_F	BY878340	10138	Q1T3A3_MEDTR (Q1T3A3) Hypothetical protein (Fragment)	9e-15	G			At5g33320	5e-15	J023080P10	1e-15	Triose phosphate/phosphate translocator, non-green plastid, chloroplast precursor (CTPT)
CMFL002_E09_R	BY897192	10138	Q84QU8_ORYSA (Q84QU8) Putative phosphate/phosphoenolpyruvate tra...	9e-62	G			At5g33320	8e-61	J023080P10	8e-63	Triose phosphate/phosphate translocator, non-green plastid, chloroplast precursor (CTPT)
CMFL002_E10_F	BY878341	5457	Q8H530_ORYSA (Q8H530) Putative beta-alanine synthases	4e-20	E			At5g64370	6e-22	001-011-E08	4e-22	Beta-ureidopropionase (EC 3.5.1.6) (Beta-alanine synthase) (N-carbamoyl-beta-alanine amidohydrolase) (BUP-1)
CMFL002_E10_R	BY897193	5457	Q8H183_ARATH (Q8H183) Beta-ureidopropionase (At5g64370) (N-carba...	6e-64	E			At5g64370	1e-65	001-011-E08	1e-65	Beta-ureidopropionase (EC 3.5.1.6) (Beta-alanine synthase) (N-carbamoyl-beta-alanine amidohydrolase) (BUP-1)
CMFL002_E11_F	BY878342	4646	no hits
CMFL002_E11_R	BY897194	4646	Q4Z5Q0_PLABE (Q4Z5Q0) Hypothetical protein (Fragment)	5.1						J023098B10	3.9	Cytochrome c oxidase polypeptide Vb (EC 1.9.3.1) (VI)
CMFL002_E12_F	BY878343	4647	Q9FHJ8_ARATH (Q9FHJ8) Urea active transporter-like protein	3e-32	E			At5g45380	7e-34	J033090M14	2.1	Probable serine/threonine-protein kinase NAK (EC 2.7.1.-)
CMFL002_E12_R	BY897195	4647	Q9FHJ8_ARATH (Q9FHJ8) Urea active transporter-like protein	5e-21	E			At5g45380	2e-23	006-212-C03	0.042	hypothetical protein F14F8_200 - Arabidopsis thaliana
CMFL002_E13_F	BY878344	6145	Q6K8R4_ORYSA (Q6K8R4) Putative salt tolerance protein 3	1e-59	A			At5g17440	3e-60	J013052G16	6e-62	Hypothetical 37.0 kDa protein B0495.8 in chromosome II
CMFL002_E13_R	BY897196	6145	Q5CPD4_CRYHO (Q5CPD4) TRNA adenylyltransferase-related	3.7						J013031L22	3.8	probable selenium-binding protein [imported] - Arabidopsis thaliana
CMFL002_E14_F	BY878345	8997	Q9SK61_ARATH (Q9SK61) Expressed protein	4e-57	K			At2g20410	9e-59	002-116-D04	3.9	Dehydration-responsive protein RD22 precursor
CMFL002_E14_R	BY897197	8997	Q23QF3_TETTH (Q23QF3) Hypothetical protein	6.4				At3g07610	1.3	J013039L06	2.1	resistance complex protein I2C-2 - tomato
CMFL002_E15_F	BY878346	93	Q69WH2_ORYSA (Q69WH2) Putative bundle sheath defective protein	1e-11				At3g47650	1e-11	001-011-D08	2e-13	hypothetical protein F1P2.200 - Arabidopsis thaliana
CMFL002_E15_R	BY897198	93	Q5B3P7_EMENI (Q5B3P7) Hypothetical protein	2.9				At1g54890	1.4	J013126H02	0.62	NAM-like protein, 59502-58357 [imported] - Arabidopsis thaliana
CMFL002_E16_F	BY878347	8998	Q9FZ75_ARATH (Q9FZ75) F25I16.13 protein (Putative calmodulin)	6e-35	T			At1g18530	6e-37	J023139K02	1e-35	Calmodulin
CMFL002_E17_F	BY878348	94	Q36H57_9GAMM (Q36H57) Hydrolase, alpha/beta fold family	4.1				At1g01720	1.6	001-205-H08	0.68	Pectinesterase 1.1 precursor (EC 3.1.1.11) (Pectin methylesterase) (PE)
CMFL002_E17_R	BY897199	94	Q7UT48_RHOBA (Q7UT48) Hypothetical protein	5.7				At5g49520	0.052	002-150-E09	0.91	Probable WRKY transcription factor 48 (WRKY DNA-binding protein 48)
CMFL002_E18_F	BY878349	95	Q9SJB4_ARATH (Q9SJB4) Putative GDSL-motif lipase/hydrolase	2e-27			R	At2g04570	3e-29	006-308-H03	2e-25	Anter-specific proline-rich protein APG precursor
CMFL002_E18_R	BY897200	95	Q9FHW8_ARATH (Q9FHW8) GDSL-motif lipase/hydrolase-like protein	3e-19			R	At5g42170	6e-21	006-205-B09	5e-19	Anter-specific proline-rich protein APG precursor
CMFL002_E19_F	BY878350	5793	Q1SQ96_MEDTR (Q1SQ96) Appr>p cyclic nucleotide phosphodiesterase	4e-17			X	At4g18930	1e-15	J023088B15	0.14	hypothetical protein F12B7.8 [imported] - Arabidopsis thaliana
CMFL002_E20_F	BY878351	4648	Q667D9_YERPS (Q667D9) Hypothetical protein	4.1						J013112K17	2.6	Sensor protein barA (EC 2.7.3.-)
CMFL002_E20_R	BY897201	4648	Q1SRL3_MEDTR (Q1SRL3) V-type ATPase, 116 kDa subunit	2.8						002-160-A04	3.8	Aspartyl-tRNA synthetase, cytoplasmic (EC 6.1.1.12) (Aspartate--tRNA ligase) (AspRS)
CMFL002_E21_F	BY878352	6192	Q1S8D8_MEDTR (Q1S8D8) Protein kinase domain, putative	8e-33			T	At5g46570	1e-31	002-129-A06	6e-28	Protein kinase APK1B (EC 2.7.1.-)
CMFL002_E22_F	BY878353	6193	Q1RW31_MEDTR (Q1RW31) Amidase	6e-15	J			At5g64440	9e-07	002-116-C08	6e-14	Glutamyl-tRNA(Gln) amidotransferase subunit A (EC 6.3.5.-) (Glu-ADT subunit A)
CMFL002_E23_F	BY878354	5869	no hits					At2g44810	3.3
CMFL002_E23_R	BY897202	5869	Q6YNJ6_ORYSA (Q6YNJ6) Chromatin-remodeling factor CHD3	3.9				At1g62790	0.53	J013023A02	0.077	GYMNOS/PICKLE protein [imported] - Arabidopsis thaliana
CMFL002_F01_F	BY878355	6194	Q5CUV6_CRYPV (Q5CUV6) Hypothetical protein	1.5				At1g65180	0.69	J023073I01	4.1	Cofactor required for Sp1 transcriptional activation subunit 2 (Transcriptional co-activator CRSP150) (Vitamin D3 receptor- interacting protein complex 150 kDa component) (DRIP150) (Thyroid hormone receptor-associated protein complex 170 kDa component) (Trap170) (Activator-recruited cofactor 150 kDa component) (ARC150)
CMFL002_F01_R	BY897203	6194	Q5CUV6_CRYPV (Q5CUV6) Hypothetical protein	1.3				At1g18040	1.1	J023073I01	3.7	Cofactor required for Sp1 transcriptional activation subunit 2 (Transcriptional co-activator CRSP150) (Vitamin D3 receptor- interacting protein complex 150 kDa component) (DRIP150) (Thyroid hormone receptor-associated protein complex 170 kDa component) (Trap170) (Activator-recruited cofactor 150 kDa component) (ARC150)
CMFL002_F02_R	BY897204	4838	Q9SHE8_ARATH (Q9SHE8) T19E23.12 (Similar to photosystem I reacti...	3e-59				At1g31330	6e-61	006-208-C12	1e-59	Photosystem I reaction centre subunit III, chloroplast precursor (Light-harvesting complex I 17 kDa protein) (PSI-F)
CMFL002_F03_F	BY878356	4649	O48781_ARATH (O48781) Hypothetical protein At2g26660	7e-09	P			At2g26660	1e-10	J013114F06	3e-09	hypothetical protein At2g26660 [imported] - Arabidopsis thaliana
CMFL002_F03_R	BY897205	4649	Q9LXE9_ARATH (Q9LXE9) Ids-4 protein-like	4e-10	P			At5g15330	7e-12	J013120K12	6e-08	ids-4 protein - barley
CMFL002_F04_F	BY878357	10223	Q9FI52_ARATH (Q9FI52) Nucleotide-binding protein	8e-81	D			At5g50960	2e-82	J013156K04	2e-57	Nucleotide-binding protein 1 (NBP 1)
CMFL002_F04_R	BY897206	10223	Q7X7U0_ORYSA (Q7X7U0) OJ000223_09.9 protein (OSJNBa0081L15.19 pr...	2e-31	D			At5g50960	3e-32	J013156K04	1e-33	Nucleotide-binding protein 1 (NBP 1)
CMFL002_F05_F	BY878358	10354	no hits							J013111D04	3	Golgin-160 (Male-enhanced antigen-2) (MEA-2)
CMFL002_F06_R	BY897207	6195	Q9JGP6_9REOV (Q9JGP6) Outer capsid protein VP2	6.3				At2g42330	1.8	J013139B12	2.9	SET1 protein
CMFL002_F07_F	BY878359	6196	Q1RX25_MEDTR (Q1RX25) Protein kinase; Amino acid-binding ACT (Am...	8e-39	T			At4g38470	2e-38	J023139F03	3e-39	Serine/threonine-protein kinase CTR1 (EC 2.7.1.37)
CMFL002_F07_R	BY897208	6196	Q5FGH2_EHRRG (Q5FGH2) Probable serine protease do-like	2.1				At4g03320	0.3	J013075E22	0.27	High-glucose-regulated protein 8 (NY-REN-2 antigen)
CMFL002_F08_F	BY878360	9027	Q9CAG5_ARATH (Q9CAG5) Hypothetical protein F12B7.8 (At1g67530) (...	7e-33	S			At1g67530	2e-34	J033030O21	4e-29	unknown protein [imported] - Arabidopsis thaliana
CMFL002_F08_R	BY897209	9027	Q5N8V2_ORYSA (Q5N8V2) Putative bg55	0.0004				At1g27910	0.0002	J013038N12	1e-05	unknown protein [imported] - Arabidopsis thaliana
CMFL002_F09_F	BY878361	6197	Q84ZJ8_ORYSA (Q84ZJ8) Putative brassinosteroid insensitive 1	2e-14	R			At1g74180	1e-15	002-180-C07	2e-16	Receptor-like protein kinase 5 precursor (EC 2.7.1.-)
CMFL002_F09_R	BY897210	6197	Q9LVP0_ARATH (Q9LVP0) Receptor-like protein kinase	0.11				At5g63930	0.002	J033117B13	0.012	Receptor protein kinase CLAVATA1 precursor (EC 2.7.1.-)
CMFL002_F10_F	BY878362	8999	Q8RLM8_CORJE (Q8RLM8) YpkG	4.3				At4g15040	0.34	J013023O14	2	Minor extracellular protease vpr precursor (EC 3.4.21.-)
CMFL002_F10_R	BY897211	8999	Q4DJN6_TRYCR (Q4DJN6) Hypothetical protein	0.84				At5g49670	0.4	J013100L14	1.4	Protein KIAA1115
CMFL002_F11_F	BY878363	9000	O23793_NICSY (O23793) RNA binding protein	1e-25	R			At4g13850	4e-26	J033067G16	8e-26	Glycine-rich RNA-binding protein 2, mitochondrial precursor (AtGRP2)
CMFL002_F12_F	BY878364	5330	Q6FL29_CANGA (Q6FL29) Similarities with sp|P38850 Saccharomyces ...	4.2
CMFL002_F12_R	BY897212	5330	Q75AS2_ASHGO (Q75AS2) ADL152Wp	0.66				At2g35640	3.7	001-123-C12	3.4	Oryza sativa (japonica cultivar-group) genomic DNA, chromosome 6, PAC clone:P0644B06.
CMFL002_F13_F	BY878365	5901	Q1RYY0_MEDTR (Q1RYY0) Hypothetical protein	9e-37	G			At2g25520	1e-36	006-212-H01	3e-32	Hypothetical protein C22E12.01 in chromosome I
CMFL002_F13_R	BY897213	5901	Q65X78_ORYSA (Q65X78) Hypothetical protein OJ1579_G03.4	2e-23	G			At5g25400	6e-25	J023120O09	1e-25	Hypothetical protein C22E12.01 in chromosome I
CMFL002_F14_F	BY878366	9857	Q2R023_ORYSA (Q2R023) Expressed protein	3.9				At5g11720	4.5
CMFL002_F14_R	BY897214	9857	Q1RTY8_MEDTR (Q1RTY8) Hypothetical protein (AT4g17486/AT4g17486)	6e-29	S			At4g17486	2e-29	J033015I19	4e-28	probable EREBP-4 - Arabidopsis thaliana
CMFL002_F15_F	BY878367	96	Q8L5J4_ARATH (Q8L5J4) Anaphase promoting complex/cyclosome subunit	6e-34	D			At1g78770	1e-35	J013087I01	1.7	Homeobox protein GLABRA2 (Homeobox-leucine zipper protein ATHB-10) (HD-ZIP protein ATHB-10)
CMFL002_F15_R	BY897215	96	Q8L5J4_ARATH (Q8L5J4) Anaphase promoting complex/cyclosome subunit	5e-08	D			At1g78770	1e-09
CMFL002_F16_F	BY878368	5479	Q6NQN5_ARATH (Q6NQN5) At5g53190 (MtN3 protein-like)	5e-26	R			At5g53190	4e-27	J013123F10	6e-26	hypothetical protein F24J8.9 - Arabidopsis thaliana
CMFL002_F16_R	BY897216	5479	Q8RVJ3_PINPS (Q8RVJ3) Putative nodulin like-protein (Fragment)	4e-26	R			At5g53190	6e-27	J013031J21	3e-21	hypothetical protein F24J8.9 - Arabidopsis thaliana
CMFL002_F17_F	BY878369	97	O49876_LUPAL (O49876) Class III chitinase precursor (EC 3.2.1.14)	2e-27	M			At5g24090	6e-26	006-203-C02	1e-26	Hevamine A precursor [Includes: Chitinase (EC 3.2.1.14); Lysozyme (EC 3.2.1.17)]
CMFL002_F17_R	BY897217	97	Q7XZD6_9LILI (Q7XZD6) Chitinase (EC 3.2.1.14)	8e-47	M			At5g24090	3e-44	006-203-C02	2e-43	Hevamine A precursor [Includes: Chitinase (EC 3.2.1.14); Lysozyme (EC 3.2.1.17)]
CMFL002_F18_F	BY878370	98	no hits					At4g38970	0.68	J033103P10	4.1	Auxin-responsive protein IAA18 (Indoleacetic acid-induced protein 18)
CMFL002_F19_F	BY878371	99	Q2QYK3_ORYSA (Q2QYK3) Vacuolar sorting receptor 1, putative, exp...	1e-27			X	At2g14740	4e-29	J013073B02	2e-29	Fibrillin 1 precursor
CMFL002_F19_R	BY897218	99	Q8H8K1_ORYSA (Q8H8K1) Putative vacuolar sorting receptor protein	2e-11			X	At2g14740	5e-12	J033103D10	3e-12	Fibrillin 1 precursor
CMFL002_F20_F	BY878372	5665	Q9FWL0_ORYSA (Q9FWL0) Putative peptide transport protein	2e-38	E			At5g46040	2e-37	J033020K03	3e-40	Peptide transporter PTR2-B (Histidine transporting protein)
CMFL002_F20_R	BY897219	5665	Q1RXN7_MEDTR (Q1RXN7) TGF-beta receptor, type I/II extracellular...	3e-12	E			At2g40460	4e-12	J033020K03	1e-11	Peptide transporter PTR2-B (Histidine transporting protein)
CMFL002_F21_F	BY878373	9225	Q1SMA4_MEDTR (Q1SMA4) Cytidylyltransferase	6e-62	I			At2g38670	8e-62	J013121N21	5e-62	Ethanolamine-phosphate cytidylyltransferase (EC 2.7.7.14) (Phosphorylethanolamine transferase) (CTP:phosphoethanolamine cytidylyltransferase)
CMFL002_F21_R	BY897220	9225	Q4CFQ2_CLOTM (Q4CFQ2) Hypothetical protein precursor	4.3				At3g13090	1.7
CMFL002_F22_F	BY878374	5084	Q9SVQ9_ARATH (Q9SVQ9) Short-chain alcohol dehydrogenase like pro...	1e-59	R			At4g13180	2e-61	002-141-D03	2e-48	Short-chain type dehydrogenase/reductase (EC 1.-.-.-)
CMFL002_F22_R	BY897221	5084	Q9SQR4_ARATH (Q9SQR4) Putative short-chain type dehydrogenase/re...	4e-09	R			At3g03980	8e-11	002-141-D03	7e-09	Short-chain type dehydrogenase/reductase (EC 1.-.-.-)
CMFL002_F23_F	BY878375	100	Q6Z3Y3_ORYSA (Q6Z3Y3) Putative prephenate dehydratase	2e-21	E			At3g44720	1e-22	J013059A18	3e-23	P-protein [Includes: Chorismate mutase (EC 5.4.99.5) (CM); Prephenate dehydratase (EC 4.2.1.51) (PDT)]
CMFL002_F23_R	BY897222	100	O22241_ARATH (O22241) Putative chloroplast prephenate dehydratas...	1e-12	E			At3g44720	2e-14	J033133I10	8e-14	P-protein [Includes: Chorismate mutase (EC 5.4.99.5) (CM); Prephenate dehydratase (EC 4.2.1.51) (PDT)]
CMFL002_F24_F	BY878376	101	Q50LH3_ESCCA (Q50LH3) Putative cytochrome P450	3e-24	Q			At3g03470	1e-18	J023042H13	3e-14	Cytochrome P450 71D7 (EC 1.14.-.-)
CMFL002_F24_R	BY897223	101	Q5C9L1_9MAGN (Q5C9L1) (S)-canadine synthase (EC 1.14.21.5)	7e-33	Q			At4g12300	6e-27	J023109P12	5e-27	Cytochrome P450 81E1 (EC 1.14.-.-) (Isoflavone 2'-hydroxylase) (P450 91A4) (CYP GE-3)
CMFL002_G01_F	BY878377	5099	Q5RC58_PONPY (Q5RC58) Hypothetical protein DKFZp468C0711	0.59				At1g75290	1.5	002-165-C05	0.058
CMFL002_G01_R	BY897224	5099	Q45W79_ARAHY (Q45W79) Calcium-binding pollen allergen	5e-15	T			At1g66400	3e-16	J023105D07	4e-14	Calmodulin-related protein 2, touch-induced
CMFL002_G02_F	BY878378	5993	Q9XI68_ARATH (Q9XI68) F7A19.28 protein	5.99e-39	R			At1g14190	1e-40	J013146O05	4e-37	(R)-mandelonitrile lyase isoform 1 precursor (EC 4.1.2.10) (Hydroxynitrile lyase 1) ((R)-oxynitrilase 1)
CMFL002_G03_F	BY878379	6198	Q9AVS8_PICAB (Q9AVS8) Putative halotolerance protein HAL3 homolo...	4e-22	P			At3g18030	3e-21	002-113-C02	3e-23	Halotolerance protein Hal3a
CMFL002_G03_R	BY897225	6198	Q2QNK0_ORYSA (Q2QNK0) Protein kinase family protein, putative, e...	3e-28	T			At4g23050	6e-29	J033079M14	2e-26	Serine/threonine-protein kinase CTR1 (EC 2.7.1.37)
CMFL002_G04_F	BY878380	4944	O64870_ARATH (O64870) Hypothetical protein At2g44360	1e-21				At2g44360	1e-23
CMFL002_G04_R	BY897226	4944	O64870_ARATH (O64870) Hypothetical protein At2g44360	5.9e-08				At2g44360	1e-09
CMFL002_G05_F	BY878381	6199	Q8LKV5_SESIN (Q8LKV5) Steroleosin-B	3e-35	Q			At4g10020	2e-34	002-127-F11	1e-32	Corticosteroid 11-beta-dehydrogenase, isozyme 1 (EC 1.1.1.146) (11-DH) (11-beta-hydroxysteroid dehydrogenase 1) (11-beta-HSD1)
CMFL002_G05_R	BY897227	6199	Q9LUF1_ARATH (Q9LUF1) 11-beta-hydroxysteroid dehydrogenase-like ...	5e-28	Q			At5g50600	1e-29	002-125-H01	4e-26	Corticosteroid 11-beta-dehydrogenase, isozyme 1 (EC 1.1.1.146) (11-DH) (11-beta-hydroxysteroid dehydrogenase 1) (11-beta-HSD1) (11beta- HSD1A)
CMFL002_G06_F	BY878382	4650	Q7XBZ9_ORYSA (Q7XBZ9) Phragmoplastin, putative	2e-64	U			At3g60190	1e-66	J033007I10	8e-67	Dynamin-like protein
CMFL002_G06_R	BY897228	4650	Q7XBZ9_ORYSA (Q7XBZ9) Phragmoplastin, putative	1e-55	U			At1g14830	1e-49	J033007I10	1e-57	Dynamin-like protein
CMFL002_G07_F	BY878383	6200	Q30UI8_THIDN (Q30UI8) Cobalamin (Vitamin B12) biosynthesis CbiM ...	2.5				At1g30970	0.41	J013127D16	0.38	Zinc finger protein 207
CMFL002_G07_R	BY897229	6200	Q30UI8_THIDN (Q30UI8) Cobalamin (Vitamin B12) biosynthesis CbiM ...	2.1				At1g30970	0.36	J013127D16	1.6	Zinc finger protein 207
CMFL002_G08_F	BY878384	102	Q915A5_PIARV (Q915A5) L polymerase	0.11				At1g64430	0.014	J013154F02	0.05	Hypothetical 37.0 kDa protein in RAS2-RPS7B intergenic region
CMFL002_G08_R	BY897230	102	Q8VYZ8_ARATH (Q8VYZ8) Hypothetical protein At1g64430	4e-10				At1g64430	7e-12	J013091B08	1e-09	protein F1N19.1 [imported] - Arabidopsis thaliana
CMFL002_G09_F	BY878385	6201	Q4FNP3_PELUB (Q4FNP3) Probable NADP-dependent malic enzyme (EC 1...	5						J033010L07	1.4	probable RING zinc finger protein [imported] - Arabidopsis thaliana
CMFL002_G09_R	BY897231	6201	no hits							J023026H17	0.52	Protein kinase dsk1 (EC 2.7.1.-) (Dis1-suppressing protein kinase)
CMFL002_G10_F	BY878386	5780	Q9LFM3_ARATH (Q9LFM3) Separation anxiety protein-like (At5g11340)	2e-54	R			At5g11340	4e-56	001-032-G09	6e-07	L-A virus GAG protein N-acetyltransferase (EC 2.3.1.-)
CMFL002_G10_R	BY897232	5780	Q9LFM3_ARATH (Q9LFM3) Separation anxiety protein-like (At5g11340)	2e-50	R			At5g11340	5e-52	001-032-G09	3e-07	L-A virus GAG protein N-acetyltransferase (EC 2.3.1.-)
CMFL002_G11_F	BY878387	6123	Q9ZWP9_LACSA (Q9ZWP9) Gibberellin 3beta-hydroxylase	8e-15	Q			At3g21420	3e-15	002-115-G04	1e-13	Leucoanthocyanidin dioxygenase (EC 1.-.-.-) (LDOX) (Leucoanthocyanidin hydroxylase) (Anthocyanidin synthase)
CMFL002_G12_F	BY878388	4651	Q3ECN3_ARATH (Q3ECN3) Protein At1g56220	4e-12			X	At1g56220	8e-14	J013052O10	1e-12
CMFL002_G12_R	BY897233	4651	Q9SH73_ARATH (Q9SH73) F22C12.1	2.3				At2g19660	2.5	J013052O10	0.001
CMFL002_G13_F	BY878389	103	Q22DI9_TETTH (Q22DI9) Hypothetical protein	1.9				At3g12000	1.2	J023109P16	1.5	Genomic sequence for Oryza sativa, Nipponbare strain, clone OSJNBb0081F12 from chromosome 10, complete sequence.
CMFL002_G13_R	BY897234	103	Q1RJ37_RICBR (Q1RJ37) Hypothetical protein	0.34				At3g08960	0.71	J023036E12	3.3	En/Spm-like transposon protein [imported] - Arabidopsis thaliana
CMFL002_G14_F	BY878390	9001	Q30A01_RAT (Q30A01) GABA-B receptor-interacting scaffolding protein	0.34				At3g28770	0.83	J013108F08	0.091	Novel plant SNARE 13 (AtNPSN13)
CMFL002_G14_R	BY897235	9001	O47574_ONCVO (O47574) NADH dehydrogenase subunit 6	4.9						001-112-H09	1.2	hypothetical protein At2g26850 [imported] - Arabidopsis thaliana
CMFL002_G15_F	BY878391	104	Q1KUV2_9ROSI (Q1KUV2) Hypothetical protein (Fragment)	7e-50	I			At5g16120	6e-49	J013091N22	4e-45	lipase-like protein - Arabidopsis thaliana
CMFL002_G15_R	BY897236	104	Q33B71_ORYSA (Q33B71) Lipase, putative	6e-38	I			At5g16120	1e-38	J013091N22	1e-39	lipase-like protein - Arabidopsis thaliana
CMFL002_G16_F	BY878392	10084	Q3HRZ7_SOLTU (Q3HRZ7) Hypothetical protein	5e-51	R			At5g13780	1e-05	001-032-G09	3e-47	L-A virus GAG protein N-acetyltransferase (EC 2.3.1.-)
CMFL002_G16_R	BY897237	10084	Q23EN7_TETTH (Q23EN7) Hypothetical protein	1				At4g10410	0.83
CMFL002_G17_F	BY878393	10189	Q8SA48_HORVD (Q8SA48) Hypothetical protein 259I16.6	6e-23			X	At1g47420	2e-25	002-157-F05	2e-24	Unknown protein At1g47420, mitochondrial precursor
CMFL002_G17_R	BY897238	10189	Q5NKR1_TRIMO (Q5NKR1) Hypothetical protein 5K14.3	2e-08			X	At1g47420	9e-11	002-157-F05	7e-10	Unknown protein At1g47420, mitochondrial precursor
CMFL002_G18_F	BY878394	9002	Q9SSM4_ARATH (Q9SSM4) Highly similar to developmental protein DG...	1e-35	U			At1g73030	1e-37	001-038-C12	6e-36	developmental protein homolog DG1118 [imported] - Arabidopsis thaliana
CMFL002_G18_R	BY897239	9002	Q9SSM4_ARATH (Q9SSM4) Highly similar to developmental protein DG...	1e-24	U			At1g73030	2e-26	001-038-C12	5e-25	developmental protein homolog DG1118 [imported] - Arabidopsis thaliana
CMFL002_G19_F	BY878395	6202	Q8W4G0_ARATH (Q8W4G0) Putative translation initiation factor EIF...	2e-60	J			At1g72340	4e-63	J023003C02	9e-55	Translation initiation factor eIF-2B alpha subunit (eIF-2B GDP-GTP exchange factor) (Guanine nucleotide exchange factor subunit GCN3) (GCD complex subunit GCN3) (Transcriptional activator GCN3)
CMFL002_G19_R	BY897240	6202	Q55EA7_DICDI (Q55EA7) Hypothetical protein	5.1				At5g63870	5
CMFL002_G20_F	BY878396	4652	O04163_NEPRA (O04163) Cytochrome P450	3e-21	Q			At3g26320	1e-24	002-130-E07	3e-22	Flavonoid 3'-monooxygenase (EC 1.14.13.21) (Flavonoid 3'-hydroxylase) (Cytochrome P450 75B2)
CMFL002_G20_R	BY897241	4652	Q75W19_PANGI (Q75W19) Cytochrome P450	3e-46	Q			At4g36220	6e-43	002-130-E07	9e-46	Flavonoid 3'-monooxygenase (EC 1.14.13.21) (Flavonoid 3'-hydroxylase) (Cytochrome P450 75B2)
CMFL002_G21_F	BY878397	105	Q84MN4_ORYSA (Q84MN4) Hypothetical protein OSJNBb0036F07.9	2e-05			T	At1g04210	3e-07	002-140-C12	4.5	Anter-specific proline-rich protein APG precursor
CMFL002_G21_R	BY897242	105	Q83CW2_COXBU (Q83CW2) Hypothetical protein	2.9				At5g24790	3.1	J013099J01	3.9	hypothetical protein T29H11.120 - Arabidopsis thaliana
CMFL002_G22_F	BY878398	6203	Q41695_PHAAU (Q41695) Pectinacetylesterase precursor	3e-45	M			At5g45280	4e-45	J013158P10	3e-42	pectin acetylesterase (EC 3.1.1.-) precursor - mung bean
CMFL002_G22_R	BY897243	6203	Q9FWM6_ORYSA (Q9FWM6) Pectin acetylesterase, putative	2e-21	M			At2g46930	2e-22	J013001O22	2e-21	probable pectinacetylesterase precursor T8L23.6 [imported] - Arabidopsis thaliana
CMFL002_G23_F	BY878399	5467	Q6Z7F3_ORYSA (Q6Z7F3) Hypothetical protein P0020C11.12-1 (Hypoth...	2e-16			X	At1g14450	4e-14	001-020-H07	4e-18	F14L17.22 protein - Arabidopsis thaliana
CMFL002_G23_R	BY897244	5467	Q510E3_ENTHI (Q510E3) Hypothetical protein	0.75				At3g29060	1
CMFL002_G24_F	BY878400	106	Q5ZA96_ORYSA (Q5ZA96) Putative selenoprotein O	7e-48	S			At5g13030	1e-46	J013145E07	1e-49	Hypothetical protein ydiU
CMFL002_G24_R	BY897245	106	Q5ZA96_ORYSA (Q5ZA96) Putative selenoprotein O	2e-19	S			At5g13040	3e-19	J013145E07	5e-21	Hypothetical protein ydiU
CMFL002_H01_F	BY878401	5288	no hits					At1g09830	1.7	002-176-G07	2.7
CMFL002_H02_F	BY878402	9580	Q9LML4_ARATH (Q9LML4) F10K1.7 protein	2e-36	R			At1g07220	3e-38	J013073C02	6e-15	hypothetical protein T2J13.180 - Arabidopsis thaliana
CMFL002_H02_R	BY897246	9580	Q897A1_CLOTE (Q897A1) Membrane protein	9.7				At3g14570	0.44	J023048A15	1.6	arginine/serine-rich protein [imported] - Arabidopsis thaliana
CMFL002_H03_F	BY878403	107	Q8GP69_STRTR (Q8GP69) Eps10K	5				At2g35050	3.9
CMFL002_H03_R	BY897247	107	Q2R1C3_ORYSA (Q2R1C3) HAT family dimerisation domain containing ...	1e-16				At3g22220	0.007	001-100-E01	8e-09	probable transposase [imported] - Arabidopsis thaliana
CMFL002_H04_F	BY878404	6036	O49386_ARATH (O49386) Hypothetical protein F10N7.130 (Hypothetic...	3e-32	S			At4g32050	5e-34	J033118E17	4e-29	hypothetical protein F10N7.130 - Arabidopsis thaliana
CMFL002_H04_R	BY897248	6036	no hits
CMFL002_H05_F	BY878405	108	Q60SS3_CAEBR (Q60SS3) Hypothetical protein CBG20775	0.15				At3g08680	0.4	J033119E14	4.1	Myosin II heavy chain, non muscle
CMFL002_H05_R	BY897249	108	Q4SSJ3_TETNG (Q4SSJ3) Chromosome 15 SCAF14367, whole genome shot...	2e-05	D
CMFL002_H06_F	BY878406	109	Q9LH80_ARATH (Q9LH80) Gb|AAF43227.1 (Hypothetical protein At3g14...	0.008				At3g14760	0.0002	002-152-H07	0.0004	Oryza sativa (japonica cultivar-group) genomic DNA, chromosome 1, PAC clone:P0439B06.
CMFL002_H07_F	BY878407	6204	Q6ZL92_ORYSA (Q6ZL92) Hypothetical protein OJ1065_B06.22	2.9999e-30	K			At4g14600	1e-29	001-107-G09	5e-32	hypothetical protein - Arabidopsis thaliana
CMFL002_H07_R	BY897250	6204	Q6ZL92_ORYSA (Q6ZL92) Hypothetical protein OJ1065_B06.22	2.9999e-30	K			At4g14600	5e-29	001-107-G09	6e-32	hypothetical protein - Arabidopsis thaliana
CMFL002_H08_F	BY878408	9919	Q69II5_ORYSA (Q69II5) Putative calcineurin B subunit	5e-72	T			At3g18430	1e-70	006-206-D12	2e-69	Calcineurin B subunit (Protein phosphatase 2B regulatory subunit) (Calcineurin regulatory subunit)
CMFL002_H08_R	BY897251	9919	Q69II5_ORYSA (Q69II5) Putative calcineurin B subunit	1e-35	T			At3g18430	1e-34	006-206-D12	1e-33	Calcineurin B subunit (Protein phosphatase 2B regulatory subunit) (Calcineurin regulatory subunit)
CMFL002_H09_F	BY878409	6205	Q6H7R7_ORYSA (Q6H7R7) Putative cytochrome	4e-65	C			At4g25570	5e-56	J023012J01	2e-66	Cytochrome b561 (Cytochrome b-561)
CMFL002_H09_R	BY897252	6205	Q6I681_MAIZE (Q6I681) Cytochrome b561	2e-26	C			At4g25570	8e-22	J023012J01	4e-26	Cytochrome b561 (Cytochrome b-561)
CMFL002_H10_F	BY878410	4871	Q84Q96_ORYSA (Q84Q96) Hypothetical protein OJ1041F02.9	3e-27			V	At2g01080	8e-27	J033014L15	5e-30	hypothetical protein At2g01080 [imported] - Arabidopsis thaliana
CMFL002_H10_R	BY897253	4871	Q5AS23_EMENI (Q5AS23) Hypothetical protein	0.18				At3g56780	0.76
CMFL002_H11_F	BY878411	6206	Q71KT6_PASSA (Q71KT6) Cytochrome P450	5e-20	Q			At2g45560	8e-20	002-144-B01	9e-21	Cytochrome P450 76C2 (EC 1.14.-.-)
CMFL002_H11_R	BY897254	6206	Q9M4G8_VITVI (Q9M4G8) Putative ripening-related P-450 enzyme	4e-36	Q			At2g45570	5e-37	002-144-B01	9e-33	Cytochrome P450 76C2 (EC 1.14.-.-)
CMFL002_H12_F	BY878412	9158	Q6D6F3_ERWCT (Q6D6F3) Hypothetical protein	1.3				At4g13390	1.8	002-107-D12	4.9	Alpha-amylase isozyme 3E precursor (EC 3.2.1.1) (1,4-alpha-D-glucan glucanohydrolase)
CMFL002_H12_R	BY897255	9158	Q69II6_ORYSA (Q69II6) Putative beta-glucuronidase	9e-71		O		At5g34940	6e-64	002-129-H06	2e-72	hypothetical protein F13G24.30 - Arabidopsis thaliana
CMFL002_H13_F	BY878413	9003	Q60DW2_ORYSA (Q60DW2) Hypothetical protein P0426G01.10	3e-14	S			At5g49820	3e-16	J023087G18	6e-16	hypothetical protein At2g31190 [imported] - Arabidopsis thaliana
CMFL002_H13_R	BY897256	9003	Q93YU2_ARATH (Q93YU2) Hypothetical protein At5g49820	2.9e-08	S			At5g49820	5e-10	J023087G18	1e-06	hypothetical protein At2g31190 [imported] - Arabidopsis thaliana
CMFL002_H14_F	BY878414	5650	no hits					At3g55710	0.38	002-103-E05	0.46	Flavonol 3-O-glucosyltransferase (EC 2.4.1.91) (UDP-glucose flavonoid 3-O-glucosyltransferase) (Bronze-1) (Bz-Mc2 allele)
CMFL002_H15_F	BY878415	7175	Q9SUS3_ARATH (Q9SUS3) Beta-adaptin-like protein (At4g11380)	7e-16	U			At4g23460	5e-18	J013169D19	0.0001	Adapter-related protein complex 2 beta 1 subunit (Beta-adaptin) (Plasma membrane adaptor HA2/AP2 adaptin beta subunit) (Clathrin assembly protein complex 2 beta large chain) (AP105B)
CMFL002_H15_R	BY897257	7175	Q8VZF2_ARATH (Q8VZF2) AT4g23460/F16G20_160	8e-40	U			At4g23460	2e-41	J023087B10	2e-43	Adapter-related protein complex 2 beta 1 subunit (Beta-adaptin) (Plasma membrane adaptor HA2/AP2 adaptin beta subunit) (Clathrin assembly protein complex 2 beta large chain) (AP105B)
CMFL002_H16_F	BY878416	8421	Q8GWT5_ARATH (Q8GWT5) Hypothetical protein At1g62880/F16P17_37 (...	0.003				At1g62880	6e-05	006-201-E03	0.0003	ER-derived vesicles protein ERV14
CMFL002_H18_F	BY878417	110	Q9FVG7_PINCO (Q9FVG7) S-adenosylmethionine synthetase (EC 2.5.1.6)	3e-82	H			At3g17390	3e-83	J023095C13	7e-81	S-adenosylmethionine synthetase 2 (EC 2.5.1.6) (Methionine adenosyltransferase 2) (AdoMet synthetase 2)
CMFL002_H19_F	BY878418	111	Q1RU99_MEDTR (Q1RU99) Hemopexin; D-tyrosyl-tRNA(Tyr) deacylase	0.0004				At2g18760	2.8	J023036G16	2	Transcription factor MONOPTEROS (Auxin-responsive protein IAA24) (Auxin response factor 5)
CMFL002_H19_R	BY897258	111	no hits					At4g19380	0.62	J013037C19	3	transfactor-like protein [imported] - Arabidopsis thaliana
CMFL002_H20_F	BY878419	112	Q8H277_LYCES (Q8H277) Fructokinase	1e-36	G			At1g06020	1e-37	001-017-F08	5e-38	Fructokinase (EC 2.7.1.4)
CMFL002_H20_R	BY897259	112	Q8LPE5_CICAR (Q8LPE5) Fructokinase-like protein (Fragment)	2e-06	G			At2g31390	3e-07	006-305-C10	3e-06	Fructokinase (EC 2.7.1.4)
CMFL002_H21_F	BY878420	6059	Q9M9V0_ARATH (Q9M9V0) F6A14.10 protein	2e-43	L			At1g18800	3e-45	J033089L07	2e-43	SET protein (HLA-DR associated protein II) (PHAPII) (Phosphatase 2A inhibitor I2PP2A)
CMFL002_H21_R	BY897260	6059	no hits							J013051I17	4.6	UDP-glucose 4-epimerase GEPI48 (EC 5.1.3.2) (Galactowaldenase) (UDP- galactose 4-epimerase)
CMFL002_H22_F	BY878421	6207	Q6EMB6_ARATH (Q6EMB6) 26S proteasome subunit RPN3a	4e-22	O			At1g20200	7e-24	006-212-H08	2e-22	Probable 26S proteasome non-ATPase regulatory subunit 3 (26S proteasome subunit S3) (Nuclear antigen 21D7)
CMFL002_H22_R	BY897261	6207	Q6ZJI3_ORYSA (Q6ZJI3) Putative 21D7	3e-47	O			At1g20200	1e-46	006-212-H08	3e-49	Probable 26S proteasome non-ATPase regulatory subunit 3 (26S proteasome subunit S3) (Nuclear antigen 21D7)
CMFL002_H23_F	BY878422	10223	Q9FI52_ARATH (Q9FI52) Nucleotide-binding protein	2e-80	D			At5g50960	3e-82	J013156K04	3e-57	Nucleotide-binding protein 1 (NBP 1)
CMFL002_H23_R	BY897262	10223	Q9C5E1_ARATH (Q9C5E1) Putative nucleotide-binding protein	7e-75	D			At5g50960	3e-77	J013156K04	7e-74	Nucleotide-binding protein 1 (NBP 1)
CMFL002_H24_F	BY878423	6208	Q4YVD8_PLABE (Q4YVD8) Hypothetical protein (Fragment)	8.3				At4g19650	1.7	001-019-B08	3.5	hypothetical protein F5D14.10 [imported] - Arabidopsis thaliana
CMFL002_H24_R	BY897263	6208	O68973_SYNP2 (O68973) Phycobiliprotein ApcE	7.1				At4g19650	1.5
CMFL002_I01_F	BY878424	9450	Q1S0N0_MEDTR (Q1S0N0) Nicotianamine synthase	1e-23			X	At5g04950	9e-24	J023055E24	3e-19	Probable nicotianamine synthase 3 (EC 2.5.1.43) (S-adenosyl-L- methionine:S-adenosyl-L-methionine:S-adenosyl-methionine 3-amino-3- carboxypropyltransferase 3) (OsNAS3)
CMFL002_I01_R	BY897264	9450	Q8GU17_THLCA (Q8GU17) Nicotianamine synthase	6e-34			X	At1g09240	2e-35	J023055E24	2e-36	Probable nicotianamine synthase 3 (EC 2.5.1.43) (S-adenosyl-L- methionine:S-adenosyl-L-methionine:S-adenosyl-methionine 3-amino-3- carboxypropyltransferase 3) (OsNAS3)
CMFL002_I02_F	BY878425	10174	Q69UI8_ORYSA (Q69UI8) Putative acidic ribosomal protein P1a	3e-20	J			At5g24510	3e-20	001-011-G09	6e-22	60S acidic ribosomal protein P1 (L12)
CMFL002_I02_R	BY897265	10174	Q307Z7_SOLTU (Q307Z7) Acidic ribosomal protein P1a-like	0.17				At2g27720	0.086	001-011-G09	0.028	60S acidic ribosomal protein P1 (L12)
CMFL002_I03_F	BY878426	6495	Q6AUI1_ORYSA (Q6AUI1) Unknow protein	1e-38				At4g02180	4.2	J033023F07	2e-40	hypothetical protein T17F15.140 - Arabidopsis thaliana
CMFL002_I03_R	BY897266	6495	Q1U775_LACRE (Q1U775) Hypothetical protein	6.5
CMFL002_I04_F	BY878427	113	Q1S9U0_MEDTR (Q1S9U0) Concanavalin A-like lectin/glucanase; TonB...	0.013				At5g01090	0.0001	J033068N04	0.003	Probable serine/threonine-protein kinase NAK (EC 2.7.1.-)
CMFL002_I04_R	BY897267	113	Q8LBV0_ARATH (Q8LBV0) Hypothetical protein	1e-05				At5g13560	1.2	J013056G16	1e-05	Oryza sativa (japonica cultivar-group) chromosome 3 clone OSJNBb0043C10, complete sequence.
CMFL002_I05_F	BY878428	4653	Q2RBD1_ORYSA (Q2RBD1) Nonspecific lipid-transfer protein (LTP)	1e-19			I	At2g18370	1e-19	006-209-D09	2e-21	Nonspecific lipid-transfer protein precursor (LTP) (Phospholipid transfer protein) (PLTP) (Allergen Zea m 14)
CMFL002_I07_F	BY878429	6155	Q896P1_CLOTE (Q896P1) Membrane-spanning protein	2.6				At1g57640	0.34	J023030O19	3.5	hypothetical protein T20K14_50 - Arabidopsis thaliana
CMFL002_I07_R	BY897268	6155	Q1S1R9_MEDTR (Q1S1R9) Ferrochelatase	2e-14	H			At2g30390	4e-15	J033072J07	1e-14	Ferrochelatase II, chloroplast precursor (EC 4.99.1.1) (Protoheme ferro-lyase) (Heme synthetase) (Fragment)
CMFL002_I08_F	BY878430	6209	Q940Q3_ARATH (Q940Q3) AT3g20870/MOE17_16	8e-40	P			At3g20870	1e-41	J013157C18	5e-41	Zinc transporter zupT
CMFL002_I08_R	BY897269	6209	Q6H7N1_ORYSA (Q6H7N1) Putative Zinc transporter zupT	1e-11	P			At3g20870	1e-11	J013157C18	2e-13	Zinc transporter zupT
CMFL002_I09_F	BY878431	6210	Q1T017_MEDTR (Q1T017) Mlo-related protein	9e-61			R	At2g33670	2e-57	J023004C21	2e-57	MLO-like protein 5 (AtMlo5)
CMFL002_I09_R	BY897270	6210	Q1T017_MEDTR (Q1T017) Mlo-related protein	2e-20			R	At1g11310	1e-17	001-032-H06	1e-17	MLO protein homolog 1
CMFL002_I10_F	BY878432	114	Q1SP47_MEDTR (Q1SP47) Nucleic acid-binding, OB-fold, subgroup	0.0001				At4g30800	3e-05	J023056G18	3e-05	40S ribosomal protein S11
CMFL002_I11_F	BY878433	6211	O65538_ARATH (O65538) Hypothetical protein F4D11.190 (Hypothetic...	2e-10	C			At4g32610	1e-11	002-104-C12	2e-09	hypothetical protein F4D11.190 - Arabidopsis thaliana
CMFL002_I11_R	BY897271	6211	Q4Q235_LEIMA (Q4Q235) Hypothetical protein	3.1				At3g46810	4.6
CMFL002_I12_F	BY878434	6212	Q4VDE0_PINRE (Q4VDE0) P-166-2_1 (Fragment)	0.057				At1g65970	0.0009	001-016-G06	0.0008	Hypothetical protein At1g60740
CMFL002_I12_R	BY897272	6212	Q4VDE0_PINRE (Q4VDE0) P-166-2_1 (Fragment)	0.047				At1g65970	0.0008	001-016-G06	0.0007	Hypothetical protein At1g60740
CMFL002_I13_F	BY878435	6213	O81606_SORBI (O81606) 1-aminocyclopropane-1-carboxylate oxidase	2e-24	Q			At1g77330	1e-19	006-206-B08	2e-24	1-aminocyclopropane-1-carboxylate oxidase (EC 1.-.-.-) (ACC oxidase) (Ethylene-forming enzyme) (EFE)
CMFL002_I13_R	BY897273	6213	Q1HK33_PICSI (Q1HK33) ACC oxidase	2.99e-39	Q			At1g77330	6e-36	006-206-B08	2e-37	1-aminocyclopropane-1-carboxylate oxidase (EC 1.-.-.-) (ACC oxidase) (Ethylene-forming enzyme) (EFE)
CMFL002_I14_F	BY878436	9966	Q693N8_9CONI (Q693N8) 3-hydroxy-3-methylglutaryl-CoA synthase (E...	4e-78	I			At4g11820	3e-67	J023079L19	1e-67	Hydroxymethylglutaryl-CoA synthase (EC 4.1.3.5) (HMG-CoA synthase) (3-hydroxy-3-methylglutaryl coenzyme A synthase)
CMFL002_I14_R	BY897274	9966	Q693N8_9CONI (Q693N8) 3-hydroxy-3-methylglutaryl-CoA synthase (E...	5.9e-40	I			At4g11820	3e-20	J033114C16	3e-23	Hydroxymethylglutaryl-CoA synthase (EC 4.1.3.5) (HMG-CoA synthase) (3-hydroxy-3-methylglutaryl coenzyme A synthase)
CMFL002_I15_F	BY878437	7866	no hits					At5g29060	2.2
CMFL002_I15_R	BY897275	7866	no hits					At5g29060	2.2
CMFL002_I16_F	BY878438	6214	Q1K9B8_SCHPO (Q1K9B8) SPAC3G6.12 protein (Fragment)	2.2				At2g07710	0.27	J023003I19	2.2	Peptide transporter PTR2-B (Histidine transporting protein)
CMFL002_I16_R	BY897276	6214	no hits							J013002N14	4.6	probable calmodulin binding transport protein - barley
CMFL002_I17_F	BY878439	9938	Q9C9I7_ARATH (Q9C9I7) Hypothetical protein F26A9.12 (Hypothetica...	3e-05				At4g33500	0.38	J013093A06	1e-06	hypothetical protein all0921 [imported] - Nostoc sp. (strain PCC 7120)
CMFL002_I17_R	BY897277	9938	Q53N80_ORYSA (Q53N80) Rieske [2Fe-2S] domain, putative (Rieske d...	3e-16						J013093A06	5e-18	hypothetical protein all0921 [imported] - Nostoc sp. (strain PCC 7120)
CMFL002_I18_F	BY878440	6215	Q5VP33_ORYSA (Q5VP33) Putative nodulin (Putative lipase)	2e-14			R	At5g45960	2e-15	J033046C23	2e-16	Anter-specific proline-rich protein APG precursor
CMFL002_I18_R	BY897278	6215	Q1S3U7_MEDTR (Q1S3U7) Lipolytic enzyme, G-D-S-L	5e-15			R	At2g30310	3e-15	J013092C19	2e-13	Anter-specific proline-rich protein APG precursor
CMFL002_I19_F	BY878441	10012	Q67IW6_ORYSA (Q67IW6) Hypothetical protein OSJNBa0048L03.18-1	7e-26				At5g15170	0.2	002-121-F07	7e-28	Lotus japonicus genomic DNA, chromosome 5, clone:LjT17D01, TM0024, complete sequence.
CMFL002_I19_R	BY897279	10012	Q1SMJ5_MEDTR (Q1SMJ5) Hypothetical protein	3e-15				At1g22760	2.3	002-121-F07	5e-16	Lotus japonicus genomic DNA, chromosome 5, clone:LjT17D01, TM0024, complete sequence.
CMFL002_I20_F	BY878442	10234	Q8RXT8_ARATH (Q8RXT8) Hypothetical protein At3g60910	8e-19	E			At3g60910	9e-21	J013032A06	7e-24	hypothetical protein T4C21.320 - Arabidopsis thaliana
CMFL002_I20_R	BY897280	10234	Q8RXT8_ARATH (Q8RXT8) Hypothetical protein At3g60910	4e-09	E			At3g60910	3e-19	001-118-C06	2e-07	hypothetical protein T4C21.320 - Arabidopsis thaliana
CMFL002_I21_F	BY878443	9667	Q9SX28_ARATH (Q9SX28) F24J5.11 protein (At1g68650) (Putative tra...	2e-29	S			At1g68650	4e-31	J013061I19	1e-30	Transmembrane protein PFT27 (TPA regulated locus protein)
CMFL002_I21_R	BY897281	9667	Q8FJ30_ECOL6 (Q8FJ30) Hypothetical protein ycdT	4.2				At2g23390	4.7	002-171-B02	2.6	calmodulin-binding protein TCB60 - common tobacco
CMFL002_I22_F	BY878444	6142	Q84M98_ARATH (Q84M98) At2g21800	7e-53			X	At2g22140	3e-42	J013075N15	5e-56	hypothetical protein At2g22140 [imported] - Arabidopsis thaliana
CMFL002_I22_R	BY897282	6142	Q1SJB1_MEDTR (Q1SJB1) Hypothetical protein	4e-11			X	At2g21800	5e-11	J013075N15	5e-08	hypothetical protein At2g22140 [imported] - Arabidopsis thaliana
CMFL002_I23_F	BY878445	6216	Q8LD71_ARATH (Q8LD71) Hypothetical protein	4e-42	M			At2g25570	2e-43	J013150O18	3e-40	hypothetical protein At2g25570 [imported] - Arabidopsis thaliana
CMFL002_I23_R	BY897283	6216	Q6ZHU4_ORYSA (Q6ZHU4) Hypothetical protein OJ1135_F06.7	3.5				At2g25570	0.16	J013150O18	0.065	hypothetical protein At2g25570 [imported] - Arabidopsis thaliana
CMFL002_I24_F	BY878446	6217	Q53WU1_SPIOL (Q53WU1) SocL12 (Chloroplast precursor ribosomal pr...	1e-05				At3g27830	0.0003	J033094H09	0.005	ATP-dependent Clp protease proteolytic subunit 1 (EC 3.4.21.92) (Endopeptidase Clp 1)
CMFL002_I24_R	BY897284	6217	Q9ZWF5_ORYSA (Q9ZWF5) Ribosomal protein L12	4e-14	J			At3g27850	3e-13	001-108-F02	5e-06	Oryza sativa (japonica cultivar-group) genomic DNA, chromosome 7, BAC clone:OJ1339_F05.
CMFL002_J01_F	BY878447	115	Q8GUN8_ARATH (Q8GUN8) Putative cell division protein	5e-33	D			At5g01230	6e-28	J033117I21	8e-33	Putative ribosomal RNA methyltransferase 1 (EC 2.1.1.-) (rRNA (uridine-2'-O-)-methyltransferase) (JM23 protein)
CMFL002_J01_R	BY897285	115	Q5Z8V5_ORYSA (Q5Z8V5) Putative FtsJ homolog 1 isoform b	0.00029						J033117I21	5e-06	Putative ribosomal RNA methyltransferase 1 (EC 2.1.1.-) (rRNA (uridine-2'-O-)-methyltransferase) (JM23 protein)
CMFL002_J02_F	BY878448	116	Q6NZD2_MOUSE (Q6NZD2) Sorting nexin 1 (17 days embryo stomach cD...	8.4				At4g27510	3	J013107I22	3	Polypyrimidine tract-binding protein 1 (PTB) (Heterogeneous nuclear ribonucleoprotein I) (hnRNP I) (57 kDa RNA-binding protein PPTB-1)
CMFL002_J02_R	BY897286	116	Q7XQ76_ORYSA (Q7XQ76) OSJNBa0011J08.13 protein	1e-38				At4g00290	3e-40	J023078O17	5e-41	Hypothetical protein ynaI
CMFL002_J03_F	BY878449	10200	Q9SAJ8_ARATH (Q9SAJ8) T8K14.7 protein (Hypothetical protein) (Hy...	0.0004				At1g16320	8e-12	J013037F04	5e-13	F3O9.12 protein - Arabidopsis thaliana
CMFL002_J03_R	BY897287	10200	Q9SAJ8_ARATH (Q9SAJ8) T8K14.7 protein (Hypothetical protein) (Hy...	1.6				At1g79510	0.004	J013073I22	0.013	hypothetical protein At2g46220 [imported] - Arabidopsis thaliana
CMFL002_J04_F	BY878450	117	Q6YVG6_ORYSA (Q6YVG6) Putative CLAVATA1 receptor kinase	0.00029				At2g26330	0.0005	J023002E24	0.002	Receptor-like protein kinase 5 precursor (EC 2.7.1.-)
CMFL002_J04_R	BY897288	117	Q19AV8_PICGL (Q19AV8) Clavata-like receptor	6e-09			T	At1g08590	4e-09	J023022K03	2e-10	Receptor-like protein kinase 5 precursor (EC 2.7.1.-)
CMFL002_J06_F	BY878451	118	Q1SVC8_MEDTR (Q1SVC8) TIR; Disease resistance protein; AAA ATPase	1				At3g12810	0.23	J033034J20	0.21	hypothetical protein F9N11.50 - Arabidopsis thaliana
CMFL002_J07_F	BY878452	8144	Q1T0D8_MEDTR (Q1T0D8) Mitochondrial import inner membrane transl...	7e-22			E	At4g16160	2e-21	001-120-C03	4e-23	hypothetical protein - Arabidopsis thaliana
CMFL002_J07_R	BY897289	8144	Q1T0D8_MEDTR (Q1T0D8) Mitochondrial import inner membrane transl...	3e-12			E	At4g16160	5e-11	001-120-C03	2e-13	hypothetical protein - Arabidopsis thaliana
CMFL002_J08_R	BY897290	9004	Q4XDT9_PLACH (Q4XDT9) Hypothetical protein (Fragment)	6.4				At1g79080	3.5	J013167F23	2.5	unknown protein F16M19.5 [imported] - Arabidopsis thaliana
CMFL002_J09_F	BY878453	4654	Q94HL9_ORYSA (Q94HL9) Putative Cytochrome P450	6e-29	Q			At4g12310	2e-26	002-144-B01	3e-29	Cytochrome P450 76C2 (EC 1.14.-.-)
CMFL002_J09_R	BY897291	4654	Q94HM5_ORYSA (Q94HM5) Putative cytochrome P-450 like protein	7e-17	Q			At1g33720	1e-14	001-022-B08	8e-17	Cytochrome P450 76C2 (EC 1.14.-.-)
CMFL002_J10_F	BY878454	6218	Q750X1_ASHGO (Q750X1) AGL182Cp	1.5				At1g35220	0.34
CMFL002_J10_R	BY897292	6218	Q750X1_ASHGO (Q750X1) AGL182Cp	1.5				At1g35220	0.34
CMFL002_J11_F	BY878455	119	Q8DKE6_SYNEL (Q8DKE6) Cysteine desulfurase	0.26				At1g21250	0.5	J013075N08	0.21	Receptor protein kinase CLAVATA1 precursor (EC 2.7.1.-)
CMFL002_J11_R	BY897293	119	Q4DQ19_TRYCR (Q4DQ19) Hypothetical protein	3.6				At2g46250	0.8	002-167-G09	2.1	F14L17.20 protein - Arabidopsis thaliana
CMFL002_J12_F	BY878456	120	Q8UHW0_AGRT5 (Q8UHW0) Flagellar motor protein, PAL/OmpA family (...	3.8				At2g39580	2.3
CMFL002_J12_R	BY897294	120	Q7XTY8_ORYSA (Q7XTY8) OSJNBa0019K04.9 protein	1e-19			O	At2g04160	6e-37	002-102-F05	2e-31	subtilisin-like proteinase AIR3, auxin-induced [imported] - Arabidopsis thaliana (fragment)
CMFL002_J13_F	BY878457	121	Q53F76_HUMAN (Q53F76) Polymerase (RNA) III (DNA directed) polype...	2.4				At5g23110	2.1	J013001G17	1.5	Phosphoenolpyruvate carboxylase 1 (EC 4.1.1.31) (PEPCase 1) (CP21)
CMFL002_J13_R	BY897295	121	Q35QS9_9BRAD (Q35QS9) Oxidoreductase alpha (Molybdopterin) subun...	3.3				At3g54400	2.8	J033143P14	3.4	Alpha,alpha-trehalose-phosphate synthase [UDP-forming] (EC 2.4.1.15) (Trehalose-6-phosphate synthase) (UDP-glucose-glucosephosphate glucosyltransferase)
CMFL002_J14_F	BY878458	6219	Q447Y3_SOLUS (Q447Y3) Hypothetical protein	3.7				At1g53440	1
CMFL002_J14_R	BY897296	6219	Q2GMD3_CHAGB (Q2GMD3) Hypothetical protein	0.81				At2g24710	2.5	J033066F03	2.3	Oryza sativa (japonica cultivar-group) genomic DNA, chromosome 1, BAC clone:B1147B04.
CMFL002_J15_F	BY878459	122	no hits
CMFL002_J15_R	BY897297	122	Q70US7_DIRIM (Q70US7) NADH dehydrogenase subunit 2	3.6
CMFL002_J16_F	BY878460	9287	Q22UE0_TETTH (Q22UE0) SET domain containing protein	1.3				At3g04160	0.13	001-206-F05	0.28	protein T23J18.11 [imported] - Arabidopsis thaliana
CMFL002_J16_R	BY897298	9287	Q84LG2_ARATH (Q84LG2) Putative G-Box binding protein	2e-11			K	At1g32150	6e-14	J023123F07	2e-11	Transcription factor HBP-1a (Histone-specific transcription factor HBP1)
CMFL002_J17_F	BY878461	9328	Q1SCP6_MEDTR (Q1SCP6) 20S proteasome, A and B subunits	5e-22	O			At3g60820	9e-24	001-035-B03	5e-21	Proteasome subunit beta type 1 (EC 3.4.25.1) (20S proteasome alpha subunit F) (20S proteasome subunit beta-6)
CMFL002_J17_R	BY897299	9328	Q6ZIB4_ORYSA (Q6ZIB4) Putative proteasome subunit beta type 1	3e-14	O			At3g60820	5e-15	001-035-B03	3e-16	Proteasome subunit beta type 1 (EC 3.4.25.1) (20S proteasome alpha subunit F) (20S proteasome subunit beta-6)
CMFL002_J18_F	BY878462	4868	Q69XR7_ORYSA (Q69XR7) Putative acyl-CoA oxidase ACX3	8e-43	I			At1g06290	2e-48	J013093A09	9e-45	Acyl-coenzyme A oxidase 3, peroxisomal (EC 1.3.3.6) (Pristanoyl-CoA oxidase)
CMFL002_J18_R	BY897300	4868	Q27GK9_ARATH (Q27GK9) Protein At3g06690	4e-21				At3g06690	8e-23	J013093A09	5e-21	Acyl-coenzyme A oxidase 3, peroxisomal (EC 1.3.3.6) (Pristanoyl-CoA oxidase)
CMFL002_J19_F	BY878463	123	Q2HU72_MEDTR (Q2HU72) Steroid nuclear receptor, ligand-binding	9e-11			X	At4g12680	1e-08	J023014J04	3e-09	hypothetical protein T20K18.30 - Arabidopsis thaliana
CMFL002_J19_R	BY897301	123	Q58FU6_ARATH (Q58FU6) Hypothetical protein	2e-12			X	At4g12680	1e-11	J023082L12	2e-11	hypothetical protein AT4g37030 [imported] - Arabidopsis thaliana
CMFL002_J20_F	BY878464	6220	Q8LEC6_ARATH (Q8LEC6) Hypothetical protein	2e-12				At5g18920	5e-14	002-133-B04	7e-14	Arabidopsis thaliana clone 154134 mRNA, complete sequence.
CMFL002_J20_R	BY897302	6220	Q8LEC6_ARATH (Q8LEC6) Hypothetical protein	3e-12				At5g18920	5e-14	002-133-B04	8e-14	Arabidopsis thaliana clone 154134 mRNA, complete sequence.
CMFL002_J21_F	BY878465	6221	Q9M7Q1_SOYBN (Q9M7Q1) Glutathione reductase (EC 1.6.4.2)	5e-84	Q			At3g54660	4e-83	J033128J11	2e-80	Glutathione reductase, chloroplast precursor (EC 1.8.1.7) (GR) (GRase)
CMFL002_J21_R	BY897303	6221	Q6BHC9_DEBHA (Q6BHC9) Similar to tr|Q12139 Saccharomyces cerevis...	6				At3g20720	3.9	002-112-G07	4.7	Oryza sativa (japonica cultivar-group) chromosome 3 clone OSJNBa0011L14, complete sequence.
CMFL002_J22_F	BY878466	6222	Q3KZ43_GOSHI (Q3KZ43) Putative ethylene responsive element bindi...	2e-10			K	At3g14230	1e-09	001-032-E01	5e-08	AP2 domain transcription factor RAP2.3 (Related to AP2 protein 3) (Cadmium-induced protein AS30)
CMFL002_J23_F	BY878467	6223	Q940G0_ARATH (Q940G0) Endomembrane protein EMP70 precusor isolog...	2e-59	U			At1g10950	5e-61	J023068L16	6e-58	Transmembrane 9 superfamily protein member 3 precursor
CMFL002_J23_R	BY897304	6223	Q940G0_ARATH (Q940G0) Endomembrane protein EMP70 precusor isolog...	2e-39	U			At1g10950	3e-41	J023107G12	3e-41	Transmembrane 9 superfamily protein member 3 precursor
CMFL002_J24_F	BY878468	6224	Q9SQT4_ARATH (Q9SQT4) F24P17.23 protein (Hypothetical protein At...	5e-37	C			At3g06310	9e-39	J013102E11	4.5	hypothetical protein AT4g08810 [imported] - Arabidopsis thaliana
CMFL002_J24_R	BY897305	6224	Q9SQT4_ARATH (Q9SQT4) F24P17.23 protein (Hypothetical protein At...	0.45				At3g06310	0.009	J013081M10	1.4	hypothetical protein At2g31840 [imported] - Arabidopsis thaliana
CMFL002_K01_F	BY878469	9005	Q3EA29_ARATH (Q3EA29) Protein At4g14746	2e-17				At4g21370	0.065	006-209-C11	5e-09	Oryza sativa (japonica cultivar-group) chromosome 3 clone OJ1607A12, complete sequence.
CMFL002_K01_R	BY897306	9005	Q3EA29_ARATH (Q3EA29) Protein At4g14746	2e-13				At4g12020	0.78	006-209-C11	0.065	Oryza sativa (japonica cultivar-group) chromosome 3 clone OJ1607A12, complete sequence.
CMFL002_K02_R	BY897307	124	no hits					At3g48830	0.28
CMFL002_K03_F	BY878470	6225	Q18130_CAEEL (Q18130) Hypothetical protein	2.8				At1g64400	3.4
CMFL002_K03_R	BY897308	6225	Q8IIT5_PLAF7 (Q8IIT5) Hypothetical protein	3.2				At4g28490	1.6	J023011K21	0.4	Non-cyanogenic beta-glucosidase precursor (EC 3.2.1.21)
CMFL002_K04_F	BY878471	9172	Q9SS36_ARATH (Q9SS36) F14P13.15 protein	9.99999e-29			S	At3g10250	3e-30	J033025E21	3e-27	hypothetical protein F8F6.300 - Arabidopsis thaliana (fragment)
CMFL002_K05_F	BY878472	9356	Q9R1N4_MOUSE (Q9R1N4) Nitrilase 1	2.1				At1g29650	2.1	J013120I12	0.68	hypothetical protein T9C5.140 - Arabidopsis thaliana
CMFL002_K05_R	BY897309	9356	Q69LK6_ORYSA (Q69LK6) Hypothetical protein OJ1328_D07.6	1e-12			X	At3g43540	2e-11
CMFL002_K06_F	BY878473	10038	Q5M0M4_STRT1 (Q5M0M4) Hypothetical protein	1.8						J033119C07	3	ATP-dependent permease PDR15
CMFL002_K06_R	BY897310	10038	Q7XP57_ORYSA (Q7XP57) OSJNBa0013K16.10 protein	1e-36			X	At4g15970	6e-39	002-113-C11	2e-38	protein T5E21.9 [imported] - Arabidopsis thaliana
CMFL002_K07_F	BY878474	125	Q94GF2_ORYSA (Q94GF2) Putative phospholipase	2e-16			T	At2g26870	1e-38	J033033G16	4e-37	Phospholipase C 3 precursor (EC 3.1.4.3)
CMFL002_K07_R	BY897311	125	Q8RYK2_ORYSA (Q8RYK2) Putative phosphatidylglycerol specific pho...	6e-36			T	At2g26870	1e-36	002-180-H03	1e-37	probable phospholipase C [imported] - Arabidopsis thaliana
CMFL002_K08_F	BY878475	5960	Q7F2H4_ORYSA (Q7F2H4) ADP-ribosylation factor	6e-89	U			At5g14670	7e-90	001-127-E03	4e-90	ADP-ribosylation factor
CMFL002_K08_R	BY897312	5960	Q1RUM4_MEDTR (Q1RUM4) Ras GTPase	4e-54	U			At3g62290	9e-56	002-188-C08	2e-55	ADP-ribosylation factor
CMFL002_K09_F	BY878476	6226	Q9ZRD1_TOBAC (Q9ZRD1) NTGP4 (Fragment)	3e-31		V		At1g33970	2e-32	J013146D08	1e-25	AIG1 protein
CMFL002_K09_R	BY897313	6226	Q6YVY1_ORYSA (Q6YVY1) Putative NTGP4	7e-15		V		At1g33970	5e-16	J013146D08	1e-16	AIG1 protein
CMFL002_K10_F	BY878477	9829	Q1EL79_PICAB (Q1EL79) Cinnamoyl CoA reductase (EC 1.2.1.44) (Fra...	5e-66	V			At1g15950	1e-53	002-125-A12	4e-54	Dihydroflavonol-4-reductase (EC 1.1.1.219) (DFR) (Dihydrokaempferol 4- reductase)
CMFL002_K10_R	BY897314	9829	Q4U1I5_LYCES (Q4U1I5) Cinnamoyl-CoA reductase (EC 1.2.1.44)	1e-36	V			At1g80820	1e-31	001-204-A12	2e-31	Dihydroflavonol-4-reductase (EC 1.1.1.219) (DFR) (Dihydrokaempferol 4- reductase)
CMFL002_K11_F	BY878478	126	Q9SYB8_ARATH (Q9SYB8) F11M15.2 protein (At1g51160) (Hypothetical...	1e-62	U			At1g51160	3e-64	001-015-G05	2e-55	BET5 homolog (Multiple myeloma protein 2) (MUM-2)
CMFL002_K11_R	BY897315	126	Q9AWN0_ORYSA (Q9AWN0) Putative trafficking protein particle comp...	5e-08	U			At1g51160	3e-09	001-015-G05	1e-09	BET5 homolog (Multiple myeloma protein 2) (MUM-2)
CMFL002_K12_F	BY878479	5535	Q6Z290_ORYSA (Q6Z290) Putative mandelonitrile lyase	2.9e-43	R			At1g12570	1e-46	J013146O05	9e-47	(R)-mandelonitrile lyase isoform 1 precursor (EC 4.1.2.10) (Hydroxynitrile lyase 1) ((R)-oxynitrilase 1)
CMFL002_K12_R	BY897316	5535	Q56ZG3_ARATH (Q56ZG3) Hypothetical protein At1g72970	0.29				At1g72970	0.006	J023148B06	0.022	(R)-mandelonitrile lyase isoform 1 precursor (EC 4.1.2.10) (Hydroxynitrile lyase 1) ((R)-oxynitrilase 1)
CMFL002_K13_F	BY878480	10235	Q290V5_DROPS (Q290V5) GA15764-PA (Fragment)	6.5				At2g28520	0.61	002-163-F07	1.8	Ras GTPase-activating-like protein IQGAP2
CMFL002_K13_R	BY897317	10235	Q290V5_DROPS (Q290V5) GA15764-PA (Fragment)	6.5				At2g28520	0.61	002-163-F07	1.8	Ras GTPase-activating-like protein IQGAP2
CMFL002_K14_F	BY878481	6227	Q43I96_9CHLB (Q43I96) Hypothetical protein precursor	0.091				At4g15840	0.31	J013124N15	0.38	Putative receptor protein kinase CRINKLY4 precursor (EC 2.7.1.-)
CMFL002_K14_R	BY897318	6227	Q43I96_9CHLB (Q43I96) Hypothetical protein precursor	0.1				At4g15840	0.48	J013124N15	0.59	Putative receptor protein kinase CRINKLY4 precursor (EC 2.7.1.-)
CMFL002_K15_F	BY878482	9668	Q1T396_MEDTR (Q1T396) Glutaredoxin	6.9999e-37	O			At5g40370	3e-37	001-045-C06	1e-38	Glutaredoxin
CMFL002_K15_R	BY897319	9668	Q945T3_TILPL (Q945T3) Glutaredoxin	1e-21	O			At5g40370	1e-21	001-045-C06	1e-22	Glutaredoxin
CMFL002_K16_F	BY878483	6806	Q6IVK6_TOBAC (Q6IVK6) Putative UDP-glucose dehydrogenase 2 (EC 1...	4e-14	G			At5g39320	2e-15	J013001F12	8e-14	UDP-glucose 6-dehydrogenase (EC 1.1.1.22) (UDP-Glc dehydrogenase) (UDP-GlcDH) (UDPGDH)
CMFL002_K16_R	BY897320	6806	Q6ZP58_HUMAN (Q6ZP58) Hypothetical protein FLJ26470	8.5				At4g03550	1.1	001-200-B02	3	Putative serine/threonine kinase receptor precursor (EC 2.7.1.37) (S-receptor kinase) (SRK)
CMFL002_K17_F	BY878484	6228	Q1SZN7_MEDTR (Q1SZN7) Hypothetical protein	5e-06			X	At1g42960	2e-06	J033098F13	0.25
CMFL002_K17_R	BY897321	6228	Q1SZN7_MEDTR (Q1SZN7) Hypothetical protein	2e-05				At1g42960	7e-06	J033098F13	0.075
CMFL002_K18_F	BY878485	127	Q5Z9R6_ORYSA (Q5Z9R6) Putative amino acid carrier	2e-38	E			At1g44100	5e-50	J023081F09	1e-44	amino acid transport protein AAP1 - castor bean
CMFL002_K18_R	BY897322	127	Q9LDF8_ARATH (Q9LDF8) Gb|AAF35944.1 (At3g12950)	0.45				At3g12950	0.007	J013111J10	1.7	hypothetical protein At2g35150 [imported] - Arabidopsis thaliana
CMFL002_K19_F	BY878486	128	Q8VZB5_ARATH (Q8VZB5) Hypothetical protein At5g14260; F18O22_50 ...	7.9999e-37	R			At5g14260	2e-38	J013134J07	2e-28	hypothetical protein F18O22.50 - Arabidopsis thaliana
CMFL002_K19_R	BY897323	128	Q1SNG5_MEDTR (Q1SNG5) Nuclear protein SET	3				At5g14260	0.1
CMFL002_K20_F	BY878487	4655	Q5ZAN7_ORYSA (Q5ZAN7) Putative RING finger protein	2e-27	O			At2g23780	2e-28	J023049F08	4e-29	Hypothetical protein C16C10.7 in chromosome III
CMFL002_K20_R	BY897324	4655	Q9LN67_ARATH (Q9LN67) F18O14.3 (At1g19310/F18O14_14) (Hypothetic...	4e-10	O			At1g19310	9e-12	001-045-D12	5e-09	Hypothetical protein C16C10.7 in chromosome III
CMFL002_K21_F	BY878488	129	Q6K461_ORYSA (Q6K461) Putative tyrosine specific protein phospha...	2e-66	V			At1g05000	4e-68	J033099M08	3e-68	Hypothetical 32.8 kDa protein in NCE3-HHT2 intergenic region
CMFL002_K21_R	BY897325	129	Q1DR41_COCIM (Q1DR41) Hypothetical protein	1.4				At5g13620	0.94
CMFL002_K22_F	BY878489	4656	Q5NBS3_ORYSA (Q5NBS3) Putative COP9 signalosome complex subunit 2	8e-88	O			At2g26990	3e-86	J033124C01	1e-90	COP9 signalosome complex subunit 2 (Signalosome subunit 2) (SGN2) (Thyroid receptor interacting protein 15) (TRIP15)
CMFL002_K22_R	BY897326	4656	Q5NBS3_ORYSA (Q5NBS3) Putative COP9 signalosome complex subunit 2	6e-09				At2g26990	0.014	001-123-A01	1e-10	COP9 signalosome complex subunit 2 (Signalosome subunit 2) (SGN2) (Thyroid receptor interacting protein 15) (TRIP15)
CMFL002_K23_F	BY878490	6229	no hits					At3g44250	5	J023135N05	4.6	hypothetical protein M3E9.140 - Arabidopsis thaliana
CMFL002_K23_R	BY897327	6229	Q4Q3A0_LEIMA (Q4Q3A0) Hypothetical protein	3.2				At1g60380	0.79	J033084D20	2.2	hypothetical protein F7K15.90 - Arabidopsis thaliana
CMFL002_K24_F	BY878491	6230	Q1SBZ0_MEDTR (Q1SBZ0) Tetratricopeptide-like helical	6e-19	R			At4g37460	1e-18	001-100-C04	4e-17	hypothetical protein F6G17.110 - Arabidopsis thaliana
CMFL002_K24_R	BY897328	6230	Q1SBZ0_MEDTR (Q1SBZ0) Tetratricopeptide-like helical	6e-19	R			At4g37460	1e-18	001-100-C04	4e-17	hypothetical protein F6G17.110 - Arabidopsis thaliana
CMFL002_L01_F	BY878492	130	Q9XGC2_VITVI (Q9XGC2) SINA1p	0.0002				At3g61790	0.0007	J023149D24	3e-05	Developmental protein seven in absentia
CMFL002_L01_R	BY897329	130	no hits
CMFL002_L02_F	BY878493	10355	Q3PIK1_PARDE (Q3PIK1) Phage integrase	8.6				At1g55180	1.4
CMFL002_L03_F	BY878494	6231	Q9M2U8_ARATH (Q9M2U8) Hypothetical protein T12E18_80 (At3g54390)...	1e-27	K			At3g54390	1e-29	J033136A07	1e-20	hypothetical protein T12E18.80 - Arabidopsis thaliana
CMFL002_L03_R	BY897330	6231	no hits					At1g61830	0.83
CMFL002_L04_F	BY878495	7232	Q5W5I4_PICAB (Q5W5I4) Peroxidase (EC 1.11.1.7)	2e-26		R		At1g71695	6e-17	001-042-B05	3e-10	Peroxidase 12 precursor (EC 1.11.1.7) (Atperox P12) (PRXR6) (ATP4a)
CMFL002_L04_R	BY897331	7232	Q8H989_CRYJA (Q8H989) Allergen Cry j 2	5e-06				At1g48100	0.19	001-203-H08	0.012	Polygalacturonase precursor (EC 3.2.1.15) (PG) (Pectinase)
CMFL002_L05_F	BY878496	10207	Q8RUJ8_ORYSA (Q8RUJ8) Putative hydroxyproline-rich glycoprotein ...	1e-24	O			At3g53410	3e-23	J023028G02	2e-26	hypothetical protein F4P12.110 - Arabidopsis thaliana
CMFL002_L05_R	BY897332	10207	Q8RUJ8_ORYSA (Q8RUJ8) Putative hydroxyproline-rich glycoprotein ...	4e-21	O			At3g09770	1e-21	J023028G02	7e-23	hypothetical protein F4P12.110 - Arabidopsis thaliana
CMFL002_L06_F	BY878497	4657	Q6YTI6_ORYSA (Q6YTI6) Putative avr9 elicitor response protein	3e-15	G			At1g22015	3e-11	001-113-D04	2e-07	hypothetical protein [imported] - Arabidopsis thaliana
CMFL002_L06_R	BY897333	4657	Q40Z89_KINRA (Q40Z89) Rhodanese-like precursor	2				At2g40050	1.6	J023035G16	0.3	Hypothetical 80.0 kDa protein in SNF4-TAF60 intergenic region
CMFL002_L07_F	BY878498	5913	Q9ZTM9_PETHY (Q9ZTM9) PGPS/D10	5e-05			X	At1g67910	3e-06	001-120-B12	0.0002
CMFL002_L07_R	BY897334	5913	Q4Y9G1_PLABE (Q4Y9G1) Hypothetical protein (Fragment)	6.4				At2g28605	1.7	J013085B03	0.41	Putative receptor protein kinase CRINKLY4 precursor (EC 2.7.1.-)
CMFL002_L08_F	BY878499	131	no hits
CMFL002_L08_R	BY897335	131	Q43L29_SOLUS (Q43L29) Peptidase S41 precursor	4.6				At2g38410	4.2	002-137-C12	1.4
CMFL002_L09_F	BY878500	4658	Q8H7Q0_ORYSA (Q8H7Q0) Hypothetical protein OJ1384D03.11	1e-48	U			At5g22950	2e-48	002-175-G07	2e-21	Oryza sativa (japonica cultivar-group) genomic DNA, chromosome 7, PAC clone:P0434A03.
CMFL002_L09_R	BY897336	4658	Q9FFB3_ARATH (Q9FFB3) Similarity to unknown protein (Hypothetica...	1e-20	U			At5g22950	2e-22	J023117L05	0.16	Possible global transcription activator SNF2L1
CMFL002_L10_F	BY878501	132	Q50EK1_PICSI (Q50EK1) Cytochrome P450 CYPA1	2e-16	Q			At5g05690	8e-15	J033126A02	1e-16	Cytochrome P450 85 (EC 1.14.-.-) (Dwarf protein)
CMFL002_L10_R	BY897337	132	Q84LG7_ORYSA (Q84LG7) Putative taxane 10-beta-hydroxylase(5-alph...	8e-31	Q			At5g36110	1e-28	J013020I02	2e-32	Taxane 10-beta-hydroxylase (EC 1.14.13.76) (5-alpha-taxadienol-10- beta-hydroxylase)
CMFL002_L11_F	BY878502	9006	Q9SE89_BRAOL (Q9SE89) N-myristoyl transferase	7e-26	I			At5g57020	3e-30	J033040C05	1e-23	Glycylpeptide N-tetradecanoyltransferase 2 (EC 2.3.1.97) (Peptide N- myristoyltransferase 2) (Myristoyl-CoA:protein N-myristoyltransferase 2) (NMT 2) (Type II N-myristoyltransferase)
CMFL002_L11_R	BY897338	9006	Q8LR54_ORYSA (Q8LR54) Putative glycylpeptide N-tetradecanoyltran...	1e-19	I			At5g57020	2e-21	J033040C05	2e-21	Glycylpeptide N-tetradecanoyltransferase 2 (EC 2.3.1.97) (Peptide N- myristoyltransferase 2) (Myristoyl-CoA:protein N-myristoyltransferase 2) (NMT 2) (Type II N-myristoyltransferase)
CMFL002_L12_F	BY878503	6232	Q7S8U1_NEUCR (Q7S8U1) Hypothetical protein NCU05244.1	3e-23	R			At1g10650	0.18	J023132I18	0.5	Protein PNAS-27
CMFL002_L12_R	BY897339	6232	Q7S8U1_NEUCR (Q7S8U1) Hypothetical protein NCU05244.1	1e-10				At1g18940	1.5	J013072P14	0.13	Putative nucleic acid binding protein At4g18375
CMFL002_L13_F	BY878504	10021	Q5CCQ0_PYRPY (Q5CCQ0) Beta-D-galactosidase (EC 3.2.1.23)	2e-57	G			At4g26140	5e-55	J033105C09	5e-57	Beta-galactosidase precursor (EC 3.2.1.23) (Lactase) (Acid beta- galactosidase) (Exo-(1--4)-beta-D-galactanase)
CMFL002_L13_R	BY897340	10021	Q9LLS9_LYCES (Q9LLS9) Putative beta-galactosidase precursor	9e-26	G			At2g28470	8e-26	J033037E13	6e-25	Beta-galactosidase precursor (EC 3.2.1.23) (Lactase) (Acid beta- galactosidase) (Exo-(1--4)-beta-D-galactanase)
CMFL002_L15_F	BY878505	10127	Q7XR64_ORYSA (Q7XR64) OSJNBa0043A12.21 protein	3e-62	I			At4g22300	4e-60	J023019G02	6e-64	Carboxylesterase 2 (EC 3.1.1.1) (Esterase II)
CMFL002_L15_R	BY897341	10127	Q7XR64_ORYSA (Q7XR64) OSJNBa0043A12.21 protein	9.99999e-41	I			At4g22300	4e-33	J023019G02	2e-42	Carboxylesterase 2 (EC 3.1.1.1) (Esterase II)
CMFL002_L16_F	BY878506	6233	O49962_FRAAN (O49962) LMW heat shock protein	9e-28	O			At5g37670	7e-29	001-120-B05	4e-28	17.4 kDa class I heat shock protein
CMFL002_L16_R	BY897342	6233	Q9FHQ3_ARATH (Q9FHQ3) Heat shock hsp20 protein-like (Peroxisomal...	2e-28	O			At5g37670	5e-30	001-120-B05	5e-28	17.4 kDa class I heat shock protein
CMFL002_L17_F	BY878507	4659	Q9LVH5_ARATH (Q9LVH5) Gb|AAB70409.1	6e-21	J			At3g17960	6e-22	J013091C21	4e-15	Glutamyl-tRNA(Gln) amidotransferase subunit A (EC 6.3.5.-) (Glu-ADT subunit A)
CMFL002_L17_R	BY897343	4659	Q4CQ60_TRYCR (Q4CQ60) Retrotransposon hot spot (RHS) protein, pu...	0.57				At5g01400	0.21
CMFL002_L18_F	BY878508	5179	Q2JSQ0_SYNJA (Q2JSQ0) Glyceraldehyde-3-phosphate dehydrogenase, ...	7.3				At2g36120	3.1	002-177-A12	3.4	Oocyte zinc finger protein XLCOF7.1 (Fragment)
CMFL002_L18_R	BY897344	5179	Q45778_BACTN (Q45778) NimC protein	7.9				At2g36120	3.3	001-040-A03	0.95	Polyposis locus protein 1 homolog (TB2 protein homolog) (GP106)
CMFL002_L19_F	BY878509	133	Q1SSQ3_MEDTR (Q1SSQ3) Diacylglycerol kinase accessory region; Di...	9.99999e-29	I			At4g30340	9e-29	J013036I11	4e-29	Diacylglycerol kinase, gamma (EC 2.7.1.107) (Diglyceride kinase) (DGK- gamma) (DAG kinase gamma) (88 kDa diacylglycerol kinase)
CMFL002_L19_R	BY897345	133	Q1SSQ3_MEDTR (Q1SSQ3) Diacylglycerol kinase accessory region; Di...	1e-29	I			At2g18730	4e-29	J023132D04	2e-10	Diacylglycerol kinase, iota (EC 2.7.1.107) (Diglyceride kinase) (DGK- iota) (DAG kinase iota)
CMFL002_L20_F	BY878510	9669	no hits
CMFL002_L20_R	BY897346	9669	Q2A9T4_BRAOL (Q2A9T4) MO25 protein-related	7e-27	S			At5g47540	7e-29	J033124H02	1e-27	Hypothetical MO25-like protein At5g47540
CMFL002_L21_F	BY878511	4660	O49378_ARATH (O49378) Hypothetical protein F10N7.50 (Hypothetica...	1e-18	S			At4g32140	9e-21	J013135P10	4e-13	Hypothetical 43.7 kDa protein in OST6-PSP2 intergenic region
CMFL002_L21_R	BY897347	4660	O49378_ARATH (O49378) Hypothetical protein F10N7.50 (Hypothetica...	8e-14	S			At4g32140	2e-15	J013135P10	1e-13	Hypothetical 43.7 kDa protein in OST6-PSP2 intergenic region
CMFL002_L22_F	BY878512	6717	Q5SMM0_ORYSA (Q5SMM0) LIM domain containing protein-like	2e-17	T			At1g19270	9e-11	J023004G21	1e-19	hypothetical protein T29M8.14 - Arabidopsis thaliana
CMFL002_L22_R	BY897348	6717	O22291_ARATH (O22291) Hypothetical protein At2g39830	4e-15	T			At2g39830	1e-16	J023004G21	3e-16	hypothetical protein T29M8.14 - Arabidopsis thaliana
CMFL002_L23_F	BY878513	134	Q8S2K0_ORYSA (Q8S2K0) Putative 24 kDa seed maturation protein	0.12				At4g11220	0.092	J013002H02	0.002	hypothetical protein F9D16.100 - Arabidopsis thaliana
CMFL002_L24_F	BY878514	135	Q3E8A5_ARATH (Q3E8A5) Protein At5g56850	2e-08				At4g11610	0.012	J023106B01	0.001
CMFL002_L24_R	BY897349	135	Q67VZ2_ORYSA (Q67VZ2) Nucleolar protein-like	3.1				At5g67210	3.9	J033115N17	0.065	hypothetical protein T5J17.40 - Arabidopsis thaliana
CMFL002_M01_F	BY878515	6234	Q40542_TOBAC (Q40542) NPK2	1e-27	T			At5g40440	4e-28	001-131-B06	6e-26	Dual specificity mitogen-activated protein kinase kinase dSOR1 (EC 2.7.1.-) (Downstream of RAF) (MAPKK)
CMFL002_M01_R	BY897350	6234	Q69BE1_CAMCO (Q69BE1) Cpp46	2.3						001-134-F05	1.8	hypothetical protein At2g41610 [imported] - Arabidopsis thaliana
CMFL002_M02_F	BY878516	4661	Q5F7S9_NEIG1 (Q5F7S9) Hypothetical protein	4.9				At2g22240	0.54	J013169K10	0.67	Cyclopropane-fatty-acyl-phospholipid synthase (EC 2.1.1.79) (Cyclopropane fatty acid synthase) (CFA synthase)
CMFL002_M02_R	BY897351	4661	Q5NFA1_FRATT (Q5NFA1) Sulfate permease family protein	1.5				At1g75410	3.5
CMFL002_M03_F	BY878517	9007	Q1S0P3_MEDTR (Q1S0P3) Universal stress protein (Usp)	3.999e-41		T		At3g62550	3e-34	006-306-C04	6e-40	unknown protein, 44604-45347 [imported] - Arabidopsis thaliana
CMFL002_M03_R	BY897352	9007	Q1S0P3_MEDTR (Q1S0P3) Universal stress protein (Usp)	5e-30		T		At3g62550	4e-23	006-306-C04	2e-30	unknown protein, 44604-45347 [imported] - Arabidopsis thaliana
CMFL002_M04_F	BY878518	136	Q9FEV9_TOBAC (Q9FEV9) Microtubule-associated protein MAP65-1a	1e-65	D			At5g55230	1e-65	J023121L11	3e-64	hypothetical protein At2g01910 [imported] - Arabidopsis thaliana
CMFL002_M05_F	BY878519	5926	Q1T6L3_MEDTR (Q1T6L3) Ribosome-binding factor A	3e-57	V			At2g23910	2e-43	J033068A22	2e-46	Dihydroflavonol-4-reductase (EC 1.1.1.219) (DFR) (Dihydrokaempferol 4- reductase)
CMFL002_M05_R	BY897353	5926	Q9M0B3_ARATH (Q9M0B3) Cinnamoyl-CoA reductase-like protein	1e-12	V			At4g30470	2e-14	J033068A22	4e-11	Dihydroflavonol-4-reductase (EC 1.1.1.219) (DFR) (Dihydrokaempferol 4- reductase)
CMFL002_M06_F	BY878520	6235	Q9M1Q0_ARATH (Q9M1Q0) Putative zinc-finger protein (At3g62240)	1e-23	O			At3g62240	3e-25	J023109C14	1e-27	probable zinc-finger protein - Arabidopsis thaliana
CMFL002_M06_R	BY897354	6235	Q75IH8_ORYSA (Q75IH8) Putative zinc-finger protein	3e-06				At3g62240	2e-05	J023109C14	2e-08	probable zinc-finger protein - Arabidopsis thaliana
CMFL002_M07_F	BY878521	4984	Q4FH87_SOYBN (Q4FH87) Dehydration responsive element-binding pro...	5e-26			K	At1g22190	1e-26	001-205-H01	3e-25	AP2 domain transcription factor RAP2.3 (Related to AP2 protein 3) (Cadmium-induced protein AS30)
CMFL002_M07_R	BY897355	4984	Q553N8_DICDI (Q553N8) Transforming acidic coiled-coil-containing...	4						J023037N07	2.3	amino acid transport protein AAP1 - castor bean
CMFL002_M08_F	BY878522	6236	Q5EUC7_MAIZE (Q5EUC7) Adenosine 5'-phosphosulfate reductase 3	1e-07	S			At1g34780	2e-07	006-207-F09	2e-07	hypothetical protein AT4g08930 [imported] - Arabidopsis thaliana
CMFL002_M08_R	BY897356	6236	no hits					At1g51460	2.4
CMFL002_M09_F	BY878523	6237	Q9ZW88_ARATH (Q9ZW88) F5A8.10 protein	1e-46			R	At1g67190	2e-48	J013132O07	2e-44	hypothetical protein F5A8.10 [imported] - Arabidopsis thaliana
CMFL002_M09_R	BY897357	6237	Q9ZW88_ARATH (Q9ZW88) F5A8.10 protein	0.0001			R	At1g67190	2e-06	J013132O07	3e-06	hypothetical protein F5A8.10 [imported] - Arabidopsis thaliana
CMFL002_M10_F	BY878524	6238	Q9FJ91_ARATH (Q9FJ91) Dbj|BAA78737.1 (AT5g52010/MSG15_9)	1e-18			X	At5g52010	2e-20	002-102-A12	5e-16	hypothetical protein T4C9.80 - Arabidopsis thaliana
CMFL002_M10_R	BY897358	6238	Q6ZLA8_ORYSA (Q6ZLA8) Putative tocopherol polyprenyltransferase	7.4				At3g59970	0.99	J013100A22	0.14	hypothetical protein alr3448 [imported] - Nostoc sp. (strain PCC 7120)
CMFL002_M11_F	BY878525	9008	Q3EBD0_ARATH (Q3EBD0) Protein At3g02540	6e-21	L			At3g02540	1e-22	J013000J24	4e-21	UV excision repair protein RAD23 homolog B (HHR23B) (XP-C repair complementing complex 58 kDa protein) (P58)
CMFL002_M11_R	BY897359	9008	Q3ECA5_ARATH (Q3ECA5) Protein At1g79650	3e-16	L			At1g16190	4e-18	001-046-H06	1e-15	UV excision repair protein RAD23 homolog B (HHR23B) (XP-C repair complementing complex 58 kDa protein) (P58)
CMFL002_M12_F	BY878526	7225	Q5PY86_VERFO (Q5PY86) NADH:cytochrome b5 reductase (EC 1.6.2.2)	4e-76	H			At5g17770	5e-72	001-015-F12	2e-74	Putative NADH-cytochrome b5 reductase (EC 1.6.2.2) (P35)
CMFL002_M12_R	BY897360	7225	Q6ZC29_ORYSA (Q6ZC29) Putative nucleoid DNA-binding protein	2e-06				At2g42980	5e-06	002-151-B04	1e-08	hypothetical protein At2g03200 [imported] - Arabidopsis thaliana
CMFL002_M13_F	BY878527	9009	Q6Z6A0_ORYSA (Q6Z6A0) Putative ribosomal protein L29	6e-24	J			At5g65220	1e-28	J013098F16	9e-26	Zea mays ribosomal protein L29 (L29) mRNA, complete cds.
CMFL002_M13_R	BY897361	9009	Q6Z6A0_ORYSA (Q6Z6A0) Putative ribosomal protein L29	0.00059	J			At5g65220	5e-08	J013098F16	1e-05	Zea mays ribosomal protein L29 (L29) mRNA, complete cds.
CMFL002_M14_F	BY878528	10336	no hits					At1g08150	2.2
CMFL002_M14_R	BY897362	10336	Q8IB94_PLAF7 (Q8IB94) Ubiquitin-protein ligase 1, putative	1				At5g13630	0.54	J013106B16	0.099	Magnesium-chelatase subunit H (Mg-protoporphyrin IX chelatase subunit H)
CMFL002_M15_F	BY878529	6239	Q8GYT4_ARATH (Q8GYT4) Hypothetical protein At1g11020/T19D16_25 (...	5e-23	A			At1g11020	1e-26	J023149O05	1e-25	hypothetical protein [imported] - Arabidopsis thaliana
CMFL002_M15_R	BY897363	6239	Q4IMC7_GIBZE (Q4IMC7) Hypothetical protein	8.9				At2g36230	3.5	J023149O05	0.66	hypothetical protein [imported] - Arabidopsis thaliana
CMFL002_M16_F	BY878530	4662	Q7M921_WOLSU (Q7M921) CO-CHAPERONE-CURVED DNA BINDING PROTEIN A ...	3e-06	O			At4g36040	1e-06	006-302-E10	2e-06	DnaJ homolog subfamily B member 6 (Heat shock protein J2) (HSJ-2) (MSJ-1) (HHDJ1) (MRJ)
CMFL002_M16_R	BY897364	4662	Q67MF2_SYMTH (Q67MF2) Hypothetical protein	3.9				At5g28930	2.9	001-123-C03	3.5	Putative receptor protein kinase ZMPK1 precursor (EC 2.7.1.37)
CMFL002_M17_F	BY878531	10053	Q76DL0_LITER (Q76DL0) LEDI-5c protein	1e-63	C			At1g76690	3e-58	J033093L12	5e-62	N-ethylmaleimide reductase (EC 1.-.-.-) (N-ethylmaleimide reducing enzyme)
CMFL002_M17_R	BY897365	10053	Q76DL0_LITER (Q76DL0) LEDI-5c protein	2e-59	C			At1g76690	2e-54	J033093L12	1e-58	N-ethylmaleimide reductase (EC 1.-.-.-) (N-ethylmaleimide reducing enzyme)
CMFL002_M18_F	BY878532	137	Q27YU2_CHLRE (Q27YU2) Radial spoke protein 12	3.8				At5g60480	1.4	J023056M20	2.3	probable lipase [imported] - Arabidopsis thaliana
CMFL002_M18_R	BY897366	137	Q8S1Y5_ORYSA (Q8S1Y5) Putative ubiquitin conjugating enzyme	2e-12	O			At5g50870	5e-11	J033027F19	1e-14	Ubiquitin-conjugating enzyme E2-22 kDa (EC 6.3.2.19) (Ubiquitin-protein ligase) (Ubiquitin carrier protein)
CMFL002_M19_F	BY878533	138	O65394_ARATH (O65394) F12F1.28 protein	2.9e-26	R			At1g11880	5e-28	J033051C07	5e-26	Hypothetical protein C18B11.05 in chromosome I
CMFL002_M19_R	BY897367	138	Q2MGS0_MEDTR (Q2MGS0) Hypothetical protein	2e-21	R			At1g11880	6e-21	J033051C07	3e-21	Hypothetical protein C18B11.05 in chromosome I
CMFL002_M20_F	BY878534	9659	Q5JN46_ORYSA (Q5JN46) Putative MutL homolog 1 protein	6e-58	L			At4g09140	1e-58	J033125I19	1e-59	DNA mismatch repair protein Mlh1 (MutL protein homolog 1)
CMFL002_M20_R	BY897368	9659	Q5JN46_ORYSA (Q5JN46) Putative MutL homolog 1 protein	9e-12	L			At4g09140	4e-13	J033125I19	3e-13	DNA mismatch repair protein Mlh1 (MutL protein homolog 1)
CMFL002_M21_F	BY878535	139	Q6TUA6_ORYSA (Q6TUA6) Hypothetical protein	4e-65			X	At2g38110	2e-47	J023064I03	2e-46	hypothetical protein At2g38110 [imported] - Arabidopsis thaliana
CMFL002_M21_R	BY897369	139	Q5GAV5_MAIZE (Q5GAV5) Hypothetical protein	2e-43			X	At3g11430	7e-38	J023064I03	2e-33	hypothetical protein At2g38110 [imported] - Arabidopsis thaliana
CMFL002_M22_F	BY878536	140	Q4F8Q5_LYCES (Q4F8Q5) Ethylene overproducer-like 1	2e-08			X	At4g02680	1e-08	J013153E21	5e-08	hypothetical protein T10P11.3.2 - Arabidopsis thaliana
CMFL002_M22_R	BY897370	140	Q4F8Q5_LYCES (Q4F8Q5) Ethylene overproducer-like 1	1e-49			X	At4g02680	4e-49	J023063K20	1e-48	hypothetical protein T10P11.3.2 - Arabidopsis thaliana
CMFL002_M23_F	BY878537	5489	Q6LFB0_PLAF7 (Q6LFB0) Pyridoxine kinase (Putative pyridoxal kina...	0.006				At5g04340	0.051	J013031D07	1.5	Heat shock protein 82
CMFL002_M23_R	BY897371	5489	Q3KN81_PINTA (Q3KN81) Leucoanthocyanidin reductase (EC 1.17.1.3)	3e-28			R	At4g39230	1e-11	J033117F05	7e-11	Isoflavone reductase homolog (EC 1.3.1.-) (CP100)
CMFL002_M24_F	BY878538	9670	Q6YZD2_ORYSA (Q6YZD2) Coated vesicle membrane protein-like	8e-43	U			At3g07680	5e-40	J033050B05	1e-44	Arabidopsis thaliana chromosome III P1 MLP3 genomic sequence, complete sequence.
CMFL002_M24_R	BY897372	9670	Q9S7M9_ARATH (Q9S7M9) Putative coated vesicle membrane protein	2e-33	U			At3g07680	4e-35	J033050B05	2e-33	Arabidopsis thaliana chromosome III P1 MLP3 genomic sequence, complete sequence.
CMFL002_N01_F	BY878539	6240	Q9FKF1_ARATH (Q9FKF1) DNA-directed RNA polymerase subunit	1e-12	K			At5g45140	3e-14	J033021H21	2e-11	Putative DNA-directed RNA polymerase III 130 kDa polypeptide (EC 2.7.7.6) (RNA polymerase III subunit 2)
CMFL002_N01_R	BY897373	6240	Q84R88_ORYSA (Q84R88) Putative RNA polymerase III	4e-34	K			At5g45140	3e-28	J033021H21	3e-22	Putative DNA-directed RNA polymerase III 130 kDa polypeptide (EC 2.7.7.6) (RNA polymerase III subunit 2)
CMFL002_N02_F	BY878540	6241	Q4P630_USTMA (Q4P630) Hypothetical protein	1.9				At1g77000	2.8	006-302-D10	4.5	Oryza sativa (japonica cultivar-group) genomic DNA, chromosome 1, BAC clone:OSJNBa0004B13.
CMFL002_N02_R	BY897374	6241	Q4P630_USTMA (Q4P630) Hypothetical protein	1.9				At1g77000	2.8	006-302-D10	4.5	Oryza sativa (japonica cultivar-group) genomic DNA, chromosome 1, BAC clone:OSJNBa0004B13.
CMFL002_N03_F	BY878541	6242	Q1EMP0_PLAMJ (Q1EMP0) Photoperiodic response / GIGANTEA (Fragment)	1e-35				At1g22770	1e-36	J013134K20	2e-36	Gigantea-like protein
CMFL002_N03_R	BY897375	6242	Q1EKQ0_PICAB (Q1EKQ0) Putative gigantea (Fragment)	0.0004				At1g22770	0.45	J013134K20	0.002	Gigantea-like protein
CMFL002_N05_F	BY878542	5739	Q9LXU4_ARATH (Q9LXU4) Hypothetical protein T24H18_120 (Hypotheti...	5.9e-43			X	At5g12950	1e-44	J023055F20	1e-30	hypothetical protein T24H18.130 - Arabidopsis thaliana
CMFL002_N05_R	BY897376	5739	Q6H7P9_ORYSA (Q6H7P9) Hypothetical protein OJ1225_F07.14	1e-14			X	At5g12950	3e-16	J013070I10	2e-16	hypothetical protein T24H18.130 - Arabidopsis thaliana
CMFL002_N06_F	BY878543	4696	Q6ZHC8_ORYSA (Q6ZHC8) Hypothetical protein OJ1717_A09.24	2e-11	T			At5g06750	1e-09	J023136N03	3e-13	[Pyruvate dehydrogenase [Lipoamide]]-phosphatase 2, mitochondrial precursor (EC 3.1.3.43) (PDP 2) (Pyruvate dehydrogenase phosphatase, catalytic subunit 2) (PDPC 2)
CMFL002_N06_R	BY897377	4696	Q7XUC5_ORYSA (Q7XUC5) OSJNBa0088A01.23 protein	2e-21	T			At5g66080	4e-22	J023136N03	3e-22	[Pyruvate dehydrogenase [Lipoamide]]-phosphatase 2, mitochondrial precursor (EC 3.1.3.43) (PDP 2) (Pyruvate dehydrogenase phosphatase, catalytic subunit 2) (PDPC 2)
CMFL002_N07_F	BY878544	6243	Q9ATD9_GOSHI (Q9ATD9) BNLGHi233	4e-58	K			At3g13540	1e-51	001-023-G03	2e-51	Myb-related protein Zm38
CMFL002_N07_R	BY897378	6243	O77332_PLAF7 (O77332) Hypothetical protein MAL3P3.16	0.92				At5g40200	1.3	002-166-A01	1.6
CMFL002_N08_F	BY878545	4663	Q7RP14_PLAYO (Q7RP14) Hypothetical protein PY01647 (Fragment)	2				At3g61040	4.2	J013134H19	0.61
CMFL002_N08_R	BY897379	4663	Q9LTK2_ARATH (Q9LTK2) Dbj|BAA83359.1 (Hypothetical protein At5g5...	4e-29				At5g52180	8e-31
CMFL002_N09_F	BY878546	6244	Q8L8G6_MAIZE (Q8L8G6) Histone acetyltransferase complex component	3e-27	B			At4g16420	1e-17	J023128E10	2e-26	Transcriptional adapter 2
CMFL002_N09_R	BY897380	6244	Q75LL6_ORYSA (Q75LL6) Putative transcriptional adaptor	3e-19	B			At3g07740	6e-15	J023128E10	5e-21	Transcriptional adapter 2
CMFL002_N10_F	BY878547	6245	Q3HGY5_TRIER (Q3HGY5) DnaJ central region:Heat shock protein Dna...	6e-14	O			At4g39960	5e-15	J033035M17	9e-15	Chaperone protein dnaJ
CMFL002_N10_R	BY897381	6245	no hits					At1g48690	1.8	J023011H22	3.6	hypothetical protein F14M19.110 - Arabidopsis thaliana
CMFL002_N11_F	BY878548	4664	Q1RV14_MEDTR (Q1RV14) PDZ/DHR/GLGF; Tetratricopeptide-like helical	1e-33			X	At1g55480	1e-32	001-045-E07	1e-30	hypothetical protein T5A14.12 [imported] - Arabidopsis thaliana
CMFL002_N11_R	BY897382	4664	Q9AT39_SOYBN (Q9AT39) SHOOT1 protein	2e-25			X	At1g55480	9e-27	001-045-E07	3e-26	hypothetical protein T5A14.12 [imported] - Arabidopsis thaliana
CMFL002_N12_F	BY878549	7232	no hits							J013035P21	3.9	hypothetical protein T20K12.280 - Arabidopsis thaliana
CMFL002_N12_R	BY897383	7232	Q8H989_CRYJA (Q8H989) Allergen Cry j 2	4e-06				At1g48100	0.14	001-203-H08	0.009	Polygalacturonase precursor (EC 3.2.1.15) (PG) (Pectinase)
CMFL002_N13_F	BY878550	10236	Q1SHX0_MEDTR (Q1SHX0) Ribosomal protein S2; Oligopeptide transpo...	4e-06	T			At1g09930	2e-06	J023122C04	4e-08	Sexual differentiation process protein isp4
CMFL002_N13_R	BY897384	10236	Q1SHX0_MEDTR (Q1SHX0) Ribosomal protein S2; Oligopeptide transpo...	4e-06	T			At1g09930	2e-06	J023122C04	4e-08	Sexual differentiation process protein isp4
CMFL002_N14_F	BY878551	9768	Q56Z63_ARATH (Q56Z63) P-glycoprotein-2	2e-08	Q			At1g10680	1e-10	002-107-C02	2e-09	Multidrug resistance protein 1 (P-glycoprotein 1)
CMFL002_N14_R	BY897385	9768	Q92788_HUMAN (Q92788) Rad GTPase	6.6				At5g16770	0.61	001-027-B11	0.79	hypothetical protein F3H9.3 - Arabidopsis thaliana
CMFL002_N15_F	BY878552	141	Q8Z7E6_SALTI (Q8Z7E6) Possible membrane transport protein	1e-06						J013132E09	0.099	Hypothetical transport protein yjdE
CMFL002_N15_R	BY897386	141	Q3R568_XYLFA (Q3R568) Methylated-DNA-(Protein)-cysteine S-methyl...	3.8				At5g05850	0.7	002-111-E02	0.22	Oryza sativa (japonica cultivar-group) mitochondrial DNA, section 1/2.
CMFL002_N16_F	BY878553	9671	Q9M0X9_ARATH (Q9M0X9) 4-coumarate-CoA ligase-like protein	1e-35	I			At4g05160	3e-37	001-202-E07	2e-17	4-coumarate--CoA ligase 2 (EC 6.2.1.12) (4CL 2) (4-coumaroyl-CoA synthase 2)
CMFL002_N16_R	BY897387	9671	Q9M0X9_ARATH (Q9M0X9) 4-coumarate-CoA ligase-like protein	4.999e-38	I			At4g05160	1e-39	001-202-E07	7e-36	4-coumarate--CoA ligase 2 (EC 6.2.1.12) (4CL 2) (4-coumaroyl-CoA synthase 2)
CMFL002_N17_F	BY878554	5137	Q9SE27_DENCR (Q9SE27) Vacuolar H+-ATP synthase 16kDa proteolipid...	2e-52	C			At1g75630	3e-55	002-157-H04	4e-54	Vacuolar ATP synthase 16 kDa proteolipid subunit (EC 3.6.3.14)
CMFL002_N17_R	BY897388	5137	Q1S3A7_MEDTR (Q1S3A7) Vacuolar H+-transporting two-sector ATPase...	3e-13	C			At2g16510	3e-15	002-157-H04	6e-15	Vacuolar ATP synthase 16 kDa proteolipid subunit (EC 3.6.3.14)
CMFL002_N18_F	BY878555	10190	Q8LNN5_ORYSA (Q8LNN5) Transmembrane protein, putative	5e-51			X	At2g02180	3e-51	006-305-E02	9e-53	protein T5E21.3 [imported] - Arabidopsis thaliana
CMFL002_N18_R	BY897389	10190	Q402E9_CUCME (Q402E9) Tobamovirus multiplication 1 homolog	5e-14			X	At2g02180	5e-15	006-305-E02	1e-14	protein T5E21.3 [imported] - Arabidopsis thaliana
CMFL002_N19_F	BY878556	142	Q1SPW3_MEDTR (Q1SPW3) Hypothetical protein	8e-15	R			At4g11710	1e-13	J013035F20	2e-07	Flavonol synthase (EC 1.14.11.-) (FLS)
CMFL002_N19_R	BY897390	142	Q6ZN27_HUMAN (Q6ZN27) CDNA FLJ16495 fis, clone CTONG3004726, mod...	0.97				At5g59170	0.68	002-181-F07	4.1	Brassinosteroid-regulated protein BRU1 precursor
CMFL002_N20_F	BY878557	143	Q9SJV9_ARATH (Q9SJV9) Hypothetical protein At2g01070	1.4				At2g01070	0.03	001-026-F11	0.41	hypothetical protein F17I14.140 - Arabidopsis thaliana
CMFL002_N20_R	BY897391	143	Q29C72_DROPS (Q29C72) GA20708-PA (Fragment)	4.6				At2g35600	3	002-149-H06	4.7	hypothetical protein F18B13.24 [imported] - Arabidopsis thaliana
CMFL002_N21_F	BY878558	7256	Q9SR44_ARATH (Q9SR44) Putative amino acid permease (Lysine and h...	2e-57	E			At1g67640	2e-59	J013002G10	2e-58	protein F21J9.6 [imported] - Arabidopsis thaliana
CMFL002_N21_R	BY897392	7256	Q85V22_ORYSA (Q85V22) Histidine amino acid transporter	5e-26	E			At5g40780	1e-26	J013002G10	7e-28	protein F21J9.6 [imported] - Arabidopsis thaliana
CMFL002_N22_F	BY878559	9189	Q9AT33_DAUCA (Q9AT33) Endoxyloglucan transferase	1e-56		M		At2g01850	5e-60	006-212-G03	3e-53	MERI-5 protein precursor (Endo-xyloglucan transferase) (Xyloglucan endo-1,4-beta-D-glucanase)
CMFL002_N22_R	BY897393	9189	Q7XA36_SOLBU (Q7XA36) Putative xyloglucan endotransglycosylase-r...	0.00029		M		At1g32170	5e-08	J023105D14	0.002	Brassinosteroid-regulated protein BRU1 precursor
CMFL002_N23_F	BY878560	5748	Q6Z6S7_ORYSA (Q6Z6S7) Putative negative regulator of systemic ac...	8e-20				At4g18470	1e-19	001-115-F01	1e-21	hypothetical protein F28J12.120 - Arabidopsis thaliana
CMFL002_N23_R	BY897394	5748	Q9SWA6_ARATH (Q9SWA6) Negative regulator of systemic acquired re...	3e-10				At4g18470	6e-12	001-115-F01	6e-09	hypothetical protein F28J12.120 - Arabidopsis thaliana
CMFL002_N24_F	BY878561	4968	no hits
CMFL002_N24_R	BY897395	4968	Q85TP1_9SMEG (Q85TP1) NADH subunit 2	1.3				At4g38140	1.4	J013136M08	5	hypothetical protein F21C20.90 - Arabidopsis thaliana
CMFL002_O01_F	BY878562	10013	Q8S340_ARATH (Q8S340) Purple acid phosphatase	3e-67	G			At3g52820	6e-69	001-001-G01	2e-66	Iron(III)-zinc(II) purple acid phosphatase (EC 3.1.3.2) (PAP)
CMFL002_O01_R	BY897396	10013	Q9AYA5_ORYSA (Q9AYA5) Putative purple acid phosphatase	4e-09	G			At3g20500	6e-10	001-001-G01	9e-11	Iron(III)-zinc(II) purple acid phosphatase (EC 3.1.3.2) (PAP)
CMFL002_O02_F	BY878563	4665	Q8S1Y5_ORYSA (Q8S1Y5) Putative ubiquitin conjugating enzyme	8e-33	O			At5g50870	7e-28	J033027F19	1e-34	Ubiquitin-conjugating enzyme E2-22 kDa (EC 6.3.2.19) (Ubiquitin-protein ligase) (Ubiquitin carrier protein)
CMFL002_O02_R	BY897397	4665	Q8S1Y5_ORYSA (Q8S1Y5) Putative ubiquitin conjugating enzyme	3e-10	O			At5g50870	7e-10	J033027F19	7e-12	Ubiquitin-conjugating enzyme E2-22 kDa (EC 6.3.2.19) (Ubiquitin-protein ligase) (Ubiquitin carrier protein)
CMFL002_O03_F	BY878564	144	Q5CFK9_CRYHO (Q5CFK9) Hypothetical protein	7.2				At5g25520	2.1	J033071F02	2	Hypothetical protein C1235.15 in chromosome III
CMFL002_O03_R	BY897398	144	Q5VR48_ORYSA (Q5VR48) Hypothetical protein OJ1174_D05.1 (Hypothe...	2e-08	S			At4g13345	1e-08	J023033E12	5e-10	Tumor differentially expressed protein 1 (Transmembrane protein SBBI99)
CMFL002_O04_F	BY878565	10188	Q2HTM1_MEDTR (Q2HTM1) At1g08970/F7G19_16	0.0002				At1g08970	0.22	001-045-H09	1.7	Nuclear transcription factor Y subunit gamma (NF-Y protein chain C) (Nuclear factor YC) (NF-YC) (CCAAT-binding transcription factor subunit C) (CBF-C)
CMFL002_O05_F	BY878566	9350	Q6ZI46_ORYSA (Q6ZI46) Putative cellulase	2e-43			X	At1g13130	4e-38	002-149-G06	3e-45	protein F3F19.15 [imported] - Arabidopsis thaliana
CMFL002_O05_R	BY897399	9350	Q6R4Q6_VITRI (Q6R4Q6) Hypothetical protein	4e-06				At1g13130	4e-05	002-149-G06	7e-06	protein F3F19.15 [imported] - Arabidopsis thaliana
CMFL002_O06_F	BY878567	4666	Q8LAU8_ARATH (Q8LAU8) Dessication-related protein, putative	1e-30			X	At1g47980	7e-32	002-115-E01	1e-26	Desiccation-related protein PCC13-62 precursor
CMFL002_O07_F	BY878568	145	Q9C976_ARATH (Q9C976) Hypothetical protein F5I6.3 (Hypothetical ...	7e-33	R			At1g80280	1e-34	J023114F24	1e-25	unknown protein F5I6.3 [imported] - Arabidopsis thaliana
CMFL002_O07_R	BY897400	145	Q9EAE6_9POTV (Q9EAE6) Polyprotein	8.5				At1g20360	1.2
CMFL002_O08_F	BY878569	146	no hits					At5g13690	3.4
CMFL002_O08_R	BY897401	146	Q6Z8V4_ORYSA (Q6Z8V4) Hypothetical protein P0686H11.3 (Hypotheti...	5.9e-40	R			At5g55910	4e-42	J023075E03	1e-41	Protein kinase G11A (EC 2.7.1.-) (Fragment)
CMFL002_O09_F	BY878570	6246	Q7RMP2_PLAYO (Q7RMP2) Hypothetical protein PY02136	4.6				At3g46030	0.25	001-046-A12	3.4	Hypothetical protein Rv2684
CMFL002_O09_R	BY897402	6246	Q2V3L9_ARATH (Q2V3L9) Protein At4g00026 (Hypothetical protein)	2e-07				At2g14950	4	J013024I20	3e-11
CMFL002_O10_F	BY878571	147	Q27IM5_PICGL (Q27IM5) R2R3-MYB transcription factor MYB1	2e-75	K			At1g66230	1e-64	002-129-C06	6e-67	Myb-related protein Pp2
CMFL002_O10_R	BY897403	147	Q4P1X7_USTMA (Q4P1X7) Predicted protein	0.045				At5g04570	0.25	001-202-B01	0.01	hypothetical protein C54G4.7 - Caenorhabditis elegans
CMFL002_O11_F	BY878572	9189	Q9AT33_DAUCA (Q9AT33) Endoxyloglucan transferase	3.999e-41		M		At2g01850	6e-43	006-212-G03	1e-39	MERI-5 protein precursor (Endo-xyloglucan transferase) (Xyloglucan endo-1,4-beta-D-glucanase)
CMFL002_O11_R	BY897404	9189	Q9AT33_DAUCA (Q9AT33) Endoxyloglucan transferase	1e-81		M		At2g01850	6e-84	006-212-G03	2e-77	MERI-5 protein precursor (Endo-xyloglucan transferase) (Xyloglucan endo-1,4-beta-D-glucanase)
CMFL002_O12_F	BY878573	6247	Q75M02_ORYSA (Q75M02) Putative RNA polymerase II	3e-23	K			At3g22900	4e-20	001-102-A10	5e-25	DNA-directed RNA polymerase II 19 kDa polypeptide (EC 2.7.7.6) (RNA polymerase II subunit 5)
CMFL002_O12_R	BY897405	6247	Q3U3V1_MOUSE (Q3U3V1) NOD-derived CD11c +ve dendritic cells cDNA...	1.5				At5g02980	0.75	J023061J06	0.69	Paired amphipathic helix protein pst1 (SIN3 homolog)
CMFL002_O13_F	BY878574	6248	Q7RS28_PLAYO (Q7RS28) Hypothetical protein PY00538	4.9				At3g27440	1.4	J013098O05	5	High affinity sulphate transporter 2
CMFL002_O13_R	BY897406	6248	Q5A2X5_CANAL (Q5A2X5) Adhesion and aggregation factor	3.6				At3g63370	1.1	002-152-F09	2.3	Oryza sativa (japonica cultivar-group) genomic DNA, chromosome 1, clone:P0503G09.
CMFL002_O15_F	BY878575	148	Q5B0N7_EMENI (Q5B0N7) FLBA_EMENI Developmental regulator flbA	0.19				At1g08620	0.36	J013104E22	0.15	Oryza sativa (japonica cultivar-group) genomic DNA, chromosome 7, PAC clone:P0560B08.
CMFL002_O15_R	BY897407	148	Q3IJU7_PSEHT (Q3IJU7) Putative cold-active aminopeptidase; secre...	1.6						J023001F11	4.4	Importin beta-2 subunit (Karyopherin beta-2 subunit) (Transportin) (M9 region interaction protein) (MIP)
CMFL002_O17_F	BY878576	6249	Q2VIM0_PANTR (Q2VIM0) RcCDC20 (Fragment)	5.3						001-122-B05	3.3	Subtilisin-chymotrypsin inhibitor-2A (CI-2A)
CMFL002_O17_R	BY897408	6249	Q5ZC05_ORYSA (Q5ZC05) Hypothetical protein P0490D09.27	5.8				At3g15880	0.93	J023063M22	0.51	Mevalonate kinase (EC 2.7.1.36) (MK)
CMFL002_O18_F	BY878577	149	Q8L817_ARATH (Q8L817) Putative storage protein	2e-10	R			At2g28210	5e-17	001-029-D02	3e-15	Carbonic anhydrase precursor (EC 4.2.1.1) (Carbonate dehydratase)
CMFL002_O18_R	BY897409	149	Q8L817_ARATH (Q8L817) Putative storage protein	1e-27	R			At1g08080	3e-29	006-204-A01	2e-19	Carbonic anhydrase precursor (EC 4.2.1.1) (Carbonate dehydratase)
CMFL002_O19_F	BY878578	9672	Q7K7E7_DROME (Q7K7E7) EG:EG0002.1 protein (Fbgn0015565;yin protein)	4e-26	E			At5g01180	6e-17	002-119-C04	3e-17	Peptide transporter PTR2-B (Histidine transporting protein)
CMFL002_O19_R	BY897410	9672	Q29GY1_DROPS (Q29GY1) GA15513-PA (Fragment)	0.5				At2g30600	0.33	001-044-B01	2.6	Polypyrimidine tract-binding protein 1 (PTB) (Heterogeneous nuclear ribonucleoprotein I) (hnRNP I) (57 kDa RNA-binding protein PPTB-1)
CMFL002_O20_F	BY878579	7985	Q8L7F6_PEA (Q8L7F6) Calcineurin B	2e-46	T			At4g26570	4e-49	002-107-B01	2e-47	Calcineurin B subunit (Protein phosphatase 2B regulatory subunit) (Calcineurin regulatory subunit)
CMFL002_O20_R	BY897411	7985	no hits					At4g16730	4.4
CMFL002_O21_F	BY878580	5113	Q2NKQ6_HUMAN (Q2NKQ6) PPIG protein	0.4				At3g18100	0.55	J033149P22	0.079	rRNA biogenesis protein RRP5
CMFL002_O21_R	BY897412	5113	no hits					At2g40420	0.24	001-114-H01	0.89
CMFL002_O22_F	BY878581	150	Q940Y7_ARATH (Q940Y7) AT5g04480/T32M21_80	1e-05			X	At5g04480	2e-07	J023029D06	4.6	Exocyst complex component Sec3
CMFL002_O22_R	BY897413	150	Q5B6F2_EMENI (Q5B6F2) Hypothetical protein	1.7				At5g05680	3	001-011-D11	0.62	Tryptophanyl-tRNA synthetase (EC 6.1.1.2) (Tryptophan--tRNA ligase) (TrpRS)
CMFL002_O23_F	BY878582	6250	Q5VAM8_CUCSA (Q5VAM8) NBS-p64-5 (Fragment)	7e-12			V	At5g36930	1e-14	J013005L22	8e-05	disease resistance protein RPM1 - Arabidopsis thaliana
CMFL002_O23_R	BY897414	6250	Q6URA2_9ROSA (Q6URA2) TIR-NBS-LRR type R protein 7	2e-22			V	At1g27170	8e-14	J033094M06	8e-05	NBS-LRR type resistance protein - rice (fragment)
CMFL002_O24_F	BY878583	9673	Q54LP7_DICDI (Q54LP7) Hypothetical protein	2.5				At3g58430	1.6	002-167-A04	1.9	hypothetical protein T6H20.260 - Arabidopsis thaliana
CMFL002_O24_R	BY897415	9673	Q54LP7_DICDI (Q54LP7) Hypothetical protein	2.3				At3g58430	1.5	002-167-A04	1.8	hypothetical protein T6H20.260 - Arabidopsis thaliana
CMFL002_P01_F	BY878584	6251	Q9SY38_ARATH (Q9SY38) Hypothetical protein T5L23.9 (Hypothetical...	2e-22			X	At4g03600	6e-25	J023063L01	0.091	Oryza sativa microsatellite MRG1300 containing (AT)X24, genomic sequence.
CMFL002_P01_R	BY897416	6251	Q2QTF1_ORYSA (Q2QTF1) Expressed protein	9e-18			X	At4g03600	4e-17	001-008-B05	2.4	lysophospholipase homolog F12L6.8 - Arabidopsis thaliana
CMFL002_P02_F	BY878585	7286	Q8W141_NARPS (Q8W141) AP-2 domain containing protein (Fragment)	5.9e-26			K	At3g14230	1e-22	001-032-E01	1e-23	AP2 domain transcription factor RAP2.3 (Related to AP2 protein 3) (Cadmium-induced protein AS30)
CMFL002_P02_R	BY897417	7286	Q4UDW3_THEAN (Q4UDW3) Falcilysin, putative	0.51				At3g10360	0.34	J033028P08	0.91	hypothetical protein At2g30500 [imported] - Arabidopsis thaliana
CMFL002_P03_F	BY878586	6252	Q8JKS5_9VIRU (Q8JKS5) DNA ligase III	1.7				At1g40230	1.7	002-152-H05	0.53	Oryza sativa (japonica cultivar-group) genomic DNA, chromosome 8, PAC clone:P0543D10, complete sequence.
CMFL002_P03_R	BY897418	6252	Q23RR6_TETTH (Q23RR6) Cation channel family protein	3						002-136-A02	0.92	hypothetical protein T12C22.7 [imported] - Arabidopsis thaliana
CMFL002_P04_F	BY878587	9010	Q5WMU2_ORYSA (Q5WMU2) Hypothetical protein OJ1116_F05.1	2e-62	R			At4g19640	6e-36	002-182-B11	3e-64	Ras-related protein Rab-21
CMFL002_P04_R	BY897419	9010	Q5WMU2_ORYSA (Q5WMU2) Hypothetical protein OJ1116_F05.1	0.0002				At4g27430	2.6	002-182-B11	4e-06	Ras-related protein Rab-21
CMFL002_P05_F	BY878588	5436	Q8VZM9_ARATH (Q8VZM9) Hypothetical protein At4g17670	4e-15			S	At4g17670	8e-17	J013119L03	1e-13	protein F28K19.24 [imported] - Arabidopsis thaliana
CMFL002_P05_R	BY897420	5436	Q8VZM9_ARATH (Q8VZM9) Hypothetical protein At4g17670	0.045				At4g17670	0.0002	006-306-H12	1.2	hypothetical protein - Arabidopsis thaliana
CMFL002_P06_F	BY878589	10128	Q9M356_ARATH (Q9M356) Hypothetical protein F15G16.210	5e-33	O			At3g61820	2e-35	J023040I01	2e-29	hypothetical protein F6F3.10 - Arabidopsis thaliana
CMFL002_P06_R	BY897421	10128	Q8H9F4_NICSY (Q8H9F4) 41 kD chloroplast nucleoid DNA binding pro...	7e-17	O			At5g10770	1e-14	002-186-C07	8e-16	Acid protease precursor (EC 3.4.23.-)
CMFL002_P07_F	BY878590	151	Q3EAG1_ARATH (Q3EAG1) Protein At3g61870	4e-25				At3g61870	8e-27	002-166-E08	0.25
CMFL002_P07_R	BY897422	151	Q9M277_ARATH (Q9M277) Hypothetical protein F21F14.40 (AT3g61870/...	6e-16				At3g61870	1e-17	J033090I23	0.96	disease resistance protein RPS2 - Arabidopsis thaliana
CMFL002_P08_F	BY878591	152	Q7XIH0_ORYSA (Q7XIH0) Hypothetical protein OJ1116_C08.104	2e-13				At4g33690	0.055	001-100-A12	4e-15	hypothetical protein T16L1.180 - Arabidopsis thaliana
CMFL002_P09_F	BY878592	10356	no hits
CMFL002_P09_R	BY897423	10356	no hits
CMFL002_P10_F	BY878593	9011	O22261_ARATH (O22261) Putative mitochondrial carrier protein (At...	1e-09	C			At2g47490	3e-12	001-125-G09	8e-10	Putative mitochondrial carrier YEL006W
CMFL002_P10_R	BY897424	9011	Q1RV43_MEDTR (Q1RV43) Mitochondrial carrier protein	4e-06	C			At2g47490	3e-07	001-125-G09	4e-07	Putative mitochondrial carrier YEL006W
CMFL002_P11_F	BY878594	6253	Q6ATR4_ORYSA (Q6ATR4) Putative NUDIX hydrolase	3e-42	T			At3g12600	4e-42	002-127-B08	9e-41	F13K23.14 protein - Arabidopsis thaliana
CMFL002_P11_R	BY897425	6253	Q6ATR4_ORYSA (Q6ATR4) Putative NUDIX hydrolase	6e-20	T			At3g12600	5e-19	002-127-B08	7e-18	F13K23.14 protein - Arabidopsis thaliana
CMFL002_P12_F	BY878595	10014	Q5T0S3_HUMAN (Q5T0S3) CAP, adenylate cyclase-associated protein ...	2.3				At5g53900	0.35	J023131I24	0.55	hypothetical protein AT4g36440 [imported] - Arabidopsis thaliana
CMFL002_P12_R	BY897426	10014	Q9LN71_ARATH (Q9LN71) T12C24.29 (RING domain protein) (Hypotheti...	3e-15	O			At1g12760	9e-17	J013113E15	2e-15	RING finger protein 13
CMFL002_P13_F	BY878596	10062	no hits							J013159I18	1.9	nodulin-like protein [imported] - Arabidopsis thaliana
CMFL002_P13_R	BY897427	10062	Q86AF5_DICDI (Q86AF5) Similar to Plasmodium falciparum. Protein ...	0.38				At5g44190	0.23	001-117-D11	1.4	Oryza sativa (japonica cultivar-group) genomic DNA, chromosome 7, PAC clone:P0048D08.
CMFL002_P14_F	BY878597	9012	no hits					At1g70650	2.3	J033064B04	2.8	hypothetical protein T15D22.7 - Arabidopsis thaliana
CMFL002_P14_R	BY897428	9012	Q9KAQ7_BACHD (Q9KAQ7) BH2230 protein	0.47				At4g02010	0.17	J023107E01	1.8	Putative receptor protein kinase CRINKLY4 precursor (EC 2.7.1.-)
CMFL002_P15_F	BY878598	153	O24287_PINRA (O24287) O-methyltransferase	2e-23	R			At5g54160	4e-10	001-038-H07	1e-08	Caffeic acid 3-O-methyltransferase (EC 2.1.1.68) (S-adenosysl-L- methionine:caffeic acid 3-O-methyltransferase) (COMT)
CMFL002_P16_F	BY878599	6630	Q8H0X0_ARATH (Q8H0X0) Expressed protein	2e-12	R			At2g36320	3e-14	006-309-A12	1e-13	Zinc finger protein 216
CMFL002_P16_R	BY897429	6630	Q9LXI5_ARATH (Q9LXI5) Zinc finger-like protein	3e-23	R			At3g52800	5e-25	006-309-A12	3e-24	Zinc finger protein 216
CMFL002_P17_F	BY878600	9202	Q40849_PICGL (Q40849) EMB24 protein	4e-21			T	At4g05200	3e-07	J023041L05	1e-06	Putative serine/threonine kinase receptor precursor (EC 2.7.1.37) (S-receptor kinase) (SRK)
CMFL002_P17_R	BY897430	9202	Q40849_PICGL (Q40849) EMB24 protein	4e-21			T	At4g05200	3e-07	J023041L05	1e-06	Putative serine/threonine kinase receptor precursor (EC 2.7.1.37) (S-receptor kinase) (SRK)
CMFL002_P18_F	BY878601	154	Q677C6_HYAOR (Q677C6) Esterase/lipase/thioesterase (Fragment)	4e-23			R	At3g03990	1e-20	J023064N24	5e-22	hypothetical protein F6G17.120 - Arabidopsis thaliana
CMFL002_P18_R	BY897431	154	Q8L9M4_ARATH (Q8L9M4) Hypothetical protein	5e-26			R	At3g03990	2e-27	J023064N24	4e-26	hypothetical protein F6G17.120 - Arabidopsis thaliana
CMFL002_P19_F	BY878602	10015	O81015_ARATH (O81015) Hypothetical protein At2g26920	2e-38			X	At2g26920	3e-40	J013046D21	1e-37	hypothetical protein At2g26920 [imported] - Arabidopsis thaliana
CMFL002_P19_R	BY897432	10015	Q1SNK3_MEDTR (Q1SNK3) Calcium-binding EF-hand; UBA-like	3e-07				At5g12120	6e-05	001-010-G12	1.7	UDP-N-acetylmuramoylalanyl-D-glutamate--2, 6-diaminopimelate ligase (EC 6.3.2.13) (UDP-N-acetylmuramyl-tripeptide synthetase) (Meso- diaminopimelate-adding enzyme) (UDP-MurNAc-tripeptide synthetase)
CMFL002_P20_F	BY878603	155	Q2QT55_ORYSA (Q2QT55) Ribosomal S3Ae family, putative	5e-11			X	At3g49880	4e-09	J023054E09	1e-12	hypothetical protein T16K5.230 - Arabidopsis thaliana
CMFL002_P21_F	BY878604	9013	Q9XKY5_9TRYP (Q9XKY5) MURF1	3.8				At3g11310	3.9	J023025H03	4.7	Arabidopsis thaliana clone 40283 mRNA, complete sequence.
CMFL002_P21_R	BY897433	9013	Q8LDK7_ARATH (Q8LDK7) Hypothetical protein (At3g09085)	1e-36				At3g09085	1e-38	001-003-B05	1e-30	hypothetical protein PA3216 [imported] - Pseudomonas aeruginosa (strain PAO1)
CMFL002_P22_F	BY878605	10193	Q8LLD7_9MAGN (Q8LLD7) Sphingolipid long chain base delta 8 desat...	1e-29	I			At2g46210	5e-26	001-017-B11	9e-24	Delta-5/delta-6 fatty acid desaturase (EC 1.14.19.-)
CMFL002_P22_R	BY897434	10193	Q9ZTY9_RICCO (Q9ZTY9) Desaturase/cytochrome b5 protein	5e-36	I			At2g46210	7e-33	001-017-B11	6e-34	Delta-5/delta-6 fatty acid desaturase (EC 1.14.19.-)
CMFL002_P23_F	BY878606	5307	Q9FMU6_ARATH (Q9FMU6) Mitochondrial phosphate translocator (At5g...	1e-25	C			At5g14040	3e-27	J023012A09	4e-24	Phosphate carrier protein, mitochondrial precursor (PTP)
CMFL002_P23_R	BY897435	5307	Q56WI0_ARATH (Q56WI0) Mitochondrial phosphate translocator	2e-17	C			At5g14040	4e-19	J013090N24	4e-18	Phosphate carrier protein, mitochondrial precursor (PTP)
CMFL002_P24_F	BY878607	156	Q9LY48_ARATH (Q9LY48) Putative leucoanthocyanidin dioxygenase	2e-08	Q			At3g55970	3e-10	J023138C05	2e-08	Flavonol synthase (EC 1.14.11.-) (FLS)
CMFL002_P24_R	BY897436	156	O65485_ARATH (O65485) Hypothetical protein F21P8.230 (Hypothetic...	2e-21	Q			At4g23340	5e-23	001-123-B03	1e-20	Naringenin,2-oxoglutarate 3-dioxygenase (EC 1.14.11.9) (Flavonone- 3-hydroxylase) (F3H) (FHT) (Fragment)
CMFL003_A01_F	BY878608	157	Q8LG67_ARATH (Q8LG67) Hypothetical protein	0.062				At1g11400	0.001	J013108L08	0.13	protein T23J18.7 [imported] - Arabidopsis thaliana
CMFL003_A01_R	BY897437	157	Q8SQR0_ENCCU (Q8SQR0) Putative NUCLEAR PROTEIN OF THE SMC FAMILY	6.5						006-207-E11	3.8	Basic endochitinase precursor (EC 3.2.1.14)
CMFL003_A02_F	BY878609	158	Q1XGD5_LAMJA (Q1XGD5) Ribosomal protein S3 (Fragment)	2e-60	J			At5g35530	4e-56	J013092O21	1e-58	40S ribosomal protein S3A (S1A)
CMFL003_A02_R	BY897438	158	Q53G83_HUMAN (Q53G83) Ribosomal protein S3 variant (Fragment)	7e-50	J			At2g31610	2e-42	002-152-C05	7e-43	40S ribosomal protein S3
CMFL003_A03_F	BY878610	5927	Q338B1_ORYSA (Q338B1) Oxidoreductase, aldo/keto reductase family	1e-42	C			At1g60710	1e-40	J023145C18	2e-44	Auxin-induced protein PCNT115
CMFL003_A04_F	BY878611	8099	Q9LQ12_ARATH (Q9LQ12) F16P17.9 protein (4-coumarate CoA ligase i...	2e-23	I			At1g62940	5e-25	J023040C04	3e-11	4-coumarate--CoA ligase 2 (EC 6.2.1.12) (4CL 2) (4-coumaroyl-CoA synthase 2)
CMFL003_A04_R	BY897439	8099	no hits
CMFL003_A05_R	BY897440	10221	Q898Z6_CLOTE (Q898Z6) Conserved membrane-associated protein	0.58				At5g18440	2.5
CMFL003_A06_F	BY878612	7256	Q9SR44_ARATH (Q9SR44) Putative amino acid permease (Lysine and h...	2e-51	E			At1g67640	3e-53	J013002G10	6e-53	protein F21J9.6 [imported] - Arabidopsis thaliana
CMFL003_A06_R	BY897441	7256	Q85V22_ORYSA (Q85V22) Histidine amino acid transporter	4e-32	E			At5g40780	9e-31	J013002G10	5e-34	protein F21J9.6 [imported] - Arabidopsis thaliana
CMFL003_A07_F	BY878613	159	Q22RB8_TETTH (Q22RB8) Hypothetical protein	0.33				At3g63070	2.9	J033084D15	0.41	Oryza sativa microsatellite MRG3355 containing (TA)X18, closest to marker C421, genomic sequence.
CMFL003_A07_R	BY897442	159	Q5CMY5_CRYHO (Q5CMY5) Hypothetical protein	0.96				At5g02200	0.035	001-124-B05	0.27	Oryza sativa chromosome 10 BAC OSJNBa0029C15 genomic sequence, complete sequence.
CMFL003_A08_F	BY878614	4667	Q8LA19_ARATH (Q8LA19) Hypothetical protein	9e-37	I			At2g01490	5e-39	J033147H12	3e-32	hypothetical protein At2g01490 [imported] - Arabidopsis thaliana
CMFL003_A08_R	BY897443	4667	Q94GR4_ORYSA (Q94GR4) Putative LN1 protein	2e-32	I			At2g01490	8e-34	J033147H12	4e-34	hypothetical protein At2g01490 [imported] - Arabidopsis thaliana
CMFL003_A09_F	BY878615	10047	Q43570_TOBAC (Q43570) Zn finger protein (Fragment)	2e-17			R	At5g02460	4e-17	J013155H18	3e-17	DOF zinc finger protein DAG1 (Dof affecting germination 1) (Transcription factor BBFa) (AtBBFa) (rolB domain B factor a)
CMFL003_A09_R	BY897444	10047	Q91VL6_MOUSE (Q91VL6) Hypothetical protein BC012278	9.5				At2g15650	2.2
CMFL003_A10_F	BY878616	4668	Q677D6_HYAOR (Q677D6) Emp24 protein (Fragment)	1.9999e-37	U			At1g21900	6e-34	J013097P16	2e-36	Transmembrane protein Tmp21 precursor (S31III125)
CMFL003_A10_R	BY897445	4668	Q677D6_HYAOR (Q677D6) Emp24 protein (Fragment)	8.99e-39	U			At1g09580	9e-35	J013097P16	6e-38	Transmembrane protein Tmp21 precursor (S31III125)
CMFL003_A11_F	BY878617	6254	Q1S199_MEDTR (Q1S199) Zinc finger, RING-type; Zinc finger, C6HC-...	2e-21	O			At3g43750	2e-06	J023094A01	0.007	Hypothetical protein C20orf6
CMFL003_A11_R	BY897446	6254	Q2RBQ1_ORYSA (Q2RBQ1) IBR domain containing protein	1e-25	O			At2g25380	6e-23	006-304-A11	2e-20	hypothetical protein T16H5.30 - Arabidopsis thaliana
CMFL003_A12_F	BY878618	6255	Q9SUY2_ARATH (Q9SUY2) Hypothetical protein F4F15.340 (Hypothetic...	3e-07				At3g52230	6e-09	J033126A10	9e-07	Oryza sativa (japonica cultivar-group) genomic DNA, chromosome 1, BAC clone:OJ1656_A11.
CMFL003_A12_R	BY897447	6255	Q9SUY2_ARATH (Q9SUY2) Hypothetical protein F4F15.340 (Hypothetic...	3e-07				At3g52230	5e-09	J033126A10	8e-07	Oryza sativa (japonica cultivar-group) genomic DNA, chromosome 1, BAC clone:OJ1656_A11.
CMFL003_A13_F	BY878619	6256	Q2ESH5_9POAL (Q2ESH5) Putative 60S ribosomal protein L18 (Fragment)	4e-32	J			At3g05590	5e-32	J023027I12	8e-34	60S ribosomal protein L18
CMFL003_A13_R	BY897448	6256	Q2ESH5_9POAL (Q2ESH5) Putative 60S ribosomal protein L18 (Fragment)	4e-32	J			At3g05590	5e-32	J023027I12	8e-34	60S ribosomal protein L18
CMFL003_A14_F	BY878620	4669	Q6T4R3_9BILA (Q6T4R3) Transcription factor Hox4	0.012				At3g15500	0.04	002-165-B05	0.081	Mitosis inhibitor nif1 (Nim1 interacting factor 1)
CMFL003_A14_R	BY897449	4669	Q87FD3_VIBPA (Q87FD3) Hypothetical protein VPA1746	6.5				At3g51650	1.4	J033150O13	2.2	Alkylated DNA repair protein alkB homolog
CMFL003_A15_F	BY878621	9128	Q7X6G0_ORYSA (Q7X6G0) OSJNBa0043L24.14 protein	0.38				At1g70320	2.1	J023092D01	0.007	hypothetical protein T12C14.90 - Arabidopsis thaliana
CMFL003_A15_R	BY897450	9128	Q9FQJ1_9CARY (Q9FQJ1) Reverse transcriptase-like protein (Fragment)	4.4				At1g70320	2.2	001-128-A10	2.1	Peptide transporter PTR2-B (Histidine transporting protein)
CMFL003_A16_F	BY878622	160	Q20JJ4_THECC (Q20JJ4) AGAMOUS-like protein	2e-23	K			At4g18960	2e-24	002-145-D02	9e-25	Floral homeotic protein AGAMOUS (pMADS3)
CMFL003_A16_R	BY897451	160	Q9ZTW4_PINRA (Q9ZTW4) MADS box protein	3e-09				At4g18960	1.7
CMFL003_A17_F	BY878623	161	Q84TF0_ARATH (Q84TF0) At2g37790	2e-53	R			At2g37790	4e-57	J033138E18	3e-56	Aldose reductase (EC 1.1.1.21) (AR) (Aldehyde reductase)
CMFL003_A17_R	BY897452	161	Q60EL7_ORYSA (Q60EL7) Putative aldose reductase	5.99e-39	R			At3g53880	7e-37	001-040-E07	1e-40	Aldose reductase (EC 1.1.1.21) (AR) (Aldehyde reductase)
CMFL003_A18_F	BY878624	6257	Q7Y1H0_ORYSA (Q7Y1H0) Hypothetical protein OSJNBa0057G07.1 (Hypo...	2e-22		X		At3g23100	3e-28	J023110F02	3e-24	protein T1F9.10 [imported] - Arabidopsis thaliana
CMFL003_A18_R	BY897453	6257	no hits
CMFL003_A19_F	BY878625	6258	Q9LLZ4_PINTA (Q9LLZ4) Putative arabinogalactan protein	2.9				At3g48620	0.4	J023004J18	0.84	Urease (EC 3.5.1.5) (Urea amidohydrolase)
CMFL003_A19_R	BY897454	6258	Q22KG5_TETTH (Q22KG5) Hypothetical protein	3.8				At3g18470	1.5
CMFL003_A20_F	BY878626	162	Q9SZ51_ARATH (Q9SZ51) Hypothetical protein AT4g31840 (Similar to...	8e-32			S	At4g31840	9e-34	002-135-E05	6e-26	Early nodulin 16 precursor (N-16)
CMFL003_A20_R	BY897455	162	Q3CDR8_9CLOT (Q3CDR8) Hypothetical protein	5				At3g55100	0.033	J013025I12	0.35	Protein kinase APK1A (EC 2.7.1.-)
CMFL003_A21_F	BY878627	5120	Q9LIF4_ARATH (Q9LIF4) Arabidopsis thaliana genomic DNA, chromoso...	6e-17	Q			At3g21420	1e-18	J013154G13	7e-15	Leucoanthocyanidin dioxygenase (EC 1.-.-.-) (LDOX) (Leucoanthocyanidin hydroxylase)
CMFL003_A21_R	BY897456	5120	Q9XIW9_ORYSA (Q9XIW9) Putative anthocyanidin synthase	1e-11	Q			At3g21420	2e-10	J023029O18	3e-13	Leucoanthocyanidin dioxygenase (EC 1.-.-.-) (LDOX) (Leucoanthocyanidin hydroxylase) (Anthocyanidin synthase)
CMFL003_A22_F	BY878628	6259	Q7XUI3_ORYSA (Q7XUI3) OSJNBa0005N02.9 protein	1e-65	S			At1g01230	2e-65	J013001D24	3e-67	ORM1 protein
CMFL003_A22_R	BY897457	6259	Q4UI03_THEAN (Q4UI03) Hypothetical protein	8.4				At5g20630	0.5
CMFL003_A23_F	BY878629	163	Q7N6M9_PHOLL (Q7N6M9) Similar to lipase /esterase	8.1				At3g52940	0.51	002-140-G09	1	Polyphenol oxidase, chloroplast precursor (EC 1.10.3.1) (PPO) (Catechol oxidase)
CMFL003_A23_R	BY897458	163	O81103_PRUAR (O81103) Polyphenol oxidase precursor	3e-05				At2g36070	1.3	002-140-G09	0.0007	Polyphenol oxidase, chloroplast precursor (EC 1.10.3.1) (PPO) (Catechol oxidase)
CMFL003_A24_F	BY878630	6260	Q23MH7_TETTH (Q23MH7) Hypothetical protein	0.42				At1g44910	0.042	002-154-B11	0.73	extensin precursor - kidney bean
CMFL003_A24_R	BY897459	6260	Q3DZN3_CHLAU (Q3DZN3) Hypothetical protein	4.1				At5g17010	2.3
CMFL003_B01_F	BY878631	5269	Q2HTV7_MEDTR (Q2HTV7) Major sperm protein	2.9e-26	U			At4g21450	1e-26	001-014-D04	7e-28	hypothetical protein F18E5.70 - Arabidopsis thaliana
CMFL003_B01_R	BY897460	5269	Q56YV5_ARATH (Q56YV5) Hypothetical protein At3g27770	6.4				At5g57840	0.9
CMFL003_B02_F	BY878632	6261	Q9LSH0_ARATH (Q9LSH0) Gb|AAF26109.1 (Hypothetical protein At3g17...	5e-31			X	At3g17780	3e-33	J023112A13	1e-36	protein T1N15.5 [imported] - Arabidopsis thaliana
CMFL003_B02_R	BY897461	6261	Q8LDS7_ARATH (Q8LDS7) Hypothetical protein (At1g48440) (Expresse...	1e-07			X	At1g48440	2e-09	J023112A13	1e-10	protein T1N15.5 [imported] - Arabidopsis thaliana
CMFL003_B03_F	BY878633	6152	no hits					At4g28560	1.4	J033061C03	3.1	TOO MANY MOUTHS protein precursor (TMM)
CMFL003_B03_R	BY897462	6152	Q6MA91_PARUW (Q6MA91) Hypothetical protein	4.9						002-107-H11	3.7	hypothetical protein T20E23.220 - Arabidopsis thaliana
CMFL003_B04_F	BY878634	9674	no hits					At5g13700	3.2
CMFL003_B04_R	BY897463	9674	Q6T7E8_TOBAC (Q6T7E8) Adenylosuccinate synthase (EC 6.3.4.4)	3e-13	F			At3g57610	1e-14	J013091H09	3e-14	Adenylosuccinate synthetase, chloroplast precursor (EC 6.3.4.4) (IMP-- aspartate ligase) (AdSS) (AMPSase) (Fragment)
CMFL003_B05_F	BY878635	6702	Q1T0S7_MEDTR (Q1T0S7) Glycine hydroxymethyltransferase	2e-52	E			At4g37930	3e-54	J023086P20	5e-52	Serine hydroxymethyltransferase, mitochondrial precursor (EC 2.1.2.1) (Serine methylase) (Glycine hydroxymethyltransferase) (SHMT)
CMFL003_B05_R	BY897464	6702	Q7Y1F0_ORYSA (Q7Y1F0) Putative glycine hydroxymethyltransferase	1e-06	E			At4g37930	4e-08	J023086P20	2e-08	Serine hydroxymethyltransferase, mitochondrial precursor (EC 2.1.2.1) (Serine methylase) (Glycine hydroxymethyltransferase) (SHMT)
CMFL003_B06_F	BY878636	4646	no hits							J023098B10	3.3	Cytochrome c oxidase polypeptide Vb (EC 1.9.3.1) (VI)
CMFL003_B06_R	BY897465	4646	Q4Z5Q0_PLABE (Q4Z5Q0) Hypothetical protein (Fragment)	2.9				At2g18620	3.6	J023098B10	2	Cytochrome c oxidase polypeptide Vb (EC 1.9.3.1) (VI)
CMFL003_B07_F	BY878637	164	Q1RX89_MEDTR (Q1RX89) Prephenate dehydrogenase; NADP oxidoreduct...	2e-24	E			At1g15710	2e-21	J013159D01	4e-17	hypothetical protein T2L5.1 - Arabidopsis thaliana
CMFL003_B07_R	BY897466	164	Q1RX89_MEDTR (Q1RX89) Prephenate dehydrogenase; NADP oxidoreduct...	2e-24	E			At5g34930	8e-25	J013159D01	5e-25	hypothetical protein T2L5.1 - Arabidopsis thaliana
CMFL003_B08_F	BY878638	4670	Q7EYI3_ORYSA (Q7EYI3) Hypothetical protein OJ1136_F08.108 (Hypot...	1e-17				At4g23330	4e-12	002-138-B06	3e-20	hypothetical protein F21P8.220 - Arabidopsis thaliana
CMFL003_B08_R	BY897467	4670	Q7EYI3_ORYSA (Q7EYI3) Hypothetical protein OJ1136_F08.108 (Hypot...	0.012				At1g04200	1.7	002-138-B06	0.0002	hypothetical protein F21P8.220 - Arabidopsis thaliana
CMFL003_B09_F	BY878639	165	Q6I632_ORYSA (Q6I632) Putative anti-silencing protein	4e-35	K			At5g38110	8e-36	J033138P03	7e-37	Anti-silencing protein 1
CMFL003_B09_R	BY897468	165	Q9LQQ5_ARATH (Q9LQQ5) F24B9.7 protein	7.1				At1g07830	1.4	002-153-G11	3.7	Rice gene for 17S ribosomal RNA.
CMFL003_B10_F	BY878640	166	Q4RT78_TETNG (Q4RT78) Chromosome 12 SCAF14999, whole genome shot...	3.5				At4g39770	3.2	J013002L12	3.9	Probable transcriptional regulator ycf27 (OmpR-like protein)
CMFL003_B10_R	BY897469	166	no hits							J013111H11	1.1	unknown protein, 69131-60853 [imported] - Arabidopsis thaliana
CMFL003_B11_F	BY878641	6262	Q1STG7_MEDTR (Q1STG7) Aminotransferase, class IV	7e-61	E			At5g27410	3e-62	J033022E01	8e-66	Branched-chain amino acid aminotransferase-like protein 1 (Atbcat- like)
CMFL003_B11_R	BY897470	6262	Q4YSP7_PLABE (Q4YSP7) Hypothetical protein (Fragment)	1				At1g25500	3.4
CMFL003_B12_F	BY878642	8658	Q2ECN8_BACCE (Q2ECN8) Methylpurine-DNA glycosylase (MPG) (EC 3.2...	5.7				At1g20950	3.8	J023075P18	1.6	scarecrow-like protein 8 [imported] - Arabidopsis thaliana (fragment)
CMFL003_B12_R	BY897471	8658	Q4TU10_ARATH (Q4TU10) RING finger family protein	9e-15	O			At5g05280	1e-16	002-174-H07	4e-16	RING finger protein 13
CMFL003_B13_F	BY878643	9014	Q9SNK4_ORYSA (Q9SNK4) EST AU068209(C12438) corresponds to a regi...	6e-29	J			At2g17510	2e-30
CMFL003_B13_R	BY897472	9014	Q9SHL7_ARATH (Q9SHL7) Putative mitotic control protein dis3 (At2...	2e-32	J			At2g17510	5e-34	J023125B16	3.7	Genomic Sequence For Oryza sativa, Nipponbare Strain, Chromosome X, Clone OSJNBa0050N08, complete sequence.
CMFL003_B14_F	BY878644	6263	Q8H989_CRYJA (Q8H989) Allergen Cry j 2	0.053				At1g02460	0.34	J023037D20	4.5	Exopolygalacturonase precursor (EC 3.2.1.67) (ExoPG) (Pectinase) (Galacturan 1,4-alpha-galacturonidase)
CMFL003_B14_R	BY897473	6263	Q8H989_CRYJA (Q8H989) Allergen Cry j 2	0.053				At1g02460	0.3	J023037D20	4.1	Exopolygalacturonase precursor (EC 3.2.1.67) (ExoPG) (Pectinase) (Galacturan 1,4-alpha-galacturonidase)
CMFL003_B15_F	BY878645	167	Q1S205_MEDTR (Q1S205) Protein prenyltransferase	1e-65	A			At1g04080	1e-63	J013047E12	2e-60	Pre-mRNA processing protein PRP39
CMFL003_B15_R	BY897474	167	Q1S205_MEDTR (Q1S205) Protein prenyltransferase	3e-48	A			At1g04080	5e-46	J013047E12	2e-44	Pre-mRNA processing protein PRP39
CMFL003_B16_F	BY878646	8342	Q94F56_ARATH (Q94F56) AT5g56980/MHM17_10	1e-08			X	At5g56980	1e-10	001-015-C07	2e-10	Oryza sativa (japonica cultivar-group) genomic DNA, chromosome 1, PAC clone:P0456F08.
CMFL003_B17_F	BY878647	7227	Q9LZ23_ARATH (Q9LZ23) Hypothetical protein T1E3_100 (Hypothetica...	7e-36			R	At5g04740	1e-37	J013024D11	4e-36	hypothetical protein T1E3.100 - Arabidopsis thaliana
CMFL003_B17_R	BY897475	7227	Q2QXL3_ORYSA (Q2QXL3) ACT domain-containing protein, putative, e...	5e-23			R	At5g04740	9e-24	J013024D11	1e-24	hypothetical protein T1E3.100 - Arabidopsis thaliana
CMFL003_B18_F	BY878648	6264	Q9SIL8_ARATH (Q9SIL8) Putative mitochondrial inner membrane tran...	4e-26	U			At2g20510	9e-28	J013040N20	5e-23	Import inner membrane translocase subunit TIM44, mitochondrial precursor
CMFL003_B18_R	BY897476	6264	Q8S8E5_ARATH (Q8S8E5) Hypothetical protein At2g36070	4e-27	U			At2g36070	7e-29	J013040N20	9e-29	Import inner membrane translocase subunit TIM44, mitochondrial precursor
CMFL003_B19_F	BY878649	4671	Q1XNY9_CYTJO (Q1XNY9) Hypothetical protein	2.2				At1g52870	0.21	002-126-B12	1.3	Reticuline oxidase precursor (EC 1.21.3.4) (Berberine-bridge-forming enzyme) (BBE) (Tetrahydroprotoberberine synthase)
CMFL003_B19_R	BY897477	4671	Q26SB8_XANP2 (Q26SB8) ATPas	5				At3g23760	1.4	J033023F07	1.3	hypothetical protein T17F15.140 - Arabidopsis thaliana
CMFL003_B20_F	BY878650	6265	Q6AV32_ORYSA (Q6AV32) Putative oxidoreductase	1e-26	Q			At3g19000	1e-26	001-123-B03	3e-28	Naringenin,2-oxoglutarate 3-dioxygenase (EC 1.14.11.9) (Flavonone- 3-hydroxylase) (F3H) (FHT) (Fragment)
CMFL003_B20_R	BY897478	6265	Q6AV32_ORYSA (Q6AV32) Putative oxidoreductase	8e-27	Q			At3g19000	8e-27	001-123-B03	2e-28	Naringenin,2-oxoglutarate 3-dioxygenase (EC 1.14.11.9) (Flavonone- 3-hydroxylase) (F3H) (FHT) (Fragment)
CMFL003_B21_F	BY878651	168	Q2ENB1_ABIAL (Q2ENB1) Chalcone synthase	1e-76			Q	At5g13930	4e-69	002-125-E09	4e-43	Chalcone synthase 3 (EC 2.3.1.74) (Naringenin-chalcone synthase 3)
CMFL003_B21_R	BY897479	168	Q2ENA3_ABIAL (Q2ENA3) Chalcone synthase	1e-30			Q	At5g13930	2e-27	J013119K06	2e-28	Chalcone synthase (EC 2.3.1.74) (Naregenin-chalcone synthase)
CMFL003_B22_F	BY878652	10202	Q5CCP7_PYRPY (Q5CCP7) Beta-D-galactosidase (EC 3.2.1.23)	4e-65	G			At2g28470	2e-61	J013107M10	2e-62	Beta-galactosidase precursor (EC 3.2.1.23) (Lactase)
CMFL003_B23_F	BY878653	169	Q4QHD1_LEIMA (Q4QHD1) Protein kinase, putative	2.5				At2g35230	1.2	J013001O15	2	Peroxisomal targeting signal 1 receptor (Peroxismore receptor 1) (Peroxisomal C-terminal targeting signal import receptor) (PTS1-BP) (Peroxin-5) (PTS1 receptor) (PXR1P) (PTS1R)
CMFL003_B23_R	BY897480	169	Q4RW99_TETNG (Q4RW99) Chromosome 9 SCAF14991, whole genome shotg...	1						002-163-C08	4.2	60S ribosomal protein L19
CMFL003_B24_F	BY878654	9675	Q1S418_MEDTR (Q1S418) Ras small GTPase, Rab type	3e-67	U			At5g55190	7e-69	J023140D03	2e-68	GTP-binding nuclear protein RAN2
CMFL003_B24_R	BY897481	9675	Q8W4E6_ARATH (Q8W4E6) Hypothetical protein (At5g25265)	8.5				At5g13500	0.62	J013120F01	0.12	hypothetical protein At2g25260 [imported] - Arabidopsis thaliana
CMFL003_C01_F	BY878655	6266	Q84TF0_ARATH (Q84TF0) At2g37790	2e-43	R			At2g37790	4e-45	001-040-E07	3e-40	Aldose reductase (EC 1.1.1.21) (AR) (Aldehyde reductase)
CMFL003_C01_R	BY897482	6266	Q84W94_ARATH (Q84W94) Putative aldo/keto reductase (Fragment)	5e-26	R			At3g53880	5e-27	001-040-E07	3e-25	Aldose reductase (EC 1.1.1.21) (AR) (Aldehyde reductase)
CMFL003_C02_F	BY878656	170	Q9SD93_ARATH (Q9SD93) Hypothetical protein F13G24.110 (Arabidops...	9e-11	R			At5g07910	4e-13	J023036E24	2e-09	Leucine-rich repeat protein SHOC-2 (Ras-binding protein Sur-8)
CMFL003_C02_R	BY897483	170	Q8RWI2_ARATH (Q8RWI2) Hypothetical protein At5g07910	4e-17	R			At5g07910	8e-19	J013100B16	3.4	Cyclin A/CDK2-associated protein p19 (p19skp1) (RNA polymerase II elongation factor-like protein) (Organ of Corti protein 2) (OCP-II protein) (OCP-2) (Transcription elongation factor B) (SIII)
CMFL003_C03_F	BY878657	171	Q852C6_ORYSA (Q852C6) Hypothetical protein OSJNBb0096M04.115	8e-38	V			At5g48660	2e-36	J013111M09	1e-39	hypothetical protein [imported] - Arabidopsis thaliana
CMFL003_C03_R	BY897484	171	Q5R043_IDILO (Q5R043) Cobalamin biosynthesis membrane protein	5				At4g16563	0.38
CMFL003_C04_F	BY878658	4832	no hits					At5g61960	2.9	J033112H20	3.5	probable SET-domain transcription regulator [imported] - Arabidopsis thaliana
CMFL003_C04_R	BY897485	4832	no hits					At5g23990	1	J033046D04	3	disease resistance protein RPM1 - Arabidopsis thaliana
CMFL003_C05_F	BY878659	6267	Q43840_SOLTU (Q43840) NADH dehydrogenase (EC 1.6.99.3)	4e-12	C			At5g08530	6e-12	J013002D23	2e-10	NADH-ubiquinone oxidoreductase 51 kDa subunit, mitochondrial precursor (EC 1.6.5.3) (EC 1.6.99.3) (Complex I-51KD) (CI-51KD)
CMFL003_C05_R	BY897486	6267	Q9FNN5_ARATH (Q9FNN5) NADH dehydrogenase (At5g08530)	5e-22	C			At5g08530	1e-23	001-037-G09	4e-23	NADH-ubiquinone oxidoreductase 51 kDa subunit, mitochondrial precursor (EC 1.6.5.3) (EC 1.6.99.3) (Complex I-51KD) (CI-51KD)
CMFL003_C06_F	BY878660	172	Q2AGP8_9FIRM (Q2AGP8) Multimeric flavodoxin WrbA	4				At1g17600	4.3	002-159-E07	0.21	Hypothetical WD-repeat protein C1672.07 in chromosome III
CMFL003_C06_R	BY897487	172	Q4HI18_CAMCO (Q4HI18) 3-deoxy-d-manno-octulosonic-acid transfera...	8.4						J013070L23	0.29	F23A5.27 [imported] - Arabidopsis thaliana
CMFL003_C07_F	BY878661	6268	Q9FFF6_ARATH (Q9FFF6) Leucoanthocyanidin dioxygenase-like protei...	6e-22	Q			At5g05600	1e-23	002-115-G04	2e-21	Leucoanthocyanidin dioxygenase (EC 1.-.-.-) (LDOX) (Leucoanthocyanidin hydroxylase) (Anthocyanidin synthase)
CMFL003_C07_R	BY897488	6268	Q6PL00_9ASPA (Q6PL00) 1-aminocyclopropane-1-carboxylate oxidase	5e-08	Q			At5g12270	1e-08	J023136E04	3e-08	Flavonol synthase (EC 1.14.11.-) (FLS) (CitFLS)
CMFL003_C08_F	BY878662	173	no hits					At2g24610	4.5
CMFL003_C08_R	BY897489	173	Q3UCF2_MOUSE (Q3UCF2) Bone marrow macrophage cDNA, RIKEN full-le...	2.9				At3g09220	0.53	J023139J22	4.2	Putative general negative regulator of transcription C16C9.04c
CMFL003_C09_F	BY878663	9676	Q1SB28_MEDTR (Q1SB28) G10 protein; Cytochrome c and b562	3e-65	K			At4g21110	9e-66	J013093N15	2e-65	G10 protein homolog
CMFL003_C09_R	BY897490	9676	Q1SB28_MEDTR (Q1SB28) G10 protein; Cytochrome c and b562	5e-59	K			At4g21110	2e-59	J013093N15	2e-59	G10 protein homolog
CMFL003_C10_F	BY878664	9207	Q9LRJ9_ARATH (Q9LRJ9) Similarity to receptor kinase (At3g22060) ...	2e-15			S	At3g22060	5e-17	J033060N20	3e-14	Putative serine/threonine kinase receptor precursor (EC 2.7.1.37) (S-receptor kinase) (SRK)
CMFL003_C10_R	BY897491	9207	O65467_ARATH (O65467) Serine/threonine kinase-like protein	4e-11			T	At4g23150	8e-13	J023123I07	9e-11	Putative serine/threonine kinase receptor precursor (EC 2.7.1.37) (S-receptor kinase) (SRK)
CMFL003_C11_F	BY878665	6768	Q2V409_ARATH (Q2V409) Protein At2g42210	2e-30	U			At2g42210	4e-32	J013037P14	5e-27	hypothetical protein At2g42210 [imported] - Arabidopsis thaliana
CMFL003_C11_R	BY897492	6768	Q2V409_ARATH (Q2V409) Protein At2g42210	6e-15	U			At2g42210	9e-18	J013037P14	3e-12	hypothetical protein At2g42210 [imported] - Arabidopsis thaliana
CMFL003_C12_F	BY878666	6269	Q8I2R5_PLAF7 (Q8I2R5) Hypothetical protein PFI1190w	5.1				At3g28860	2	002-165-H04	3.2
CMFL003_C12_R	BY897493	6269	no hits					At1g59830	3.1	002-178-G02	3.8	Serine hydroxymethyltransferase, cytosolic (EC 2.1.2.1) (Serine methylase) (Glycine hydroxymethyltransferase) (SHMT)
CMFL003_C13_F	BY878667	174	Q7RLQ4_PLAYO (Q7RLQ4) Drosophila melanogaster GM01605p	0.44				At1g05130	1.1	002-159-H06	0.45	probable glucanase precursor - fission yeast (Schizosaccharomyces pombe)
CMFL003_C13_R	BY897494	174	Q9ZTS5_MAIZE (Q9ZTS5) 6-phosphogluconate dehydrogenase (Fragment)	2e-28	G			At3g02360	2e-29	J013047D08	6e-30	6-phosphogluconate dehydrogenase, decarboxylating (EC 1.1.1.44)
CMFL003_C14_F	BY878668	175	Q8L459_ORYSA (Q8L459) SET-domain transcriptional regulator famil...	1e-35	R			At5g17240	2e-24	J033148I08	2e-09	Oryza sativa (japonica cultivar-group) genomic DNA, chromosome 7, BAC clone:OJ1103_E04.
CMFL003_C14_R	BY897495	175	Q8L459_ORYSA (Q8L459) SET-domain transcriptional regulator famil...	0.002				At5g17240	0.0005	J033148I08	5e-05	Oryza sativa (japonica cultivar-group) genomic DNA, chromosome 7, BAC clone:OJ1103_E04.
CMFL003_C15_F	BY878669	4672	Q8GYA4_ARATH (Q8GYA4) Putative receptor-like protein kinase 4 RL...	5e-20			T	At4g23180	2e-21	002-181-H09	1e-18	receptor protein kinase-like protein [imported] - Arabidopsis thaliana
CMFL003_C15_R	BY897496	4672	no hits					At3g16030	1.7	J023042N11	4.7	Ribulose bisphosphate carboxylase small chain C, chloroplast precursor (EC 4.1.1.39) (RuBisCO small subunit C)
CMFL003_C16_F	BY878670	10020	Q6K249_ORYSA (Q6K249) Hypothetical protein B1178F07.4 (Hypotheti...	1e-13			X	At5g55620	4e-13	001-118-H09	3e-15	hypothetical protein T22E16.230 - Arabidopsis thaliana
CMFL003_C16_R	BY897497	10020	Q6K249_ORYSA (Q6K249) Hypothetical protein B1178F07.4 (Hypotheti...	0.0001				At5g55620	0.0002	001-118-H09	4e-06	hypothetical protein T22E16.230 - Arabidopsis thaliana
CMFL003_C17_F	BY878671	4673	Q4ZH50_SOLTU (Q4ZH50) Putative alfin-like transcription factor	5e-53	R			At5g26210	1e-53	001-104-H11	5e-55	probable zinc finger protein - alfalfa (fragment)
CMFL003_C17_R	BY897498	4673	Q4ZH50_SOLTU (Q4ZH50) Putative alfin-like transcription factor	1e-26	R			At5g20510	1e-27	001-104-H11	4e-28	probable zinc finger protein - alfalfa (fragment)
CMFL003_C18_F	BY878672	6270	Q7X6B9_ORYSA (Q7X6B9) OSJNBb0034G17.21 protein	7e-06				At3g60520	2e-05	002-114-A09	1e-07	Oryza sativa genomic DNA, chromosome 4, BAC clone: OSJNBa0010H02, complete sequence.
CMFL003_C18_R	BY897499	6270	Q4KWJ9_ADEG8 (Q4KWJ9) Hexon (Fragment)	4.9				At2g25710	0.78	J013074P05	2.7	hypothetical protein T16K5.140 - Arabidopsis thaliana
CMFL003_C19_F	BY878673	5346	Q676Z5_HYAOR (Q676Z5) CBS1 (Fragment)	2e-52		X		At5g10860	2e-54	001-038-F01	6e-53	Protein At5g10860, mitochondrial precursor
CMFL003_C19_R	BY897500	5346	Q7NBN1_MYCGA (Q7NBN1) Hypothetical protein	6.5				At5g10860	0.47	J033122C24	0.59	BRCA1-associated RING domain protein 1 (BARD-1)
CMFL003_C20_F	BY878674	9015	Q1S3D9_MEDTR (Q1S3D9) Early tobacco anther 1	4e-28				At5g48480	5e-21	002-162-E12	0.08
CMFL003_C20_R	BY897501	9015	Q39GV0_BURS3 (Q39GV0) Glyoxalase/bleomycin resistance protein/di...	1e-06				At5g48480	0.013	J013156C01	0.17	hypothetical protein At2g47920 [imported] - Arabidopsis thaliana
CMFL003_C21_F	BY878675	4674	Q94KS0_CATRO (Q94KS0) Histidine-containing phosphotransfer protein	2e-36	T			At3g21510	5e-35	J013169O12	7e-25	hypothetical protein F18B13.18 [imported] - Arabidopsis thaliana
CMFL003_C21_R	BY897502	4674	Q94KS0_CATRO (Q94KS0) Histidine-containing phosphotransfer protein	0.004				At1g03430	0.003
CMFL003_C22_F	BY878676	5484	Q5ZFS4_PLAMJ (Q5ZFS4) Thioredoxin-dependent peroxidase	5e-68	O			At1g65980	2e-68	001-016-G06	1e-67	Hypothetical protein At1g60740
CMFL003_C22_R	BY897503	5484	Q4VDE0_PINRE (Q4VDE0) P-166-2_1 (Fragment)	5e-32	O			At1g65970	1e-27	001-016-G06	4e-28	Hypothetical protein At1g60740
CMFL003_C23_F	BY878677	9016	Q5JLM3_ORYSA (Q5JLM3) Hypothetical protein P0678F11.22-2	2e-17	O			At5g48655	7e-16	001-022-D10	3e-19	RING finger protein 4
CMFL003_C23_R	BY897504	9016	Q5JLM3_ORYSA (Q5JLM3) Hypothetical protein P0678F11.22-2	1e-17	O			At3g07200	4e-15	001-022-D10	2e-19	RING finger protein 4
CMFL003_D01_F	BY878678	6271	Q7TLR4_NPVCF (Q7TLR4) Hypothetical protein	1.2				At4g13340	0.27	002-155-G06	1.2	HAC1 protein
CMFL003_D01_R	BY897505	6271	Q6UEI5_MESCR (Q6UEI5) ZEITLUPE	2e-32			T	At5g57360	4e-33	J023113D18	4e-32	Dynein alpha chain, flagellar outer arm (DHC alpha)
CMFL003_D02_F	BY878679	176	Q9LFX8_ARATH (Q9LFX8) T7N9.15 (Hypothetical protein At1g27090)	0.63				At1g27090	0.013	J033132C02	0.18	Arabidopsis thaliana unknown protein (At1g27090) mRNA, complete cds.
CMFL003_D02_R	BY897506	176	Q3TCE2_MOUSE (Q3TCE2) NOD-derived CD11c +ve dendritic cells cDNA...	0.99						J013152E20	2.3	hypothetical protein At2g43500 [imported] - Arabidopsis thaliana
CMFL003_D03_F	BY878680	177	Q1T013_MEDTR (Q1T013) Ionotropic glutamate receptor; Extracellul...	3e-55	P			At4g35290	4e-54	J013091J21	2e-52	Glutamate [NMDA] receptor subunit zeta 1 precursor (NR1) (NMD-R1) (N-methyl-D-aspartate receptor)
CMFL003_D03_R	BY897507	177	Q4WT58_ASPFU (Q4WT58) Hypothetical protein	6.5				At1g17770	0.25	J013153C08	1.2	Insulin-degrading enzyme (EC 3.4.24.56) (Insulysin) (Insulinase) (Insulin protease)
CMFL003_D04_F	BY878681	6272	Q84T71_ORYSA (Q84T71) Putative zinc finger protein	3e-58	T			At4g17890	8e-58	J013107N20	6e-60	ADP-ribosylation factor GTPase-activating protein 3 (ARF GAP 3)
CMFL003_D04_R	BY897508	6272	Q9AYK1_ORYSA (Q9AYK1) Hypothetical protein OSJNBa0003O19.4	0.011				At4g17890	0.057	001-046-B12	0.069	hypothetical protein T6K21.70 - Arabidopsis thaliana
CMFL003_D05_F	BY878682	9017	Q94EI5_ARATH (Q94EI5) AT5g62130/mtg10_150	7e-23	S			At5g62130	1e-24	J033041C15	5e-20	F19K19.12 protein - Arabidopsis thaliana
CMFL003_D05_R	BY897509	9017	Q7RHM4_PLAYO (Q7RHM4) ABC transporter, putative (Fragment)	8.6				At5g52800	3.5	J033107K01	1.4	hypothetical protein F25G13.160 - Arabidopsis thaliana
CMFL003_D06_F	BY878683	6273	Q9LLR2_ORYSA (Q9LLR2) Aldehyde dehydrogenase	3e-64	C			At3g48000	6e-64	J033005P04	7e-66	Aldehyde dehydrogenase, mitochondrial precursor (EC 1.2.1.3) (ALDH class 2) (ALDHI) (ALDH-E2)
CMFL003_D06_R	BY897510	6273	P93344_TOBAC (P93344) Aldehyde dehydrogenase (NAD+) (EC 1.2.1.3)	9.99999e-29	C			At3g48000	3e-27	J033005P04	1e-28	Aldehyde dehydrogenase, mitochondrial precursor (EC 1.2.1.3) (ALDH class 2) (ALDHI) (ALDH-E2)
CMFL003_D07_F	BY878684	6274	Q8RVT6_PEA (Q8RVT6) PsAPY2	0.34				At3g04080	0.026	J013059O11	0.12	Nucleoside-triphosphatase (EC 3.6.1.15) (Nucleoside triphosphate phosphohydrolase) (NTPase) (Apyrase)
CMFL003_D07_R	BY897511	6274	Q9WYT8_THEMA (Q9WYT8) Regulatory protein, putative	2.2				At5g08140	0.79
CMFL003_D08_F	BY878685	9018	Q66MH6_LYCES (Q66MH6) MAPKK	3e-25	T			At1g73500	7e-25	006-304-E07	6e-24	Dual specificity mitogen-activated protein kinase kinase 1 (EC 2.7.1.-) (MAP kinase kinase 1) (MAPKK 1) (ERK activator kinase 1) (MAPK/ERK kinase 1) (MEK1)
CMFL003_D09_F	BY878686	6275	Q46X50_RALEJ (Q46X50) Hypothetical protein	0.01				At3g44260	0.014	J023001H21	0.91	Unknown mitochondrial protein At3g15000
CMFL003_D10_F	BY878687	6276	Q9PR01_UREPA (Q9PR01) Conserved hypothetical	6.2				At5g14520	2.2
CMFL003_D10_R	BY897512	6276	Q6FNL9_CANGA (Q6FNL9) Candida glabrata strain CBS138 chromosome ...	8.6						002-154-G10	2.3	TATA-binding protein-associated phosphoprotein (Down-regulator of transcription 1) (DR1 protein)
CMFL003_D11_F	BY878688	178	Q6NKQ9_ARATH (Q6NKQ9) At3g60720	3e-12			S	At3g60720	7e-14	J033135E09	1e-12	secretory protein-like - Arabidopsis thaliana
CMFL003_D11_R	BY897513	178	Q9M849_ARATH (Q9M849) T27C4.1 protein	0.069				At3g04370	0.001	J013096K21	0.35	hypothetical protein F17L22.160 - Arabidopsis thaliana
CMFL003_D12_F	BY878689	9019	Q5SNI3_ORYSA (Q5SNI3) Syringomycin biosynthesis enzyme-like	8e-45				At3g21360	9e-49	J013094E14	1.8	hypothetical protein At2g42320 [imported] - Arabidopsis thaliana
CMFL003_D12_R	BY897514	9019	Q5SNI3_ORYSA (Q5SNI3) Syringomycin biosynthesis enzyme-like	2e-19				At3g21360	1e-23	002-164-B12	0.014	Trimethyllysine dioxygenase, mitochondrial precursor (EC 1.14.11.8) (Epsilon-trimethyllysine 2-oxoglutarate dioxygenase) (TML-alpha- ketoglutarate dioxygenase) (TML hydroxylase) (TML dioxygenase) (TMLD)
CMFL003_D13_F	BY878690	9020	Q6EUQ8_ORYSA (Q6EUQ8) Hypothetical protein OJ1077_E05.12	0.0002				At2g19160	0.001	J023006H21	1e-05	hypothetical protein F14M19.150 - Arabidopsis thaliana
CMFL003_D13_R	BY897515	9020	Q5Z845_ORYSA (Q5Z845) Hypothetical protein P0468G03.24	5e-09			S	At4g25870	1e-09	J023006H21	9e-11	hypothetical protein F14M19.150 - Arabidopsis thaliana
CMFL003_D14_F	BY878691	6159	Q6MAN6_PARUW (Q6MAN6) Hypothetical protein	0.97
CMFL003_D14_R	BY897516	6159	Q1SJZ1_MEDTR (Q1SJZ1) Peptidase M20	2e-26			T	At1g44350	4e-24	002-125-B11	3e-24	IAA-amino acid hydrolase homolog 2 precursor
CMFL003_D15_F	BY878692	179	Q7XID1_ORYSA (Q7XID1) Hypothetical protein P0039H02.131 (Hypothe...	6e-55			R	At4g24290	2e-50	J023008O18	1e-56	hypothetical protein T22A6.120 - Arabidopsis thaliana
CMFL003_D15_R	BY897517	179	Q1S1U2_MEDTR (Q1S1U2) Membrane attack complex component/perforin...	1e-23			R	At1g28380	6e-18	J023008O18	1e-25	hypothetical protein T22A6.120 - Arabidopsis thaliana
CMFL003_D16_F	BY878693	6277	Q9FHQ3_ARATH (Q9FHQ3) Heat shock hsp20 protein-like (Peroxisomal...	4e-30	O			At5g37670	8e-32	001-120-B05	2e-30	17.4 kDa class I heat shock protein
CMFL003_D17_F	BY878694	10016	Q2VY16_LYCES (Q2VY16) CONSTANS interacting protein 3	2e-51	O			At5g64350	9e-51	001-122-C11	4e-46	12 kDa FK506-binding protein (FKBP) (Peptidyl-prolyl cis-trans isomerase) (PPiase) (EC 5.2.1.8) (Macrolide binding protein)
CMFL003_D17_R	BY897518	10016	Q2VY16_LYCES (Q2VY16) CONSTANS interacting protein 3	2e-51	O			At5g64350	1e-50	001-122-C11	4e-46	12 kDa FK506-binding protein (FKBP) (Peptidyl-prolyl cis-trans isomerase) (PPiase) (EC 5.2.1.8) (Macrolide binding protein)
CMFL003_D18_F	BY878695	9021	Q8LAD6_ARATH (Q8LAD6) Hypothetical protein	1e-08	C			At2g39795	3e-10	J013134C08	4e-09	Hypothetical protein At2g39795, mitochondrial precursor
CMFL003_D18_R	BY897519	9021	Q9LZM6_ARATH (Q9LZM6) Hypothetical protein T7H20_100 (At5g02050)	9e-35	C			At5g02050	2e-36	002-143-B08	5e-30	Hypothetical protein At2g39795, mitochondrial precursor
CMFL003_D19_F	BY878696	6278	Q1XHL5_TRIMO (Q1XHL5) Transcription factor GAMYB	6e-13	K			At5g06100	2e-14	J033109N02	4e-14	Myb-related protein Zm38
CMFL003_D19_R	BY897520	6278	Q22K27_TETTH (Q22K27) Hypothetical protein	8.6				At4g12110	2.7	J023061O15	1.4	Phospholipase D beta 1 (EC 3.1.4.4) (AtPLDbeta1) (PLD beta 1) (PLDbeta)
CMFL003_D20_F	BY878697	6279	Q1EP47_MUSAC (Q1EP47) Mitochondrial ATP synthase g subunit famil...	9.99999e-41			X	At4g29480	7e-40	J023089H03	3e-38	hypothetical protein AT4g29480 [imported] - Arabidopsis thaliana
CMFL003_D20_R	BY897521	6279	O82209_ARATH (O82209) Copia-like retroelement pol polyprotein	8e-06			X	At2g19680	2e-07	J023089H03	2e-05	hypothetical protein AT4g29480 [imported] - Arabidopsis thaliana
CMFL003_D21_F	BY878698	180	Q8LGK5_ARATH (Q8LGK5) Hypothetical protein	7e-42		G		At4g19450	3e-44	J013058N11	6e-35	hypothetical protein At2g30300 [imported] - Arabidopsis thaliana
CMFL003_D21_R	BY897522	180	Q9C862_ARATH (Q9C862) Hypothetical protein T8E3.15	3e-15		G		At1g31470	6e-17	J013058N11	5e-16	hypothetical protein At2g30300 [imported] - Arabidopsis thaliana
CMFL003_D22_F	BY878699	10190	Q8LNN5_ORYSA (Q8LNN5) Transmembrane protein, putative	9e-60			X	At2g02180	4e-61	006-305-E02	2e-61	protein T5E21.3 [imported] - Arabidopsis thaliana
CMFL003_D22_R	BY897523	10190	Q9ZUM2_ARATH (Q9ZUM2) Expressed protein (Hypothetical protein At...	4e-30			X	At2g02180	9e-32	006-305-E02	1e-30	protein T5E21.3 [imported] - Arabidopsis thaliana
CMFL003_D23_F	BY878700	9022	Q66HP1_RAT (Q66HP1) Klf5 protein	3				At2g11000	3.1	J033150D01	4.8	hypothetical protein At2g41640 [imported] - Arabidopsis thaliana
CMFL003_D23_R	BY897524	9022	Q72UB8_LEPIC (Q72UB8) Hypothetical protein	5.1
CMFL003_D24_F	BY878701	181	Q4N234_THEPA (Q4N234) Hypothetical protein	5.8						J033075J10	1.9	Tesmin (Metallothionein-like 5, testis-specific) (Testis-specific metallothionein-like protein)
CMFL003_D24_R	BY897525	181	Q7QE44_ANOGA (Q7QE44) ENSANGP00000016795 (Fragment)	2.7				At1g05850	1.8
CMFL003_E01_F	BY878702	9867	Q60PK1_CAEBR (Q60PK1) Hypothetical protein CBG22218	0.5				At2g06200	3.4	001-033-C05	1.4	Pelota protein
CMFL003_E01_R	BY897526	9867	Q5VB48_HELAN (Q5VB48) Acetohydroxyacid synthase 1 (EC 2.2.1.6)	3e-23	E			At3g48560	5e-23	002-138-C02	7e-21	Acetolactate synthase II, chloroplast precursor (EC 4.1.3.18) (Acetohydroxy-acid synthase II) (ALS II)
CMFL003_E02_F	BY878703	182	Q4Y309_PLACH (Q4Y309) Hypothetical protein	4.6				At3g21010	3.6	J023080I03	3.4	ATP-binding cassette, sub-family G, member 2 (Placenta-specific ATP- binding cassette transporter) (Breast cancer resistance protein)
CMFL003_E02_R	BY897527	182	Q31G79_THICR (Q31G79) Threonine synthase (EC 4.2.3.1)	1				At1g65990	0.4
CMFL003_E03_F	BY878704	6280	Q96EY5_HUMAN (Q96EY5) Hypothetical protein LOC93343	1.1				At5g43770	0.037	002-155-B08	0.13
CMFL003_E04_R	BY897528	183	Q651C7_ORYSA (Q651C7) Hypothetical protein B1274F11.37	3e-37	S			At2g20930	9e-36	001-003-G05	6e-39	hypothetical protein At2g20930 [imported] - Arabidopsis thaliana
CMFL003_E05_F	BY878705	9046	Q94CH1_MAIZE (Q94CH1) Seven transmembrane protein Mlo4	1e-26			R	At1g11000	7e-28	001-032-H06	1e-09	MLO protein homolog 1
CMFL003_E05_R	BY897529	9046	no hits					At1g79730	1.4	J033004H20	2.2	Serine/threonine-protein kinase NEK4 (EC 2.7.1.37) (NimA-related protein kinase 4) (Serine/threonine protein kinase 2) (Serine/threonine-protein kinase NRK2)
CMFL003_E06_F	BY878706	6281	Q6H7M3_ORYSA (Q6H7M3) Putative copper-transporting P-type ATPase	4e-77	P			At1g63440	8e-73	J023145H17	7e-79	Potential copper-transporting ATPase 3 (EC 3.6.3.4)
CMFL003_E06_R	BY897530	6281	Q6H7M3_ORYSA (Q6H7M3) Putative copper-transporting P-type ATPase	2e-65	P			At1g63440	8e-61	J023145H17	2e-67	Potential copper-transporting ATPase 3 (EC 3.6.3.4)
CMFL003_E07_F	BY878707	184	O81716_ARATH (O81716) Hypothetical protein At2g25070 (Protein ph...	5e-36	T			At2g25070	1e-37	J023001L10	7e-35	Protein phosphatase 2C (EC 3.1.3.16) (PP2C)
CMFL003_E07_R	BY897531	184	O81716_ARATH (O81716) Hypothetical protein At2g25070 (Protein ph...	3e-20	T			At2g25070	5e-22	006-311-H05	6e-22	Protein phosphatase 2C homolog 3 (EC 3.1.3.16) (PP2C-3)
CMFL003_E08_F	BY878708	185	Q5ZC67_ORYSA (Q5ZC67) Serine/threonine-specific protein kinase-like	1e-59	T			At1g18390	5e-59	J013020L24	2e-61	Putative receptor protein kinase CRINKLY4 precursor (EC 2.7.1.-)
CMFL003_E09_F	BY878709	8541	Q6ZDG9_ORYSA (Q6ZDG9) Putative SEC23	9.999e-38	U			At3g23660	4e-39	J033107G01	9e-17	Protein transport protein Sec23A (SEC23-related protein A)
CMFL003_E09_R	BY897532	8541	no hits
CMFL003_E10_F	BY878710	186	Q2W2C7_MAGMM (Q2W2C7) Phosphoserine aminotransferase	2.3				At3g22290	3.8	J033130D12	0.24	Hypothetical protein C24B11.08c in chromosome I
CMFL003_E10_R	BY897533	186	Q5ACA2_CANAL (Q5ACA2) Potential spliced, cell cycle-regulated pr...	0.99				At2g28090	0.21
CMFL003_E11_F	BY878711	187	Q9SBB2_ARATH (Q9SBB2) T15B16.14 protein (Putative ABC transporter)	0.006				At4g01660	0.0001	002-129-F09	1.2	Argonaute protein
CMFL003_E11_R	BY897534	187	no hits					At4g03810	1.4
CMFL003_E12_F	BY878712	5708	Q22191_CAEEL (Q22191) Hypothetical protein clc-4	4.2				At1g19290	0.57
CMFL003_E12_R	BY897535	5708	Q7FA13_ORYSA (Q7FA13) OSJNBa0064D20.12 protein	6e-11	L			At5g23520	4e-12	J013095E05	9e-13	Arabidopsis thaliana genomic DNA, chromosome 5, P1 clone:MQM1.
CMFL003_E13_F	BY878713	188	Q3E9N4_ARATH (Q3E9N4) Protein At4g39270	9e-05			T	At4g39270	2e-06	J023086E17	0.34	Putative receptor protein kinase CRINKLY4 precursor (EC 2.7.1.-)
CMFL003_E13_R	BY897536	188	Q98549_PBCV1 (Q98549) A499L protein	5				At5g47580	3	J033070B12	4.8	hypothetical protein F16P17.5 [imported] - Arabidopsis thaliana
CMFL003_E14_F	BY878714	6282	Q4ABV3_BRARP (Q4ABV3) 52O08_4	3e-12			M	At5g64640	1e-12	J023061N09	4e-05	Pectinesterase precursor (EC 3.1.1.11) (Pectin methylesterase) (PE)
CMFL003_E14_R	BY897537	6282	Q8LD76_ARATH (Q8LD76) Pectin methylesterase-like protein	8e-25			M	At5g64640	2e-26	J013126G21	1e-25	Pectinesterase 2 precursor (EC 3.1.1.11) (Pectin methylesterase 2) (PE 2)
CMFL003_E15_F	BY878715	9495	Q9SHZ2_ARATH (Q9SHZ2) Putative beta-1,3-glucanase	3e-38			M	At2g05790	6e-40	001-017-E08	4e-37	Probable glucan endo-1,3-beta-glucosidase A6 precursor (EC 3.2.1.39) ((1-3)-beta-glucan endohydrolase) ((1-3)-beta-glucanase) (Beta-1,3- endoglucanase) (Anther-specific protein A6)
CMFL003_E15_R	BY897538	9495	Q8L9D9_ARATH (Q8L9D9) Beta-1,3-glucanase-like protein	8.99999e-38			M	At5g55180	2e-39	J033086N13	2e-32	Probable glucan endo-1,3-beta-glucosidase A6 precursor (EC 3.2.1.39) ((1-3)-beta-glucan endohydrolase) ((1-3)-beta-glucanase) (Beta-1,3- endoglucanase) (Anther-specific protein A6)
CMFL003_E16_F	BY878716	9023	Q8LE83_ARATH (Q8LE83) Putative growth inhibitory protein	6e-49	B			At1g54390	1e-50	001-207-H03	1e-49	Hypothetical 32.1 kDa protein in GAR1-MSR1 intergenic region
CMFL003_E16_R	BY897539	9023	Q8LE83_ARATH (Q8LE83) Putative growth inhibitory protein	1e-14	B			At1g54390	2e-16	001-207-H03	2e-14	Hypothetical 32.1 kDa protein in GAR1-MSR1 intergenic region
CMFL003_E17_F	BY878717	9088	Q9FR11_LYCES (Q9FR11) Pyruvate dehydrogenase (Fragment)	5e-39	C			At1g59900	1e-39	J013058M01	3e-40	Pyruvate dehydrogenase E1 component alpha subunit, mitochondrial precursor (EC 1.2.4.1) (PDHE1-A)
CMFL003_E17_R	BY897540	9088	Q6Z5N4_ORYSA (Q6Z5N4) Putative pyruvate dehydrogenase E1 alpha s...	9e-36	C			At1g59900	3e-33	001-047-E10	2e-37	Pyruvate dehydrogenase E1 component alpha subunit, mitochondrial precursor (EC 1.2.4.1) (PDHE1-A)
CMFL003_E18_F	BY878718	8334	Q1S3T9_MEDTR (Q1S3T9) Amidohydrolase	1e-10			T	At1g44350	3e-11	002-125-B11	8e-10	IAA-amino acid hydrolase homolog 2 precursor
CMFL003_E18_R	BY897541	8334	Q5Z678_ORYSA (Q5Z678) Putative IAA-amino acid hydrolase	5e-24			T	At1g44350	7e-24	002-125-B11	1e-25	IAA-amino acid hydrolase homolog 2 precursor
CMFL003_E19_F	BY878719	189	Q2XNV5_ASPOF (Q2XNV5) Zinc transporter, putative	6.999e-41	P			At5g59520	6e-35	J033033B06	3e-37	protein F14J16.16 [imported] - Arabidopsis thaliana
CMFL003_E19_R	BY897542	189	Q6VM15_MEDTR (Q6VM15) Metal transport protein	0.00029	P			At5g59520	6e-07	J033033B06	0.001	protein F14J16.16 [imported] - Arabidopsis thaliana
CMFL003_E20_F	BY878720	6283	Q9M1J1_ARATH (Q9M1J1) Hypothetical protein F24I3.170 (Mitochondr...	9.99999e-41	M			At3g57090	2e-42	J033082J04	2e-44	hypothetical protein F24I3.170 - Arabidopsis thaliana
CMFL003_E20_R	BY897543	6283	Q9M1J1_ARATH (Q9M1J1) Hypothetical protein F24I3.170 (Mitochondr...	0.0001	M			At3g57090	2e-06	J033082J04	5e-06	hypothetical protein F24I3.170 - Arabidopsis thaliana
CMFL003_E21_F	BY878721	190	Q47ML4_THEFY (Q47ML4) Hypothetical protein	4.9				At2g45840	0.16	006-207-A05	1.2	Transmembrane 9 superfamily protein member 4
CMFL003_E21_R	BY897544	190	Q9XE98_ARATH (Q9XE98) Hypothetical protein T19B17.9 (Hypothetica...	0.0002				At4g02750	6e-07	001-206-B03	7e-06	hypothetical protein At2g45350 [imported] - Arabidopsis thaliana
CMFL003_E22_F	BY878722	6284	Q7XMP2_ORYSA (Q7XMP2) OSJNBb0059K02.19 protein	0.002				At1g11915	0.0004	J013097E16	0.005	probable serine/threonine-specific protein kinase (EC 2.7.1.-) PRO25 - Arabidopsis thaliana
CMFL003_E22_R	BY897545	6284	Q2HV73_MEDTR (Q2HV73) Protein kinase; Peptidoglycan-binding LysM	4e-36			T	At1g16120	2e-36	J013093N17	5e-36	Putative receptor protein kinase CRINKLY4 precursor (EC 2.7.1.-)
CMFL003_E23_F	BY878723	6285	Q5AZ29_EMENI (Q5AZ29) Hypothetical protein	2.2
CMFL003_E23_R	BY897546	6285	Q5AZ29_EMENI (Q5AZ29) Hypothetical protein	1.5
CMFL003_E24_F	BY878724	9024	Q4YPQ3_PLABE (Q4YPQ3) Hypothetical protein (Fragment)	0.25				At2g12210	1.7	J013001A04	0.003	Oryza sativa (japonica cultivar-group) genomic DNA, chromosome 1, PAC clone:P0519D04.
CMFL003_E24_R	BY897547	9024	Q97I00_CLOAB (Q97I00) Ribonuclease HI	9.3				At1g13830	1.4	J023050B10	2.8	hypothetical protein F27K19.170 - Arabidopsis thaliana
CMFL003_F01_F	BY878725	9677	Q9FZ96_ARATH (Q9FZ96) Purine permease	1e-32			F	At1g28230	7e-35	001-116-G01	4e-31	purine permease [imported] - Arabidopsis thaliana
CMFL003_F01_R	BY897548	9677	Q9FZ95_ARATH (Q9FZ95) F3H9.12 protein	4e-06			F	At1g28220	9e-08	001-036-F06	8e-06	F3H9.12 protein - Arabidopsis thaliana
CMFL003_F02_F	BY878726	9409	Q84XR5_CATRO (Q84XR5) GCPE protein	2e-48				At5g60600	3e-47	001-202-D08	3e-46	1-hydroxy-2-methyl-2-(E)-butenyl 4-diphosphate synthase
CMFL003_F02_R	BY897549	9409	no hits
CMFL003_F04_F	BY878727	6286	Q9FQ95_SOYBN (Q9FQ95) In2-1 protein	3e-57	O			At5g02790	6e-57	J013044J05	2e-57	IN2-1 protein
CMFL003_F04_R	BY897550	6286	Q9M2W2_ARATH (Q9M2W2) Hypothetical protein T15C9_60	2e-14	O			At3g55040	4e-16	J013044J05	4e-14	IN2-1 protein
CMFL003_F05_F	BY878728	5184	Q7XA43_SOLBU (Q7XA43) Putative Mob1/phocein family protein	6e-72	D			At5g45550	3e-72	006-305-C06	2e-72	Maintenance of ploidy protein mob1
CMFL003_F05_R	BY897551	5184	Q7XA43_SOLBU (Q7XA43) Putative Mob1/phocein family protein	0.044				At5g45550	0.002	006-305-C06	0.017	Maintenance of ploidy protein mob1
CMFL003_F06_F	BY878729	9678	Q6Z527_ORYSA (Q6Z527) Exostosin family-like protein	2e-69	G			At3g45400	2e-67	J033044K12	5e-72	hypothetical protein F18N11.160 - Arabidopsis thaliana
CMFL003_F06_R	BY897552	9678	Q6Z527_ORYSA (Q6Z527) Exostosin family-like protein	5.9999e-30	G			At3g45400	9e-27	J033040O12	1e-31	hypothetical protein F18N11.160 - Arabidopsis thaliana
CMFL003_F07_F	BY878730	191	Q9S9V7_ARATH (Q9S9V7) T1N24.15 protein	6e-17	T			At5g26150	1e-18	J023001A13	7e-17	Protein kinase APK1B (EC 2.7.1.-)
CMFL003_F08_F	BY878731	6287	Q8CRK0_STAES (Q8CRK0) Hypothetical protein	8.7				At4g37850	0.7	J023143J01	1.5	Oryza sativa chromosome 10 BAC OSJNBa0057L21 genomic sequence, complete sequence.
CMFL003_F08_R	BY897553	6287	Q8S7Q1_ORYSA (Q8S7Q1) Hypothetical protein OSJNBa0095C07.2 (Expr...	8e-08				At2g44870	1e-06	J033104I01	3.1	probable selenium-binding protein [imported] - Arabidopsis thaliana
CMFL003_F09_F	BY878732	6741	Q8RVI6_PINPS (Q8RVI6) Putative nucleoside diphosphate kinase	2e-23	F			At4g11010	3e-14	001-040-G07	2e-12	Nucleoside diphosphate kinase III, mitochondrial precursor (EC 2.7.4.6) (NDK III) (NDP kinase III) (NDPK III)
CMFL003_F09_R	BY897554	6741	no hits							J023003E06	3.9	Cytochrome P450 86A2 (EC 1.14.-.-)
CMFL003_F10_F	BY878733	6288	Q7XVN7_ORYSA (Q7XVN7) OSJNBa0023J03.11 protein (OSJNBa0024J22.1 ...	6e-14	O			At1g79940	7e-14	J023039B14	7e-16	Translocation protein SEC63 homolog
CMFL003_F11_F	BY878734	192	Q5S8F1_RICCO (Q5S8F1) Lipase (EC 3.1.1.3)	2e-24	I			At3g14360	5e-25	002-164-E01	4e-22	hypothetical protein F25P12.93 [imported] - Arabidopsis thaliana
CMFL003_F11_R	BY897555	192	no hits
CMFL003_F12_F	BY878735	6161	Q1SG00_MEDTR (Q1SG00) Fibronectin, type III-like fold	3e-21			X	At1g76480	8e-20	J013001N03	1.6	Phospholipase D alpha 1 precursor (EC 3.1.4.4) (PLD alpha 1) (Choline phosphatase 1) (Phosphatidylcholine-hydrolyzing phospholipase D 1)
CMFL003_F12_R	BY897556	6161	Q1SG00_MEDTR (Q1SG00) Fibronectin, type III-like fold	7e-13			X	At1g20890	4e-13	J023087C13	1.4	Canalicular multispecific organic anion transporter 1 (Multidrug resistance-associated protein 2) (Canalicular multidrug resistance protein) (Epithelial basolateral chloride conductance regulator)
CMFL003_F13_F	BY878736	193	Q6ZMR2_HUMAN (Q6ZMR2) CDNA FLJ43518 fis, clone PERIC2009086, mod...	1.3
CMFL003_F13_R	BY897557	193	Q6HAK5_BACHK (Q6HAK5) Membrane protein, GtrA family	6.5				At3g03460	1.1	J033125G21	5	Oryza sativa chromosome 10 BAC OSJNBb0009C07 genomic sequence, complete sequence.
CMFL003_F14_F	BY878737	6289	Q50NA5_ENTHI (Q50NA5) Hypothetical protein	1.2						001-133-B03	3	Arabidopsis thaliana unknown protein (At3g01720) mRNA, complete cds.
CMFL003_F14_R	BY897558	6289	Q50NA5_ENTHI (Q50NA5) Hypothetical protein	1.1						001-133-B03	2.8	Arabidopsis thaliana unknown protein (At3g01720) mRNA, complete cds.
CMFL003_F15_F	BY878738	194	Q236Y9_TETTH (Q236Y9) Cyclic nucleotide-binding domain containin...	0.052				At2g24570	1.1	J013002O19	0.58	hypothetical protein At2g46550 [imported] - Arabidopsis thaliana
CMFL003_F16_F	BY878739	195	Q6Z8S7_ORYSA (Q6Z8S7) Putative signal transducer and activator o...	1e-30	B			At1g49540	1e-34	J033033D24	2e-32	Hypothetical 89.4 kDa Trp-Asp repeats containing protein in PMT6-PCT1 intergenic region
CMFL003_F16_R	BY897559	195	Q6Z8S7_ORYSA (Q6Z8S7) Putative signal transducer and activator o...	2e-05	B			At1g49540	4e-06	J023011O16	4e-07	Hypothetical 89.4 kDa Trp-Asp repeats containing protein in PMT6-PCT1 intergenic region
CMFL003_F17_F	BY878740	6290	Q588B8_CRYJA (Q588B8) Pollen allergen CJP38	2e-46			M	At4g34480	4e-29	J023011M23	2e-26	Putative glucan endo-1,3-beta-glucosidase GVI precursor (EC 3.2.1.39) ((1-3)-beta-glucan endohydrolase GVI) ((1-3)-beta-glucanase isoenzyme GVI) (Beta-1,3-endoglucanase GVI) (Fragment)
CMFL003_F17_R	BY897560	6290	Q5RZ68_THUOC (Q5RZ68) Glucanase-like protein	9e-46			M	At3g57270	1e-34	J023063O17	2e-37	Glucan endo-1,3-beta-glucosidase, acidic isoform precursor (EC 3.2.1.39) ((1-3)-beta-glucan endohydrolase) ((1-3)-beta- glucanase) (Beta-1,3-endoglucanase)
CMFL003_F18_F	BY878741	9025	Q5Z6H8_ORYSA (Q5Z6H8) RING zinc finger protein-like	6e-14	O			At5g05810	1e-12	J023066I04	5e-08	probable RING zinc finger protein [imported] - Arabidopsis thaliana
CMFL003_F18_R	BY897561	9025	Q5TKE9_ORYSA (Q5TKE9) Hypothetical protein OSJNBa0030I14.17 (Hyp...	2.9				At4g28890	0.044	J023066I04	0.041	probable RING zinc finger protein [imported] - Arabidopsis thaliana
CMFL003_F19_F	BY878742	6291	O49394_ARATH (O49394) Cytochrome P450-like protein	5e-32	Q			At4g31970	1e-33	J023145F09	1e-27	Flavonoid 3'-monooxygenase (EC 1.14.13.21) (Flavonoid 3'-hydroxylase) (Cytochrome P450 75B2)
CMFL003_F19_R	BY897562	6291	Q69P77_ORYSA (Q69P77) Putative cytochrome P450 monooxygenase CYP...	6e-22	Q			At2g45560	7e-19	002-130-E07	1e-23	Flavonoid 3'-monooxygenase (EC 1.14.13.21) (Flavonoid 3'-hydroxylase) (Cytochrome P450 75B2)
CMFL003_F20_F	BY878743	9658	Q1T2N4_MEDTR (Q1T2N4) Hypothetical protein	3e-05				At3g19660	6e-06	001-108-H01	3e-06
CMFL003_F20_R	BY897563	9658	Q1T2N4_MEDTR (Q1T2N4) Hypothetical protein	3e-05				At3g19660	6e-06	001-108-H01	3e-06
CMFL003_F21_F	BY878744	196	Q6H6Z1_ORYSA (Q6H6Z1) Putative copper-exporting ATPase	1e-54	P			At5g44790	2e-53	001-121-A10	1e-34	Potential copper-transporting ATPase 3 (EC 3.6.3.4)
CMFL003_F21_R	BY897564	196	Q941L1_BRANA (Q941L1) Copper-transporting P-type ATPase	1e-52	P			At5g44790	5e-54	J023145H17	2e-47	Potential copper-transporting ATPase 3 (EC 3.6.3.4)
CMFL003_F22_F	BY878745	6292	Q1SPF8_MEDTR (Q1SPF8) Proteinase inhibitor I4, serpin; Protein k...	8e-39	R			At5g53450	6e-38	J013158F22	2e-38	Arabidopsis thaliana genomic DNA, chromosome 5, P1 clone:MYN8.
CMFL003_F22_R	BY897565	6292	Q1SPF8_MEDTR (Q1SPF8) Proteinase inhibitor I4, serpin; Protein k...	6e-14	R			At5g53450	8e-15	J013158F22	1e-13	Arabidopsis thaliana genomic DNA, chromosome 5, P1 clone:MYN8.
CMFL003_F23_F	BY878746	5842	Q5ZP79_PEA (Q5ZP79) Alpha-galactosidase 1 precursor (EC 3.2.1.22)	6e-64	G			At5g08380	9e-63	J013093O17	1e-59	Alpha-galactosidase precursor (EC 3.2.1.22) (Melibiase) (Alpha-D- galactoside galactohydrolase)
CMFL003_F23_R	BY897566	5842	Q9WVD8_MOUSE (Q9WVD8) MOR 3'Beta2 (Olfactory receptor Olfr68) (O...	1.3				At2g04620	1.1	002-176-H11	0.49
CMFL003_F24_F	BY878747	9840	Q9LU14_ARATH (Q9LU14) Proline-rich protein APG-like; GDSL-motif ...	6e-28			R	At3g16370	6e-30	J033046C23	2e-29	Anter-specific proline-rich protein APG precursor
CMFL003_F24_R	BY897567	9840	Q9FT04_CICAR (Q9FT04) Putative proline-rich protein APG isolog (...	4e-28			R	At5g03820	3e-29	J023013F22	9e-29	Anter-specific proline-rich protein APG (Protein CEX) (Fragment)
CMFL003_G01_R	BY897568	197	Q7RSB1_PLAYO (Q7RSB1) Hypothetical protein PY00450	0.36				At3g19680	0.27
CMFL003_G02_F	BY878748	6293	Q654D9_ORYSA (Q654D9) Putative CMP-sialic acid transporter	2e-83	G			At5g41760	4e-81	J033105B22	4e-87	CMP-sialic acid transporter (CMP-Sia-Tr) (CMP-SA-Tr)
CMFL003_G02_R	BY897569	6293	Q8LGE9_ARATH (Q8LGE9) CMP-sialic acid transporter-like protein	0.001				At5g41760	2e-05	J033105B22	0.08	CMP-sialic acid transporter (CMP-Sia-Tr) (CMP-SA-Tr)
CMFL003_G03_F	BY878749	198	Q5G276_CERRI (Q5G276) Alpha-tubulin (Fragment)	2e-11	Z			At4g14960	2e-12	001-131-G09	1e-12	Tubulin alpha-1 chain (Alpha-1 tubulin)
CMFL003_G03_R	BY897570	198	Q54SR3_DICDI (Q54SR3) Hypothetical protein	1.6
CMFL003_G04_F	BY878750	7418	Q8L7S6_ARATH (Q8L7S6) At1g65600/F5I14_13	4e-21	G			At3g55260	2e-12	J033093O08	2e-19	Beta-hexosaminidase A precursor (EC 3.2.1.52) (N-acetyl-beta- glucosaminidase) (Beta-N-acetylhexosaminidase)
CMFL003_G04_R	BY897571	7418	Q5JLX3_ORYSA (Q5JLX3) Putative beta-N-acetylhexosaminidase	2e-48	G			At3g55260	2e-36	J023055K01	3e-50	Beta-hexosaminidase A precursor (EC 3.2.1.52) (N-acetyl-beta- glucosaminidase) (Beta-N-acetylhexosaminidase)
CMFL003_G05_F	BY878751	6139	no hits
CMFL003_G05_R	BY897572	6139	no hits					At1g74780	4
CMFL003_G06_F	BY878752	8674	Q6K769_ORYSA (Q6K769) Putative O-linked N-acetyl glucosamine tra...	1e-88	G			At3g04240	1e-89	J013041I06	3e-17	UDP-N-acetylglucosamine--peptide N-acetylglucosaminyltransferase 110 kDa subunit (EC 2.4.1.-) (O-GlcNAc transferase p110 subunit)
CMFL003_G06_R	BY897573	8674	Q2M1B2_DROPS (Q2M1B2) GA11558-PA (Fragment)	1.9				At3g21260	1.8	J023002A11	4.8	hypothetical protein T21J18.130 - Arabidopsis thaliana
CMFL003_G07_R	BY897574	7106	Q43096_PINTA (Q43096) Caffeic acid O-methyltransferase (EC 2.1.1.6)	2e-16	R			At4g35160	5e-16	J013000A05	8e-15	Caffeic acid 3-O-methyltransferase (EC 2.1.1.68) (S-adenosysl-L- methionine:caffeic acid 3-O-methyltransferase) (COMT)
CMFL003_G08_F	BY878753	199	Q9SZV5_ARATH (Q9SZV5) Proteinase-like protein (AT4g30020/F6G3_50...	1e-26			O	At4g30020	3e-28	J033109K01	8e-27	Minor extracellular protease vpr precursor (EC 3.4.21.-)
CMFL003_G08_R	BY897575	199	Q4U4M3_ARAHY (Q4U4M3) Subtilisin-like protease (Fragment)	9e-14			O	At2g19170	2e-14	J033109K01	2e-13	Minor extracellular protease vpr precursor (EC 3.4.21.-)
CMFL003_G09_F	BY878754	200	Q1DNF5_COCIM (Q1DNF5) Acyl-CoA desaturase	8.99e-41	I			At1g06080	0.006	002-131-H08	1e-56	Acyl-CoA desaturase 1 (EC 1.14.19.1) (Stearoyl-CoA desaturase 1) (Fatty acid desaturase 1)
CMFL003_G09_R	BY897576	200	no hits					At5g55950	0.73	J013082G02	0.55	Shuttle craft protein
CMFL003_G10_F	BY878755	4810	Q1ZAJ8_PHOPR (Q1ZAJ8) Hypothetical ATP synthase epsilon chain	8.4				At4g38890	0.011	J013045D17	4.6	hypothetical protein - Arabidopsis thaliana
CMFL003_G10_R	BY897577	4810	Q7XT07_ORYSA (Q7XT07) OSJNBb0050O03.15 protein	1e-15	R			At4g38890	4e-17	J033147A10	3	Putative receptor protein kinase CRINKLY4 precursor (EC 2.7.1.-)
CMFL003_G11_F	BY878756	9679	Q657Z2_ORYSA (Q657Z2) IscA-like	4e-46	P			At2g16710	2e-47	J013071F21	7e-48	Hypothetical protein RP484
CMFL003_G11_R	BY897578	9679	Q657Z2_ORYSA (Q657Z2) IscA-like	2e-06	P			At2g16710	1e-07	J013071F21	4e-08	Hypothetical protein RP484
CMFL003_G12_F	BY878757	6294	Q8DLK1_SYNEL (Q8DLK1) ABC transporter subunit	1e-29			X	At4g04770	5e-31	J023069G03	5e-28	Hypothetical protein slr0074
CMFL003_G12_R	BY897579	6294	Q58IU5_NICBE (Q58IU5) Non-intrinsic ABC protein (Fragment)	2e-34			X	At4g04770	1e-35	J023069G03	4e-30	Hypothetical protein slr0074
CMFL003_G13_F	BY878758	10129	Q75QH1_CAPCH (Q75QH1) Pathogenesis-related protein 4b (Fragment)	1e-56	R			At3g04720	5e-51	J023075A19	1e-52	Barwin
CMFL003_G13_R	BY897580	10129	Q75QH1_CAPCH (Q75QH1) Pathogenesis-related protein 4b (Fragment)	1e-27	R			At3g04720	8e-27	J023056K07	8e-24	Barwin
CMFL003_G14_F	BY878759	9680	Q9SRN0_ARATH (Q9SRN0) T19F11.6 protein (At3g11660) (Harpin-induc...	2e-28			V	At3g11660	3e-30	006-302-D07	8e-29	hypothetical protein T10D17.10 - Arabidopsis thaliana
CMFL003_G14_R	BY897581	9680	Q2QXF1_ORYSA (Q2QXF1) Harpin-induced protein 1 containing protei...	1e-33			V	At3g11660	8e-34	006-302-D07	2e-35	hypothetical protein T10D17.10 - Arabidopsis thaliana
CMFL003_G15_F	BY878760	4675	Q1SIK3_MEDTR (Q1SIK3) Cyclin-like F-box; F-box protein interacti...	0.17				At3g06570	0.051	J023108N19	0.14	Hypothetical 102.7 kDa protein in PRP16-SRP40 intergenic region
CMFL003_G15_R	BY897582	4675	Q8A3V6_BACTN (Q8A3V6) Hypothetical protein	7.2				At4g01760	0.19	J013069K18	4.4	Minor extracellular protease vpr precursor (EC 3.4.21.-)
CMFL003_G16_F	BY878761	6295	Q55FN0_DICDI (Q55FN0) Hypothetical protein	0.11				At5g55100	0.26	J013089P16	0.9	Oryza sativa chromosome 10 BAC OSJNBa0076F20 genomic sequence, complete sequence.
CMFL003_G16_R	BY897583	6295	Q3J2H3_RHOS4 (Q3J2H3) Multidrug/cation efflux pump, RND superfamily	0.089				At4g32360	2.5
CMFL003_G21_F	BY878762	6296	Q9M6R8_PEA (Q9M6R8) MAP kinase PsMAPK2	3e-66	T			At2g18170	9e-68	J023093O04	4e-67	Mitogen-activated protein kinase homolog NTF3 (EC 2.7.1.-) (P43)
CMFL003_G21_R	BY897584	6296	Q683Y5_9MAGN (Q683Y5) Putative MAP kinase	3e-17	T			At1g10210	1e-17	002-130-G10	6e-15	Mitogen-activated protein kinase homolog NTF3 (EC 2.7.1.-) (P43)
CMFL003_G22_F	BY878763	6297	Q7XUX4_ORYSA (Q7XUX4) OSJNBa0027P08.20 protein	1e-43			X	At2g39960	6e-22	006-211-C02	1e-45	Probable microsomal signal peptidase 25 kDa subunit (EC 3.4.-.-) (SPase 25 kDa subunit) (SPC25)
CMFL003_G22_R	BY897585	6297	Q6Z7E3_ORYSA (Q6Z7E3) Microsomal signal peptidase 25 kDa subunit...	4e-11			X	At4g04200	5e-09	001-023-A06	7e-13	Probable microsomal signal peptidase 25 kDa subunit (EC 3.4.-.-) (SPase 25 kDa subunit) (SPC25)
CMFL003_H01_F	BY878764	9681	Q8EUN4_MYCPE (Q8EUN4) Hypothetical protein MYPE8870	0.99				At2g27900	0.75	006-304-C03	4.1	hypothetical protein F14F18.130 - Arabidopsis thaliana
CMFL003_H01_R	BY897586	9681	Q8EUN4_MYCPE (Q8EUN4) Hypothetical protein MYPE8870	0.84				At2g27900	0.67	006-304-C03	3.7	hypothetical protein F14F18.130 - Arabidopsis thaliana
CMFL003_H02_F	BY878765	4635	Q93Y31_ARATH (Q93Y31) ADP-ribosylation factor-like protein	3e-57	R			At5g67560	6e-59	006-206-H08	1e-58	ADP-ribosylation factor-like protein 1
CMFL003_H02_R	BY897587	4635	Q3XVX2_9PROT (Q3XVX2) Hypothetical protein precursor	1.4				At5g37680	2.3	J023029C05	2.8	GTP-binding ADP-ribosylation factor homolog 1 protein
CMFL003_H03_F	BY878766	6298	Q84QW4_ORYSA (Q84QW4) Putative auxin-induced protein	1e-18	T			At5g35735	3e-16	001-206-G07	5e-19	hypothetical protein - Arabidopsis thaliana
CMFL003_H03_R	BY897588	6298	Q2A9P4_BRAOL (Q2A9P4) Hypothetical protein	2e-43	T			At5g47530	1e-43	006-204-B05	2e-42	hypothetical protein F25G13.70 - Arabidopsis thaliana
CMFL003_H05_F	BY878767	9026	O04714_ARATH (O04714) Putative G-protein-coupled receptor (F11A1...	1e-53		X		At1g48270	3e-55	J033046K12	2e-49	hypothetical protein F11A17.17 [imported] - Arabidopsis thaliana
CMFL003_H05_R	BY897589	9026	no hits
CMFL003_H06_F	BY878768	9682	Q67ZA4_ARATH (Q67ZA4) Hypothetical protein At5g17610	2e-34				At5g17610	2e-35	001-208-C08	2.7	Pre-mRNA splicing factor SF2 (SR1 protein)
CMFL003_H06_R	BY897590	9682	Q67ZA4_ARATH (Q67ZA4) Hypothetical protein At5g17610	2e-32				At5g17610	3e-33	001-208-C08	2.6	Pre-mRNA splicing factor SF2 (SR1 protein)
CMFL003_H07_F	BY878769	10357	no hits
CMFL003_H08_F	BY878770	6299	Q6ID77_ARATH (Q6ID77) At3g01435	3e-33				At2g17590	3.8	002-175-E01	1e-31
CMFL003_H08_R	BY897591	6299	Q6ID77_ARATH (Q6ID77) At3g01435	3e-11				At4g08560	4.6	002-175-E01	1e-12
CMFL003_H09_F	BY878771	201	Q6ZGM2_ORYSA (Q6ZGM2) Hypothetical protein OJ1442_E05.21	0.0007				At1g67590	3e-05	J033057M19	2e-06	hypothetical protein T4K22.7 - Arabidopsis thaliana
CMFL003_H09_R	BY897592	201	Q3IX95_RHOS4 (Q3IX95) Periplasmic sensor signal transduction his...	2.3				At3g30790	4.2	J023103K13	0.61	Peptide transporter PTR2-B (Histidine transporting protein)
CMFL003_H10_F	BY878772	6300	Q1SE59_MEDTR (Q1SE59) Hypothetical protein	5e-11				At2g31090	9e-10	001-103-G08	1e-09	Arabidopsis thaliana chromosome 2 clone T16B12 map m283, complete sequence.
CMFL003_H10_R	BY897593	6300	Q1SE59_MEDTR (Q1SE59) Hypothetical protein	4e-11				At2g31090	8e-10	001-103-G08	9e-10	Arabidopsis thaliana chromosome 2 clone T16B12 map m283, complete sequence.
CMFL003_H11_F	BY878773	9027	Q9CAG5_ARATH (Q9CAG5) Hypothetical protein F12B7.8 (At1g67530) (...	8e-54	S			At1g67530	1e-55	J033030O21	1e-47	unknown protein [imported] - Arabidopsis thaliana
CMFL003_H11_R	BY897594	9027	Q5N8V2_ORYSA (Q5N8V2) Putative bg55	1e-05	S			At1g27910	3e-07	J013038N12	2e-07	unknown protein [imported] - Arabidopsis thaliana
CMFL003_H12_F	BY878774	202	Q43866_ARATH (Q43866) Beta-fructofuranosidase (EC 3.2.1.26)	5e-44	G			At3g13790	4e-51	J013099F12	1e-47	Beta-fructofuranosidase, insoluble isoenzyme 1 precursor (EC 3.2.1.26) (Sucrose-6-phosphate hydrolase 1) (Invertase 1) (Cell wall beta- fructosidase 1)
CMFL003_H12_R	BY897595	202	Q1RV67_MEDTR (Q1RV67) Glycoside hydrolase, family 32	0.001				At5g11920	0.0005	J023010O04	0.0001	Beta-fructofuranosidase, cell wall isozyme precursor (EC 3.2.1.26) (Sucrose-6-phosphate hydrolase) (Invertase)
CMFL003_H13_F	BY878775	203	Q9LV30_ARATH (Q9LV30) Emb|CAB40755.1	3.3				At3g18110	0.068	J033001E11	2	Auxin-induced protein 22D (Indole-3-acetic acid induced protein ARG13)
CMFL003_H14_F	BY878776	6301	Q5Z4V5_ORYSA (Q5Z4V5) Hypothetical protein P0545E05.3 (Hypotheti...	0.002				At5g10750	0.001	001-102-F07	3e-05	hypothetical protein T30N20_20 - Arabidopsis thaliana
CMFL003_H14_R	BY897596	6301	Q9LEW4_ARATH (Q9LEW4) Hypothetical protein T30N20_20 (At5g10750)	2e-38			S	At5g10750	2e-40	J013154O05	2e-33	hypothetical protein [imported] - Arabidopsis thaliana
CMFL003_H15_F	BY878777	4676	Q9LQ04_ARATH (Q9LQ04) F16P17.17 protein	3e-54	G			At1g63000	6e-56	J033132E05	7e-56	dTDP-glucose 4,6-dehydratase (EC 4.2.1.46)
CMFL003_H15_R	BY897597	4676	O65075_PICMA (O65075) Hypothetical protein Sb50 (Fragment)	2e-27	G			At1g63000	1e-26	J023111H09	2e-25	hypothetical protein F16P17.17 [imported] - Arabidopsis thaliana
CMFL003_H16_F	BY878778	204	Q1SBM7_MEDTR (Q1SBM7) 14-3-3 protein	3e-45	O			At1g22300	5e-54	001-044-F06	3e-44	14-3-3-like protein S94
CMFL003_H16_R	BY897598	204	Q944P2_9LILI (Q944P2) 14-3-3 protein	6e-22	O			At1g26480	3e-23	J013146A14	5e-20	14-3-3-like protein B (14-3-3B)
CMFL003_H18_R	BY897599	205	no hits					At4g04190	1.4
CMFL003_H21_F	BY878779	6302	Q8W5N7_ORYSA (Q8W5N7) Putative alcohol oxidase	2e-05			I	At3g23410	5e-07	J023078I11	0.0003	Hypothetical GMC-type oxidoreductase Rv0492c
CMFL003_H21_R	BY897600	6302	O65709_ARATH (O65709) Hypothetical protein AT4g19380	3e-38			I	At4g19380	6e-40	J023078I11	6e-18	Hypothetical GMC-type oxidoreductase Rv0492c
CMFL003_H22_F	BY878780	9030	Q9ZT42_ARATH (Q9ZT42) RING-H2 finger protein RHF2a (Hypothetical...	5e-44	O			At5g22000	8e-46	J023106F04	3e-43	RING-H2 finger protein RHF2a [imported] - Arabidopsis thaliana
CMFL003_H22_R	BY897601	9030	no hits					At4g00238	0.78
CMFL003_I01_F	BY878781	6303	Q1SPQ2_MEDTR (Q1SPQ2) IMP dehydrogenase/GMP reductase	3e-27			X	At5g66200	1e-28	J023075G04	2e-23	hypothetical protein T11I11.180 - Arabidopsis thaliana
CMFL003_I01_R	BY897602	6303	Q94GB7_ORYSA (Q94GB7) Hypothetical protein OSJNBb0016M10.6	1e-25			X	At4g34940	2e-27	J023108F15	6e-28	hypothetical protein T11I11.180 - Arabidopsis thaliana
CMFL003_I02_F	BY878782	6304	Q5JMQ9_ORYSA (Q5JMQ9) Putative mitochondrial deoxynucleotide car...	6e-48	C			At5g48970	9e-47	J023039I10	1e-49	Mitochondrial deoxynucleotide carrier (Mitochondrial uncoupling protein 1)
CMFL003_I02_R	BY897603	6304	Q5NFJ8_FRATT (Q5NFJ8) Hypothetical protein	8.4						J013032C19	3.9	Hypothetical protein PA4923
CMFL003_I03_F	BY878783	9677	Q9FZ96_ARATH (Q9FZ96) Purine permease	1e-32			F	At1g28230	7e-35	001-116-G01	5e-31	purine permease [imported] - Arabidopsis thaliana
CMFL003_I03_R	BY897604	9677	Q9FZ95_ARATH (Q9FZ95) F3H9.12 protein	3e-05			F	At1g28220	7e-07	001-036-F06	6e-05	F3H9.12 protein - Arabidopsis thaliana
CMFL003_I05_F	BY878784	4677	Q69NG5_ORYSA (Q69NG5) Putative 6-phosphogluconolactonase	2e-67	G			At5g24400	2e-65	J023028P13	4e-69	6-phosphogluconolactonase (EC 3.1.1.31) (6PGL)
CMFL003_I05_R	BY897605	4677	Q84XU3_ELAGV (Q84XU3) Putative 6-phosphogluconolactonase (Fragment)	1.1				At2g29090	4.9	J023028P13	0.022	6-phosphogluconolactonase (EC 3.1.1.31) (6PGL)
CMFL003_I06_F	BY878785	6305	Q5N7Y9_ORYSA (Q5N7Y9) Putative D-isomer specific 2-hydroxyacid d...	8e-40	C			At1g79870	4e-38	J033036K01	3e-42	Probable 2-ketogluconate reductase (EC 1.1.1.215) (2KR)
CMFL003_I06_R	BY897606	6305	Q9CA90_ARATH (Q9CA90) Putative D-isomer specific 2-hydroxyacid d...	7e-54	C			At1g79870	1e-55	J033036K01	9e-48	Probable 2-ketogluconate reductase (EC 1.1.1.215) (2KR)
CMFL003_I07_F	BY878786	4678	Q9LVS8_ARATH (Q9LVS8) Similarity to EREBP-4	2e-36	S			At5g47310	4e-38	J033015I19	4e-39	probable EREBP-4 - Arabidopsis thaliana
CMFL003_I07_R	BY897607	4678	Q1RTY8_MEDTR (Q1RTY8) Hypothetical protein (AT4g17486/AT4g17486)	3e-29	S			At4g17486	1e-29	J033015I19	2e-28	probable EREBP-4 - Arabidopsis thaliana
CMFL003_I08_F	BY878787	9683	Q9SWV2_LYCES (Q9SWV2) ER6 protein (Fragment)	1e-05		T		At1g09740	1e-06	001-109-D03	1e-08	hypothetical protein [imported] - Arabidopsis thaliana
CMFL003_I08_R	BY897608	9683	O04495_ARATH (O04495) F21M12.12 protein	2e-11		T		At1g09740	4e-13	001-109-D03	2e-11	hypothetical protein [imported] - Arabidopsis thaliana
CMFL003_I09_F	BY878788	4679	Q3E881_ARATH (Q3E881) Protein At5g60640	2e-08	O			At5g60640	3e-13	J023095I04	8e-09	Protein disulfide isomerase precursor (PDI) (EC 5.3.4.1) (Prolyl 4- hydroxylase beta subunit) (Cellular thyroid hormone binding protein) (P55)
CMFL003_I10_F	BY878789	5842	Q5ZP79_PEA (Q5ZP79) Alpha-galactosidase 1 precursor (EC 3.2.1.22)	2e-52	G			At5g08380	2e-51	J013151E12	9e-49	Alpha-galactosidase precursor (EC 3.2.1.22) (Melibiase) (Alpha-D- galactoside galactohydrolase)
CMFL003_I11_F	BY878790	8391	Q851P5_ORYSA (Q851P5) Putative ribosomal protein S15 (Putative 4...	2e-56	J			At5g09510	2e-57	001-031-B03	9e-59	40S ribosomal protein S15
CMFL003_I11_R	BY897609	8391	Q8W538_9FABA (Q8W538) Ribosomal S15 protein (Fragment)	2e-55	J			At5g09510	4e-56	001-031-B03	4e-57	40S ribosomal protein S15
CMFL003_I12_F	BY878791	10117	Q2QZK3_ORYSA (Q2QZK3) Hypothetical protein	1e-21			S	At4g24130	1e-20	002-172-F06	5e-21	hypothetical protein F25P12.97 [imported] - Arabidopsis thaliana
CMFL003_I12_R	BY897610	10117	Q2QZK3_ORYSA (Q2QZK3) Hypothetical protein	5e-24			S	At4g24130	1e-22	001-204-E12	5e-23	hypothetical protein F25P12.97 [imported] - Arabidopsis thaliana
CMFL003_I13_F	BY878792	206	Q46D46_METBF (Q46D46) Transposase	0.19				At5g49080	0.36	J013123J12	0.56	Oryza sativa (japonica cultivar-group) genomic DNA, chromosome 1, PAC clone:P0672D08.
CMFL003_I13_R	BY897611	206	Q53JL7_ORYSA (Q53JL7) Receptor-like protein kinase (Protein kina...	1e-07			T	At5g48380	5e-09	J023150L22	2e-09	Receptor protein kinase CLAVATA1 precursor (EC 2.7.1.-)
CMFL003_I14_F	BY878793	207	Q9S7R2_ARATH (Q9S7R2) F1C9.29 protein (Hypothetical protein At3g...	1e-61		G		At3g01930	2e-63	J033052A20	2e-62	nodulin-like protein [imported] - Arabidopsis thaliana (fragment)
CMFL003_I14_R	BY897612	207	Q1LX68_BRARE (Q1LX68) Novel protein containing ankyrin repeats (...	4.2						001-020-E02	1.5	F19G10.17 protein - Arabidopsis thaliana
CMFL003_I15_F	BY878794	7459	Q6ZK12_ORYSA (Q6ZK12) Zinc metalloproteinase-like	1e-24	D			At5g35690	3e-24	J033034G12	2e-26	probable zinc metalloproteinase - fission yeast (Schizosaccharomyces pombe)
CMFL003_I15_R	BY897613	7459	Q6ZK12_ORYSA (Q6ZK12) Zinc metalloproteinase-like	1e-08	D			At5g35690	5e-08	J033034G12	2e-10	probable zinc metalloproteinase - fission yeast (Schizosaccharomyces pombe)
CMFL003_I16_F	BY878795	9028	Q8H0X0_ARATH (Q8H0X0) Expressed protein	1e-09	R			At1g51200	3e-20	J033095D08	1e-18	Zinc finger protein 216
CMFL003_I16_R	BY897614	9028	Q7Y389_9CAUD (Q7Y389) Hypothetical protein	8.6				At4g22820	0.17	J023050L03	1.4	Inorganic phosphate transporter PHO84
CMFL003_I17_F	BY878796	4680	Q9LYE2_ARATH (Q9LYE2) Putative GTP-binding protein (At5g11480/F1...	9e-07	R			At5g11480	8e-09	J013111I12	4e-07	Hypothetical GTP-binding protein At2g22870
CMFL003_I17_R	BY897615	4680	Q9LYE2_ARATH (Q9LYE2) Putative GTP-binding protein (At5g11480/F1...	4e-10	R			At5g11480	9e-12	J013111I12	2e-11	Hypothetical GTP-binding protein At2g22870
CMFL003_I18_F	BY878797	208	Q9VC00_DROME (Q9VC00) CG13648-PA	0.016				At3g47500	0.44	J013026L11	0.082	DOF zinc finger protein DAG2 (Dof affecting germination 2)
CMFL003_I18_R	BY897616	208	Q84PD2_ORYSA (Q84PD2) Putative ascorbate oxidase promoter-bindin...	0.036				At2g36780	0.097	002-117-H10	0.0007	DNA-binding protein MNB1A
CMFL003_I19_F	BY878798	6118	Q5VPH6_ORYSA (Q5VPH6) Putative TAF14b	8e-29	K			At2g18000	6e-28	002-154-E07	2e-30	Hypothetical 26.0 kDa protein in CYB5-LEU4 intergenic region
CMFL003_I19_R	BY897617	6118	Q6L161_PICTO (Q6L161) Oligopeptide ABC transporter Dpp2, permeas...	0.98				At5g08090	0.13	J013000I06	1.8	hypothetical protein Y25C1A.7b - Caenorhabditis elegans
CMFL003_I20_F	BY878799	4681	O49952_SOLTU (O49952) Phosphoinositide-specific phospholipase C ...	5e-47	T			At3g08510	1e-48	J023050O04	2e-31	1-phosphatidylinositol-4,5-bisphosphate phosphodiesterase delta 1 (EC 3.1.4.11) (Phosphoinositide phospholipase C) (PLC-delta-1) (Phospholipase C-delta-1) (PLC-III)
CMFL003_I20_R	BY897618	4681	Q39033_ARATH (Q39033) Phosphoinositide specific phospholipase C ...	2e-19	T			At3g08510	4e-21	J023050O04	3e-16	1-phosphatidylinositol-4,5-bisphosphate phosphodiesterase delta 1 (EC 3.1.4.11) (Phosphoinositide phospholipase C) (PLC-delta-1) (Phospholipase C-delta-1) (PLC-III)
CMFL003_I21_F	BY878800	209	Q9C9P3_ARATH (Q9C9P3) Putative GDP-mannose pyrophosphorylase; 64...	3e-88	G			At2g04650	8e-84	J023072C15	1e-87	Probable mannose-1-phosphate guanyltransferase (EC 2.7.7.13) (ATP- mannose-1-phosphate guanylyltransferase)
CMFL003_I21_R	BY897619	209	Q1SJM5_MEDTR (Q1SJM5) Nucleotidyl transferase; Trimeric LpxA-like	6e-37	G			At2g04650	4e-35	J023072C15	2e-38	Probable mannose-1-phosphate guanyltransferase (EC 2.7.7.13) (ATP- mannose-1-phosphate guanylyltransferase)
CMFL003_I22_F	BY878801	210	Q98RW5_GUITH (Q98RW5) Hypothetical protein orf272	6.5				At1g13710	0.2
CMFL003_I22_R	BY897620	210	Q1SFF6_MEDTR (Q1SFF6) Lissencephaly type-1-like homology motif; ...	8e-43	R			At4g32551	2e-43	J033131I05	1e-34	Hypothetical WD-repeat protein alr3466
CMFL003_I23_F	BY878802	211	Q3KME3_CHLTA (Q3KME3) 4-hydroxybenzoate polyprenyltransferase (E...	2.8
CMFL003_I24_F	BY878803	212	Q1SN04_MEDTR (Q1SN04) Hypothetical protein	1.9				At5g19020	0.047	J013164N07	0.074	hypothetical protein AT4g30700 [imported] - Arabidopsis thaliana
CMFL003_J01_F	BY878804	9029	Q69J40_ORYSA (Q69J40) Putative transcription factor	1e-48	K			At4g14540	6e-53	J023121O11	5e-51	CCAAT-binding transcription factor subunit A (CBF-A) (NF-Y protein chain B) (NF-YB) (CAAT-box DNA binding protein subunit B)
CMFL003_J01_R	BY897621	9029	no hits					At4g11090	3.5
CMFL003_J02_F	BY878805	213	no hits					At4g27040	1.5
CMFL003_J02_R	BY897622	213	Q7QX84_GIALA (Q7QX84) GLP_217_34057_39042	8.5				At4g34138	1.5
CMFL003_J03_F	BY878806	9684	Q9M5L1_EUPES (Q9M5L1) 40S ribosomal protein S16 (Fragment)	1e-70	J			At2g09990	7e-69	J033022H12	3e-63	40S ribosomal protein S16
CMFL003_J03_R	BY897623	9684	Q1SDZ3_MEDTR (Q1SDZ3) Ribosomal protein S9	1.9999e-37	J			At2g09990	3e-37	J033022H12	2e-36	40S ribosomal protein S16
CMFL003_J04_F	BY878807	4682	O81278_SOYBN (O81278) Nodule-enhanced malate dehydrogenase	7e-22	C			At3g47520	3e-22	J033061G08	4e-22	Malate dehydrogenase, mitochondrial precursor (EC 1.1.1.37)
CMFL003_J04_R	BY897624	4682	O81609_PEA (O81609) Nodule-enhanced malate dehydrogenase	3.9999e-37	C			At3g47520	2e-37	001-016-C06	2e-36	Malate dehydrogenase, mitochondrial precursor (EC 1.1.1.37)
CMFL003_J05_F	BY878808	214	Q3Z4I9_SHISS (Q3Z4I9) Thiol:disulfide interchange protein	4.3				At1g33660	0.24
CMFL003_J05_R	BY897625	214	no hits
CMFL003_J06_F	BY878809	9315	Q9SD39_ARATH (Q9SD39) Hypothetical protein F24M12.110	6e-14			R	At3g51070	1e-15	J023115H24	1e-05	unknown protein, 55790-52851 [imported] - Arabidopsis thaliana
CMFL003_J06_R	BY897626	9315	Q5N7I4_ORYSA (Q5N7I4) Ankyrin-like protein	3e-17			R	At1g19430	2e-18	J023115H24	5e-19	unknown protein, 55790-52851 [imported] - Arabidopsis thaliana
CMFL003_J07_F	BY878810	9030	Q5AH11_CANAL (Q5AH11) Potential pheromone-regulated membrane pro...	1.3				At2g36790	1.8	001-039-H07	1.3	hypothetical protein T14P8.5 - Arabidopsis thaliana
CMFL003_J07_R	BY897627	9030	no hits					At3g61590	2.6	J023123E18	1.8	hypothetical protein F2A19.190 - Arabidopsis thaliana
CMFL003_J08_F	BY878811	10065	Q9SI36_ARATH (Q9SI36) Expressed protein	3e-45	S			At2g04900	6e-47	001-107-A10	2e-43	hypothetical protein At2g04900 [imported] - Arabidopsis thaliana
CMFL003_J08_R	BY897628	10065	Q9SI36_ARATH (Q9SI36) Expressed protein	3.9999e-37	S			At2g04900	7e-39	001-107-A10	2e-36	hypothetical protein At2g04900 [imported] - Arabidopsis thaliana
CMFL003_J09_F	BY878812	5857	Q9C796_ARATH (Q9C796) Hypothetical protein F10D13.28 (At1g69340/...	4e-09	B			At1g69340	9e-11	J013129C24	3e-09	Hypothetical protein CT2219
CMFL003_J09_R	BY897629	5857	no hits					At4g12900	1.9	J023118G04	2.3	Probable hydroquinone glucosyltransferase (EC 2.4.1.218) (Arbutin synthase)
CMFL003_J10_F	BY878813	10237	Q6RUF8_SOYBN (Q6RUF8) Glycerol kinase (EC 2.7.1.30)	2e-75	G			At1g80460	1e-76	001-026-G05	7e-75	Glycerol kinase (EC 2.7.1.30) (ATP:glycerol 3-phosphotransferase) (Glycerokinase) (GK)
CMFL003_J10_R	BY897630	10237	Q6RJ33_9LILI (Q6RJ33) Glycerol kinase (EC 2.7.1.30)	6e-12	G			At1g80460	1e-11	001-026-G05	9e-12	Glycerol kinase (EC 2.7.1.30) (ATP:glycerol 3-phosphotransferase) (Glycerokinase) (GK)
CMFL003_J11_F	BY878814	6306	Q5JRG3_HUMAN (Q5JRG3) Nucleoporin like 1	0.018				At1g09460	0.2	J033024N16	3.5	Putative receptor protein kinase TMK1 precursor (EC 2.7.1.-)
CMFL003_J11_R	BY897631	6306	Q5JRG3_HUMAN (Q5JRG3) Nucleoporin like 1	0.012				At4g11720	0.72	J033024N16	2.6	Putative receptor protein kinase TMK1 precursor (EC 2.7.1.-)
CMFL003_J12_F	BY878815	9031	Q9C776_ARATH (Q9C776) Arginine-tRNA-protein transferase, putativ...	5e-35	O			At3g11240	9e-37	J023091P10	4e-36	Arginine-tRNA-protein transferase 1 (EC 2.3.2.8) (R-transferase 1) (Arginyltransferase 1) (Arginyl-tRNA--protein transferase 1)
CMFL003_J12_R	BY897632	9031	no hits					At4g36150	0.82
CMFL003_J14_F	BY878816	9685	Q850G4_ARAHY (Q850G4) Putative early light induced protein (Frag...	2e-14			X	At4g14690	3e-15	001-109-E06	8e-11	High molecular mass early light-inducible protein HV58, chloroplast precursor (ELIP)
CMFL003_J14_R	BY897633	9685	Q8W540_9FABA (Q8W540) Early light-induced protein-like protein (...	5e-24			X	At4g14690	4e-25	001-109-E06	9e-18	High molecular mass early light-inducible protein HV58, chloroplast precursor (ELIP)
CMFL003_J15_F	BY878817	215	Q9SGY4_ARATH (Q9SGY4) F20B24.9	0.0002	O			At1g10650	2e-08	002-101-G06	0.014	hypothetical protein F8A5.13 [imported] - Arabidopsis thaliana
CMFL003_J15_R	BY897634	215	Q2VY15_LYCES (Q2VY15) CONSTANS interacting protein 4	2e-13	O			At1g10650	3e-14	001-039-G03	1e-13	probable S-ribonuclease binding protein SBP1 [imported] - Arabidopsis thaliana
CMFL003_J16_F	BY878818	10130	Q1EPK8_MUSAC (Q1EPK8) (1-4)-beta-mannan endohydrolase (Mannan en...	7e-53			G	At5g66460	3e-54	J023105N15	5e-53	endo-1,4-beta-mannosidase-like protein - Arabidopsis thaliana
CMFL003_J16_R	BY897635	10130	O57447_ANAPL (O57447) Green cone opsin (Fragment)	5				At5g07100	1.8	J033127E16	2.2	hypothetical protein AT4g36970 [imported] - Arabidopsis thaliana
CMFL003_J17_F	BY878819	5137	Q1S125_MEDTR (Q1S125) Single hybrid motif	5e-16			R	At3g56130	1e-10	001-123-B04	0.31	cellulose synthase catalytic subunit-like protein - Arabidopsis thaliana
CMFL003_J17_R	BY897636	5137	Q7VCP4_PROMA (Q7VCP4) Uncharacterized conserved membrane protein	3.8				At3g52155	2.2	001-026-H06	2.8	Hypothetical protein Rv2006
CMFL003_J18_F	BY878820	216	Q7XWS9_ORYSA (Q7XWS9) OSJNBa0091C12.3 protein	5e-36	P			At4g38580	3e-37	J023150J09	1e-37	farnesylated protein ATFP6 - Arabidopsis thaliana
CMFL003_J18_R	BY897637	216	no hits					At3g08650	1
CMFL003_J19_F	BY878821	5996	Q8LK58_METGY (Q8LK58) Fructose-1,6-diphosphate aldolase	1e-76	G			At2g36460	8e-68	J013001D08	2e-64	Fructose-bisphosphate aldolase, cytoplasmic isozyme 1 (EC 4.1.2.13)
CMFL003_J19_R	BY897638	5996	Q8G796_BIFLO (Q8G796) Hypothetical protein	1.7				At4g19020	2.1	J013072C11	4.3	hypothetical protein F12B7.8 [imported] - Arabidopsis thaliana
CMFL003_J20_F	BY878822	10131	Q1EBW4_ARATH (Q1EBW4) At5g56860	2e-13	K			At5g56860	1e-15	J013048G01	3e-15	hypothetical protein F20B18.260 - Arabidopsis thaliana
CMFL003_J20_R	BY897639	10131	Q57YE8_9TRYP (Q57YE8) Hypothetical protein	0.2				At5g56860	0.25	001-024-B01	3.4	Arabidopsis thaliana clone 31814 mRNA, complete sequence.
CMFL003_J21_F	BY878823	217	Q1SCU3_MEDTR (Q1SCU3) Hypothetical protein	4e-11				At2g43540	2e-11	002-156-F04	8e-11	hypothetical protein At2g43540 [imported] - Arabidopsis thaliana
CMFL003_J21_R	BY897640	217	Q23ML5_TETTH (Q23ML5) Hypothetical protein	8.2
CMFL003_J22_F	BY878824	6307	Q9KT32_VIBCH (Q9KT32) Chitinase, putative	0.89				At2g16810	1.2	J033113E02	0.51	Osmotic stress protein 94 (Heat shock 70-related protein APG-1)
CMFL003_J22_R	BY897641	6307	Q1T454_MEDTR (Q1T454) Helix-loop-helix DNA-binding	0.008				At1g12860	0.001	J033098G23	0.012	F13K23.12 protein - Arabidopsis thaliana
CMFL003_J23_F	BY878825	9823	Q7XUW6_ORYSA (Q7XUW6) OSJNBa0027P08.10 protein	6.999e-38			X	At4g10300	3e-39	002-157-G07	1e-39	hypothetical protein F24G24.100 - Arabidopsis thaliana
CMFL003_J23_R	BY897642	9823	Q9SV91_ARATH (Q9SV91) Hypothetical protein F24G24.100 (Hypotheti...	3e-29			X	At4g10300	7e-31	002-157-G07	2e-29	hypothetical protein F24G24.100 - Arabidopsis thaliana
CMFL003_J24_F	BY878826	7725	Q1RSM6_MEDTR (Q1RSM6) AAA ATPase; 26S proteasome subunit P45	3.9e-44	O			At3g05530	6e-44	J013026E01	1e-44	26S protease regulatory subunit 6A homolog (TAT-binding protein homolog 1) (TBP-1)
CMFL003_J24_R	BY897643	7725	Q5SNC0_ORYSA (Q5SNC0) Putative 26S proteasome regulatory particl...	2e-23	O			At3g05530	7e-25	J013093O11	4e-25	26S protease regulatory subunit 6A homolog (TAT-binding protein homolog 1) (TBP-1)
CMFL003_K01_F	BY878827	6308	Q8GZX2_ORYSA (Q8GZX2) Hypothetical protein OSJNBa0090O10.11	8.99999e-29	J			At2g40780	3e-28	002-134-G09	2e-30	probable translation initiation factor [imported] - Arabidopsis thaliana
CMFL003_K02_F	BY878828	4683	Q2H559_CHAGB (Q2H559) Hypothetical protein	0.013				At2g07360	3	J023019E12	0.19	Hypothetical 17.1 kDa protein in SIP3-MRPL30 intergenic region
CMFL003_K02_R	BY897644	4683	Q9FGW7_ARATH (Q9FGW7) Emb|CAB62340.1 (Hypothetical protein At5g6...	8e-06			X	At5g63350	2e-07	001-131-A10	0.23	Scl1 protein [imported] - rice (fragment)
CMFL003_K03_F	BY878829	10123	Q3HRZ6_SOLTU (Q3HRZ6) Hypothetical protein	4e-24	J			At5g20290	9e-24	J013151C04	5e-25	40S ribosomal protein S8
CMFL003_K03_R	BY897645	10123	Q3HRZ6_SOLTU (Q3HRZ6) Hypothetical protein	4e-24	J			At5g20290	9e-24	J013151C04	5e-25	40S ribosomal protein S8
CMFL003_K04_F	BY878830	218	Q9FJK0_ARATH (Q9FJK0) Aldose reductase-like protein (Aldo/keto r...	4e-60	R			At5g62420	8e-62	002-100-D06	3e-56	NAD(P)H dependent 6'-deoxychalcone synthase (EC 1.1.-.-)
CMFL003_K04_R	BY897646	218	Q9M338_ARATH (Q9M338) Reductase-like protein	6e-11	R			At3g53880	1e-12	J013151D08	2e-09	NAD(P)H dependent 6'-deoxychalcone synthase (EC 1.1.-.-)
CMFL003_K05_F	BY878831	219	Q4FIV7_BRARE (Q4FIV7) Solute carrier family 6 member 9	6.5				At5g56790	4.9	002-146-G10	3.5	Phytochrome-interacting factor 3 (Phytochrome-associated protein 3) (Basic helix-loop-helix protein 8) (bHLH8)
CMFL003_K05_R	BY897647	219	Q9M144_ARATH (Q9M144) Hypothetical protein AT4g01240	3e-07			R	At4g01240	6e-09	J033127N14	3e-05	hypothetical protein AT4g01240 [imported] - Arabidopsis thaliana
CMFL003_K06_F	BY878832	6309	Q2QT65_ORYSA (Q2QT65) Zinc finger CCCH type domain containing pr...	6e-34	R			At3g02830	2e-32	J013001J05	1e-35	zinc finger protein [imported] - garden pea
CMFL003_K06_R	BY897648	6309	no hits					At5g54730	4.4	J033024I12	1.1	Receptor-like protein kinase 5 precursor (EC 2.7.1.-)
CMFL003_K07_F	BY878833	4684	Q6RXY3_FRAAN (Q6RXY3) Beta xylosidase	1e-50		G		At3g19620	1e-49	002-179-H05	5e-43	Periplasmic beta-glucosidase precursor (EC 3.2.1.21) (Gentiobiase) (Cellobiase) (Beta-D-glucoside glucohydrolase) (T-cell inhibitor)
CMFL003_K07_R	BY897649	4684	Q76MS5_LYCES (Q76MS5) LEXYL1 protein	2e-17		G		At1g02640	1e-17	J033065A06	3e-18	Periplasmic beta-glucosidase precursor (EC 3.2.1.21) (Gentiobiase) (Cellobiase) (Beta-D-glucoside glucohydrolase) (T-cell inhibitor)
CMFL003_K08_F	BY878834	9032	Q8GUN3_ARATH (Q8GUN3) Hypothetical protein At4g28150	6e-10			S	At4g03420	1e-16	J033068O12	6e-12	protein T15D22.8 [imported] - Arabidopsis thaliana
CMFL003_K08_R	BY897650	9032	no hits							002-118-B07	2.8	hypothetical protein At2g29760 [imported] - Arabidopsis thaliana
CMFL003_K09_F	BY878835	4685	Q2BFY2_9BACI (Q2BFY2) Gamma-glutamyltranspeptidase	4.8						J023064I01	2	Probable O-sialoglycoprotein endopeptidase (EC 3.4.24.57) (Glycoprotease)
CMFL003_K09_R	BY897651	4685	Q6BJB5_DEBHA (Q6BJB5) Similar to CAGL0F07557g Candida glabrata	1.4				At1g26580	1.1
CMFL003_K10_F	BY878836	220	Q9FVD3_CITSI (Q9FVD3) Hexokinase	2e-28	G			At4g29130	1e-28	J013002F14	5e-27	Hexokinase 1 (EC 2.7.1.1)
CMFL003_K10_R	BY897652	220	Q9FVD3_CITSI (Q9FVD3) Hexokinase	1e-09	G			At2g19860	1e-07	006-206-G12	3e-08	Hexokinase 1 (EC 2.7.1.1)
CMFL003_K11_F	BY878837	6310	Q4A033_STAS1 (Q4A033) Hypothetical protein	0.2				At5g53930	1.1	J013039H12	0.58	resistance complex protein I2C-1 - tomato
CMFL003_K11_R	BY897653	6310	Q5N7A7_ORYSA (Q5N7A7) Hypothetical protein P0529H11.3 (Hypotheti...	1e-07	S			At3g54020	2e-06	J023026O17	3e-09	hypothetical protein F5K20.320 - Arabidopsis thaliana
CMFL003_K12_F	BY878838	7148	Q9FFK2_ARATH (Q9FFK2) Putative DnaJ protein	3e-13	O			At3g57340	5e-16	J033131M19	1e-10	DnaJ homolog subfamily B member 12 (mDJ10)
CMFL003_K12_R	BY897654	7148	no hits					At2g28860	3.4
CMFL003_K13_F	BY878839	9695	Q5VRG9_ORYSA (Q5VRG9) Dehydration-responsive protein-like	4e-88			R	At1g33170	2e-84	J033045F24	7e-90	hypothetical protein F7L13.20 - Arabidopsis thaliana
CMFL003_K13_R	BY897655	9695	Q8H636_ORYSA (Q8H636) Dehydration-responsive protein-like	1e-26			R	At4g10440	4e-27	J023031N01	6e-28	hypothetical protein AT4g00750 [imported] - Arabidopsis thaliana
CMFL003_K14_F	BY878840	10148	Q9LIH2_ARATH (Q9LIH2) Arabidopsis thaliana genomic DNA, chromoso...	2e-52	U			At3g20920	5e-54	001-034-C06	7e-52	Drosophila translocation protein 1 - fruit fly (Drosophila melanogaster)
CMFL003_K14_R	BY897656	10148	no hits					At1g79000	1.8
CMFL003_K15_F	BY878841	221	Q2V997_SOLTU (Q2V997) Adenine phosphoribosyltransferase-like	1e-51	F			At1g27450	1e-51	002-143-F04	1e-50	Adenine phosphoribosyltransferase 1 (EC 2.4.2.7) (APRT)
CMFL003_K15_R	BY897657	221	no hits
CMFL003_K16_F	BY878842	10018	Q24JB6_TETTH (Q24JB6) Oxidoreductase, aldo/keto reductase family...	0.92				At3g20950	0.21	J013156F08	2.1	High affinity potassium transporter
CMFL003_K16_R	BY897658	10018	Q4VZ81_PICGL (Q4VZ81) Beta1,3-glucuronosyltransferase (EC 2.4.1....	1e-06				At1g27600	0.0002	J023027J07	5e-06	Galactosylgalactosylxylosylprotein 3-beta-glucuronosyltransferase 1 (EC 2.4.1.135) (Beta-1,3-glucuronyltransferase 1) (Glucuronosyltransferase-P) (GlcAT-P) (UDP-GlcUA:glycoprotein beta- 1,3-glucuronyltransferase) (GlcUAT-P)
CMFL003_K17_F	BY878843	4686	Q8IKQ6_PLAF7 (Q8IKQ6) Hypothetical protein	2.6				At3g28860	5	J023044C15	0.92	Endoribonuclease Dicer (EC 3.1.26.-) (Helicase with RNase motif) (Helicase-MOI)
CMFL003_K17_R	BY897659	4686	Q800T8_ICTPU (Q800T8) Sodium channel 7 (Fragment)	1.7				At4g23000	2.9	J013000K15	2.7	Hypothetical protein KIAA0136 (Fragment)
CMFL003_K18_F	BY878844	9033	Q3T1K1_RAT (Q3T1K1) Longevity assurance homolog 2	0.002	U			At1g13580	4e-30	J023105G15	2e-31	Longevity assurance homolog 1 (UOG-1 protein) (LAG1 protein)
CMFL003_K18_R	BY897660	9033	Q1VS23_9FLAO (Q1VS23) Predicted phosphohydrolase	8.5				At1g13110	3.4	J023104J24	4.1	Molybdopterin biosynthesis CNX2 protein (Molybdenum cofactor biosynthesis enzyme CNX2)
CMFL003_K19_F	BY878845	4687	Q589Y2_TOBAC (Q589Y2) Glycosyltransferase NTGT5a	8e-36	G			At1g22340	6e-35	J013059M20	3e-33	Limonoid UDP-glucosyltransferase (EC 2.4.1.210) (Limonoid glucosyltransferase) (Limonoid GTase) (LGTase)
CMFL003_K19_R	BY897661	4687	Q7XTG5_ORYSA (Q7XTG5) OSJNBb0026L04.11 protein (OSJNBa0041M06.3 ...	3e-21	G			At3g46660	3e-20	001-203-C07	7e-23	Flavonol 3-O-glucosyltransferase (EC 2.4.1.91) (UDP-glucose flavonoid 3-O-glucosyltransferase) (Bronze-1) (Bz-McC allele)
CMFL003_K20_F	BY878846	9034	Q681W7_ARATH (Q681W7) Hypothetical protein At3g04950	1e-09				At3g04950	5e-08	002-141-A01	3e-07	Arabidopsis thaliana chromosome 3 BAC T9J14 genomic sequence, complete sequence.
CMFL003_K20_R	BY897662	9034	Q8BCV9_9VIRU (Q8BCV9) Putative RNA polymerase	3.8				At4g18610	3	J023099L20	0.61	Hypothetical protein YPL207W
CMFL003_K21_F	BY878847	9686	Q6DXU0_GOSHI (Q6DXU0) Putative GTP-binding protein	0.017				At5g60860	1e-06	J013069H14	3e-07	Ras-related protein RIC2
CMFL003_K21_R	BY897663	9686	Q9ZVQ5_ARATH (Q9ZVQ5) Expressed protein (At2g02370/T16F16.16)	9e-21			S	At2g02370	2e-22	J023026H16	2e-20	Hypothetical protein slr0305
CMFL003_K22_F	BY878848	222	Q48A54_COLP3 (Q48A54) Hypothetical protein	0.97				At1g03470	0.76
CMFL003_K22_R	BY897664	222	Q9LL48_ARATH (Q9LL48) SAG101	6e-05			X	At3g52430	0.23	J023041F14	2.3	glutaminyl-peptide cyclotransferase (EC 2.3.2.5) precursor - papaya
CMFL003_K23_F	BY878849	4688	Q6XZA0_SOLTU (Q6XZA0) UDP-glucose 4-epimerase (EC 5.1.3.2)	2e-70	M			At4g10960	4e-71	J013059D16	1e-66	UDP-glucose 4-epimerase GEPI48 (EC 5.1.3.2) (Galactowaldenase) (UDP- galactose 4-epimerase)
CMFL003_K23_R	BY897665	4688	Q4V8D8_RAT (Q4V8D8) Hypothetical protein MGC114483	8.5				At2g21420	2.6	002-131-G06	1.8	Hypothetical protein yqgP
CMFL003_K24_F	BY878850	8996	Q9SGN7_ARATH (Q9SGN7) F3M18.17 (At1g28390/F3M18_17)	0.099				At1g28390	0.002	001-114-D09	0.033	Putative receptor protein kinase CRINKLY4 precursor (EC 2.7.1.-)
CMFL003_K24_R	BY897666	8996	Q1VUD4_9FLAO (Q1VUD4) Hypothetical protein	8.9				At2g31780	1.6	002-127-A02	2.5	Alcohol dehydrogenase I (EC 1.1.1.1)
CMFL003_L01_F	BY878851	6311	Q9SHY5_ARATH (Q9SHY5) F1E22.7	3e-17			V	At1g65690	8e-19	002-138-H05	7e-14	hypothetical protein F20D21.35 [imported] - Arabidopsis thaliana
CMFL003_L01_R	BY897667	6311	Q9SHY5_ARATH (Q9SHY5) F1E22.7	5e-10			V	At1g65690	1e-11	J023143D12	5e-13	hypothetical protein F20D21.35 [imported] - Arabidopsis thaliana
CMFL003_L02_F	BY878852	4689	Q2QS51_ORYSA (Q2QS51) Transposon protein, putative, CACTA, En/Sp...	0.68				At1g23990	2.1
CMFL003_L02_R	BY897668	4689	Q5Z7T6_ORYSA (Q5Z7T6) Hypothetical protein OJ1136_F03.14	1e-11				At3g51100	6e-10	001-010-C06	1e-08	hypothetical protein F24M12.140 - Arabidopsis thaliana
CMFL003_L03_F	BY878853	223	Q9FWR1_ARATH (Q9FWR1) F17F16.3 protein (Hypothetical protein)	1e-48				At1g16770	2e-50	001-116-B06	3e-43	Cysteine proteinase inhibitor-I (Oryzacystatin-I)
CMFL003_L03_R	BY897669	223	Q6Z2X0_ORYSA (Q6Z2X0) Hypothetical protein OJ1679_B08.21	1e-33				At1g16770	7e-31	001-116-B06	2e-35	Cysteine proteinase inhibitor-I (Oryzacystatin-I)
CMFL003_L04_F	BY878854	224	Q6VEV1_SOYBN (Q6VEV1) 40S ribosomal protein S25 (Fragment)	4e-30	J			At4g34555	5e-30	J013120F23	2e-28	40S ribosomal protein S25
CMFL003_L05_R	BY897670	225	Q75W19_PANGI (Q75W19) Cytochrome P450	1e-26	Q			At4g36220	1e-27	J013099E24	8e-26	Cytochrome P450 71A9 (EC 1.14.-.-) (P450 CP1)
CMFL003_L06_F	BY878855	6312	Q8H080_ORYSA (Q8H080) Hypothetical protein OSJNBb0050N02.11	2e-26			X	At1g04340	4e-27	J033003G06	6e-24	hypothetical protein (clone NF22) - common tobacco
CMFL003_L06_R	BY897671	6312	Q8H080_ORYSA (Q8H080) Hypothetical protein OSJNBb0050N02.11	1e-07				At4g14420	7e-05	001-025-C10	4e-07	hypothetical protein (clone NF22) - common tobacco
CMFL003_L07_F	BY878856	226	Q2R8Q8_ORYSA (Q2R8Q8) ATPase, AAA family protein, expressed	9e-15	O			At3g56690	2e-13	002-145-H04	2e-16	calmodulin-binding protein - Arabidopsis thaliana
CMFL003_L08_F	BY878857	4690	Q9C6S8_ARATH (Q9C6S8) Hypothetical protein F5M6.12 (At1g31870)	0.001				At1g31870	9e-08	J023063G02	8e-05	Hypothetical protein R08D7.1 in chromosome III
CMFL003_L08_R	BY897672	4690	no hits					At1g44890	2.1	006-205-G10	2.5	MTN3 homolog [imported] - Arabidopsis thaliana
CMFL003_L09_F	BY878858	6313	Q25A43_ORYSA (Q25A43) H0323C08.3 protein	8e-21	B			At3g21820	2e-22	J013041I04	2e-22	NN8-4AG - human (fragment)
CMFL003_L09_R	BY897673	6313	Q7XN70_ORYSA (Q7XN70) OSJNBa0089N06.12 protein	1e-08	B			At3g21820	7e-10	J013041I04	2e-10	NN8-4AG - human (fragment)
CMFL003_L10_F	BY878859	227	Q517N5_ENTHI (Q517N5) Hypothetical protein	4.7				At1g22770	3.7
CMFL003_L10_R	BY897674	227	Q1RIY8_RICBR (Q1RIY8) Putative chitinase	2.9				At2g46420	0.061
CMFL003_L13_F	BY878860	4955	Q9LLZ7_PINTA (Q9LLZ7) Phytocyanin homolog	2e-25			S	At2g32300	3e-20	001-110-D06	2e-21	Blue copper protein precursor
CMFL003_L13_R	BY897675	4955	no hits
CMFL003_L14_F	BY878861	6314	Q2GEC0_NEOSM (Q2GEC0) Preprotein translocase, SecY subunit	7.8						006-201-C01	1	Homeobox protein ATH1
CMFL003_L14_R	BY897676	6314	Q2GEC0_NEOSM (Q2GEC0) Preprotein translocase, SecY subunit	7.1						006-201-C01	0.98	Homeobox protein ATH1
CMFL003_L15_F	BY878862	10086	O48590_ARATH (O48590) GTL1 protein	8.7				At1g33240	0.47
CMFL003_L15_R	BY897677	10086	Q49QW7_9ROSI (Q49QW7) Myb family transcription factor-related pr...	0.44						001-026-B11	1.4	hypothetical protein At2g42080 [imported] - Arabidopsis thaliana
CMFL003_L16_F	BY878863	4691	Q1GNW1_9SPHN (Q1GNW1) Putative transmembrane anti-sigma factor	7.2				At4g32380	4.7
CMFL003_L16_R	BY897678	4691	Q1DKC1_COCIM (Q1DKC1) Hypothetical protein	1.3				At4g10500	0.48	J023146M09	3.8	Oryza sativa chromosome 7 clone OSJNBb0024A20, complete sequence.
CMFL003_L17_F	BY878864	10017	Q6RW44_CAPAN (Q6RW44) Ly200 protein	1e-53	J			At4g18100	3e-54	J013126M04	5e-51	60S ribosomal protein L32A
CMFL003_L17_R	BY897679	10017	Q6MST5_MYCMS (Q6MST5) DNA polymerase III alpha chain (EC 2.7.7.7)	6.4				At3g06340	0.47	J033136F15	1	hypothetical protein F14O23.2 [imported] - Arabidopsis thaliana
CMFL003_L18_F	BY878865	228	Q1XG61_CRYJA (Q1XG61) Putative glycine-rich RNA binding protein	2e-43	R			At2g21660	2e-35	001-023-D11	1e-36	Glycine-rich RNA-binding protein GRP1A
CMFL003_L19_F	BY878866	6315	Q945P0_TOBAC (Q945P0) Transcriptional activator FHA1	3e-44	K			At3g07260	7e-45	J033138E22	5e-45	Putative forkhead-related transcription factor C1142.08
CMFL003_L19_R	BY897680	6315	Q6ZIB6_ORYSA (Q6ZIB6) Putative transcriptional activator	2e-20	K			At3g07220	5e-21	J013039B12	4e-21	Putative forkhead-related transcription factor C1142.08
CMFL003_L20_F	BY878867	5661	Q93V84_ARATH (Q93V84) Hypothetical protein At3g14750	1e-18			X	At3g14750	1e-19	J023039M07	9e-13	hypothetical protein F5A8.8 [imported] - Arabidopsis thaliana
CMFL003_L21_F	BY878868	9035	Q5M758_ARATH (Q5M758) At1g74530	2e-38				At1g74530	5e-36	J023084C16	4e-40	unknown protein F1M20.21 [imported] - Arabidopsis thaliana
CMFL003_L21_R	BY897681	9035	Q6YYL0_ORYSA (Q6YYL0) Hypothetical protein OJ1590_E05.17 (Hypoth...	2e-26				At1g74530	1e-26	J023084C16	3e-28	unknown protein F1M20.21 [imported] - Arabidopsis thaliana
CMFL003_L22_F	BY878869	6316	Q9SIV0_ARATH (Q9SIV0) Putative tyrosine aminotransferase (ROOTY/...	3e-35	E			At2g20610	4e-37	001-021-D11	7e-33	Tyrosine aminotransferase (EC 2.6.1.5) (L-tyrosine:2-oxoglutarate aminotransferase) (TAT)
CMFL003_L23_F	BY878870	9816	Q2QPD4_ORYSA (Q2QPD4) Phenylalanyl-tRNA synthetase class IIc fam...	3e-58	J			At3g58140	1e-55	001-022-F10	4e-60	Phenylalanyl-tRNA synthetase, mitochondrial precursor (EC 6.1.1.20) (Phenylalanine--tRNA ligase) (PheRS)
CMFL003_L23_R	BY897682	9816	Q9M2K2_ARATH (Q9M2K2) Phenylalanine-tRNA synthetase-like protein	2e-21	J			At3g58140	4e-23	001-022-F10	9e-23	Phenylalanyl-tRNA synthetase, mitochondrial precursor (EC 6.1.1.20) (Phenylalanine--tRNA ligase) (PheRS)
CMFL003_L24_F	BY878871	6317	Q70ET7_LYCES (Q70ET7) Deleted in split hand/splt foot protein 1 ...	0.86				At3g45340	0.57
CMFL003_L24_R	BY897683	6317	Q70ET7_LYCES (Q70ET7) Deleted in split hand/splt foot protein 1 ...	0.73				At3g45340	0.51
CMFL003_M01_F	BY878872	6318	Q94AM5_ARATH (Q94AM5) Putative lysophospholipase homolog	0.003				At1g73480	7e-05	J013071K04	1.6	Calcium-dependent protein kinase, isoform 11 (EC 2.7.1.-) (CDPK 11)
CMFL003_M01_R	BY897684	6318	Q94AM5_ARATH (Q94AM5) Putative lysophospholipase homolog	5e-20	I			At1g73480	1e-21	J023019A20	3e-16	Hypothetical 35.5 kDa protein in CWP1-MBR1 intergenic region
CMFL003_M03_F	BY878873	229	Q6BN60_DEBHA (Q6BN60) Similarity	1.5				At1g31210	0.83	002-119-F11	2.3	Ciliary neurotrophic factor receptor alpha precursor (CNTFR alpha)
CMFL003_M03_R	BY897685	229	Q9FPH3_ARATH (Q9FPH3) AT3g04520 (L-allo-threonine aldolase like ...	7e-12	E			At3g04520	2e-13	001-031-C08	1e-10	L-allo-threonine aldolase (EC 4.1.2.-) (L-allo-TA) (L-allo-threonine acetaldehyde-lyase)
CMFL003_M04_F	BY878874	6319	Q1S728_MEDTR (Q1S728) Protein tyrosine kinase (Protein kinase)	0.00029				At4g32830	0.001	006-304-B11	0.0001	Serine/threonine protein kinase Eg2-like (EC 2.7.1.37) (p46XlEg22)
CMFL003_M04_R	BY897686	6319	Q5B600_EMENI (Q5B600) Hypothetical protein	5				At4g22470	0.19	001-114-B09	1.5	probable hydroxyproline-rich glycoprotein - Arabidopsis thaliana
CMFL003_M05_F	BY878875	9036	Q7XUT0_ORYSA (Q7XUT0) OSJNBb0086G13.12 protein	7e-47	E			At2g01170	3e-29	J013155C12	1e-48	Putative amino-acid permease C74.04
CMFL003_M05_R	BY897687	9036	Q1SJF1_MEDTR (Q1SJF1) Amino acid/polyamine transporter I	4e-16				At2g01170	6e-06	J013155C12	2e-12	Putative amino-acid permease C74.04
CMFL003_M06_F	BY878876	8489	O23050_ARATH (O23050) YUP8H12.22 protein (At1g05170/YUP8H12_22)	8e-06	G			At1g05170	1e-07	J023127C09	3e-05	hypothetical protein [imported] - Arabidopsis thaliana
CMFL003_M06_R	BY897688	8489	Q7KWX8_DICDI (Q7KWX8) Hypothetical protein	1.7				At5g21060	0.23
CMFL003_M07_F	BY878877	230	Q9SHY5_ARATH (Q9SHY5) F1E22.7	5e-16			V	At1g65690	1e-18	002-138-H05	1e-08	hypothetical protein F20D21.35 [imported] - Arabidopsis thaliana
CMFL003_M07_R	BY897689	230	Q9FIV4_ARATH (Q9FIV4) Gb|AAF23842.1	6e-09			V	At5g36970	1e-10	J023143D12	5e-13	hypothetical protein F20D21.35 [imported] - Arabidopsis thaliana
CMFL003_M08_F	BY878878	231	Q75LV5_ORYSA (Q75LV5) Putative U3 small nucleolar ribonucleoprot...	4e-16	A			At4g21130	1e-17	J033025E11	1e-18	Hypothetical WD-repeat protein alr2800
CMFL003_M08_R	BY897690	231	no hits					At2g24790	3.5	J023090I20	3.3	hypothetical protein T4C21.80 - Arabidopsis thaliana
CMFL003_M09_F	BY878879	6464	Q8GYA4_ARATH (Q8GYA4) Putative receptor-like protein kinase 4 RL...	4e-17			T	At4g23280	1e-18	002-181-H09	2e-16	receptor protein kinase-like protein [imported] - Arabidopsis thaliana
CMFL003_M10_F	BY878880	4848	Q1RYG7_MEDTR (Q1RYG7) Plant lipid transfer protein/Par allergen	2e-16			R	At3g22600	2e-17	006-308-B10	2e-16	hypothetical protein At2g13820 [imported] - Arabidopsis thaliana
CMFL003_M10_R	BY897691	4848	Q22KT3_TETTH (Q22KT3) Hypothetical protein	5.5						002-160-G08	4.9	Sodium transport ATPase 5 (EC 3.6.3.7)
CMFL003_M11_F	BY878881	6320	Q1XBT3_BHV4 (Q1XBT3) GP80-like protein	0.17				At1g30710	0.33	001-007-D07	0.41	Zinc finger protein 363 (CH-rich interacting match with PLAG1) (Androgen receptor N-terminal-interacting protein)
CMFL003_M11_R	BY897692	6320	Q2QNU1_ORYSA (Q2QNU1) Expressed protein	2.9e-08			S	At5g20680	1e-09	J023013F17	7e-10	hypothetical protein At2g37720 [imported] - Arabidopsis thaliana
CMFL003_M12_F	BY878882	6321	Q7XUN0_ORYSA (Q7XUN0) OSJNBa0064M23.15 protein	4.99999e-40	Q			At5g24530	5e-40	J023123J08	3e-42	Naringenin,2-oxoglutarate 3-dioxygenase (EC 1.14.11.9) (Flavonone- 3-hydroxylase) (F3H) (FHT)
CMFL003_M12_R	BY897693	6321	Q9ZSA8_ARATH (Q9ZSA8) F3H7.16 protein (Putative Fe(II)/ascorbate...	0.61				At4g10500	0.012	J023039E01	0.16	1-aminocyclopropane-1-carboxylate oxidase homolog (Protein E8)
CMFL003_M13_F	BY878883	232	Q677E3_HYAOR (Q677E3) Aldo/keto reductase	6e-29	C			At1g60680	4e-28	J023145C18	1e-30	Auxin-induced protein PCNT115
CMFL003_M13_R	BY897694	232	Q3L181_RAUSE (Q3L181) Perakine reductase	3e-24	C			At1g60680	8e-20	002-107-H09	1e-25	Auxin-induced protein PCNT115
CMFL003_M14_F	BY878884	233	Q7X9S1_GOSBA (Q7X9S1) Fiber protein Fb19 (Fragment)	6.9e-40	T			At4g40080	5e-36	J033122M01	4e-31	Clathrin coat assembly protein AP180 (Clathrin coat associated protein AP180) (91 kDa synaptosomal-associated protein)
CMFL003_M14_R	BY897695	233	Q18970_CAEEL (Q18970) Hypothetical protein	2.9
CMFL003_M15_F	BY878885	234	Q9LDB7_ORYSA (Q9LDB7) Beta 1,3-glycosyltransferase-like protein II	6e-09	G			At2g25300	6e-10	001-014-E12	1e-10	hypothetical protein At2g25300 [imported] - Arabidopsis thaliana
CMFL003_M15_R	BY897696	234	Q9ZR16_ARATH (Q9ZR16) Hypothetical protein F4C21.7 (Hypothetical...	2.3				At4g03153	0.14	001-113-D04	0.66	hypothetical protein [imported] - Arabidopsis thaliana
CMFL003_M16_F	BY878886	9687	O65573_ARATH (O65573) PRL1-associated protein-like protein	3e-22	L			At5g58720	2e-24	J023086M16	2e-27	probable PRL1 associated protein [imported] - Arabidopsis thaliana
CMFL003_M16_R	BY897697	9687	O65573_ARATH (O65573) PRL1-associated protein-like protein	3e-09	L			At5g58720	6e-11	J023086M16	4e-13	probable PRL1 associated protein [imported] - Arabidopsis thaliana
CMFL003_M17_F	BY878887	5954	Q4W6C7_CRYJA (Q4W6C7) Thaumatin-like protein precursor	9e-72		V		At4g11650	1e-40	001-018-D06	7e-35	Zeamatin precursor
CMFL003_M17_R	BY897698	5954	Q5RZ93_THUOC (Q5RZ93) Thaumatin-like protein	6e-47		V		At4g11650	2e-24	001-018-D06	6e-28	Zeamatin precursor
CMFL003_M18_F	BY878888	235	O49424_ARATH (O49424) Hypothetical protein AT4g19970	2e-25			X	At4g19970	4e-27	J013037A06	8e-24	hypothetical protein F18F4.70 - Arabidopsis thaliana
CMFL003_M18_R	BY897699	235	Q1VSN0_9FLAO (Q1VSN0) ATP-dependent DNA helicase	0.5				At1g57980	1.1	J033114C22	3.8	F9L1.11 protein - Arabidopsis thaliana
CMFL003_M19_F	BY878889	6322	Q9FRR2_ARATH (Q9FRR2) F22O13.25 (At1g08760) (Hypothetical protei...	6e-25			S	At1g08760	1e-26	J023121E21	1e-24	hypothetical protein F22O13.27 - Arabidopsis thaliana
CMFL003_M19_R	BY897700	6322	Q9FRR2_ARATH (Q9FRR2) F22O13.25 (At1g08760) (Hypothetical protei...	9.999e-38			S	At1g08760	3e-39	J023121E21	1e-36	hypothetical protein F22O13.27 - Arabidopsis thaliana
CMFL003_M20_F	BY878890	9037	Q9FM68_ARATH (Q9FM68) Beta-amylase	8e-12			G	At5g55700	2e-26	J013098M02	5e-08	Beta-amylase (EC 3.2.1.2) (1,4-alpha-D-glucan maltohydrolase)
CMFL003_M20_R	BY897701	9037	Q9FM68_ARATH (Q9FM68) Beta-amylase	6e-24			G	At5g55700	1e-25	J023002J01	2e-21	Beta-amylase (EC 3.2.1.2) (1,4-alpha-D-glucan maltohydrolase)
CMFL003_M21_F	BY878891	5377	O22270_ARATH (O22270) Putative phosphoglyceride transfer protein...	4e-17	I			At4g08690	8e-19	J013056M21	1e-17	Hypothetical 40.7 kDa protein in CSL4-URE2 intergenic region
CMFL003_M21_R	BY897702	5377	O16100_HELTR (O16100) LOX20 homeodomain protein (Fragment)	8.1				At1g73450	3.3
CMFL003_M22_F	BY878892	6323	Q8RYK2_ORYSA (Q8RYK2) Putative phosphatidylglycerol specific pho...	2e-17			T	At1g07230	7e-18	002-180-H03	2e-19	probable phospholipase C [imported] - Arabidopsis thaliana
CMFL003_M22_R	BY897703	6323	Q8RYK2_ORYSA (Q8RYK2) Putative phosphatidylglycerol specific pho...	2e-17			T	At1g07230	7e-18	002-180-H03	2e-19	probable phospholipase C [imported] - Arabidopsis thaliana
CMFL003_M23_F	BY878893	236	Q94BV2_ARATH (Q94BV2) AT5g58570/mzn1_20	8e-42	S			At5g58575	2e-43	002-152-B03	2e-30	Arabidopsis thaliana AT5g58570/mzn1_20 mRNA, complete cds.
CMFL003_M23_R	BY897704	236	Q8A9Y9_BACTN (Q8A9Y9) N-acetylglucosamine-6-phosphate deacetylase	5.8				At1g77680	1.4	002-118-F02	3.9	Oryza sativa (japonica cultivar-group) chromosome 3 clone OSJNBb0076N15, complete sequence.
CMFL003_M24_F	BY878894	6324	O48784_ARATH (O48784) Putative nitrate transporter	0.004				At2g26690	0.0002	J013113P19	0.0001	Nitrate/chlorate transporter
CMFL003_M24_R	BY897705	6324	no hits					At1g58090	2.9	J013160F05	2.6	Cytochrome P450 71C4 (EC 1.14.-.-)
CMFL003_N01_R	BY897706	237	Q2VIS2_PHAVU (Q2VIS2) Phosphatidylinositol 3-kinase 1 (EC 2.7.1....	1e-58	T			At1g60490	5e-60	J013099I11	1e-51	Phosphatidylinositol 3-kinase, root isoform (EC 2.7.1.137) (PI3-kinase) (PtdIns-3-kinase) (PI3K) (SPI3K-5)
CMFL003_N02_F	BY878895	6434	Q2HUJ7_MEDTR (Q2HUJ7) V-ATPase subunit C	2e-52	C			At1g12840	8e-58	J023007J10	7e-53	Vacuolar ATP synthase subunit C (EC 3.6.3.14) (V-ATPase C subunit) (Vacuolar proton pump C subunit)
CMFL003_N03_F	BY878896	238	Q4PHD8_USTMA (Q4PHD8) Hypothetical protein	1.7				At2g27630	1.8	002-160-A04	0.09	Aspartyl-tRNA synthetase, cytoplasmic (EC 6.1.1.12) (Aspartate--tRNA ligase) (AspRS)
CMFL003_N03_R	BY897707	238	Q944P3_CHLRE (Q944P3) MT4	5e-28				At5g03110	0.41	J023114C04	4.2	Transmembrane 9 superfamily protein member 4
CMFL003_N05_F	BY878897	6325	Q7S6L2_NEUCR (Q7S6L2) Hypothetical protein NCU04823.1	1e-54	Q			At4g37990	5e-26	J023090E20	5e-23	Probable mannitol dehydrogenase (EC 1.1.1.255) (NAD-dependent mannitol dehydrogenase)
CMFL003_N05_R	BY897708	6325	Q4I1C8_GIBZE (Q4I1C8) Hypothetical protein	4e-25	Q			At4g39330	0.0003	J033093P08	0.0003	Probable mannitol dehydrogenase (EC 1.1.1.255) (NAD-dependent mannitol dehydrogenase)
CMFL003_N06_F	BY878898	4692	Q9MT30_SOLTU (Q9MT30) Cystathionine gamma-synthase isoform 1 (EC...	4e-33	E			At3g01120	1e-31	J013098O05	0.19	High affinity sulphate transporter 2
CMFL003_N07_F	BY878899	6326	Q5DBA3_SCHJA (Q5DBA3) SJCHGC04871 protein	0.12				At3g23620	0.069	J033137H24	2.7	Probable poly(A) polymerase (EC 2.7.7.19) (PAP)
CMFL003_N07_R	BY897709	6326	Q75IN9_ORYSA (Q75IN9) Hypothetical protein OSJNBb0013J02.2	7e-05				At3g23620	0.0001	J023120C10	2e-06	Hypothetical protein P0504D03.20
CMFL003_N08_F	BY878900	5532	Q2R301_ORYSA (Q2R301) Expressed protein	2e-30	S			At5g47900	3e-30	J013119B18	3e-32	hypothetical protein all1887 [imported] - Nostoc sp. (strain PCC 7120)
CMFL003_N08_R	BY897710	5532	Q8CHL8_CRIGR (Q8CHL8) Ah receptor	1.3				At4g16310	1.5	002-115-A03	0.28	hypothetical protein F17I5.180 - Arabidopsis thaliana
CMFL003_N09_F	BY878901	5510	Q48G01_PSE14 (Q48G01) Aromatic amino acid permease	4.4						001-014-H01	5	Muconate cycloisomerase I 2 (EC 5.5.1.1) (Cis,cis-muconate lactonizing enzyme I 2) (MLE 2)
CMFL003_N09_R	BY897711	5510	Q59SR2_CANAL (Q59SR2) Potential mitochondrial protein involved i...	5						J013040E19	0.095	hypothetical protein asl0940 [imported] - Nostoc sp. (strain PCC 7120)
CMFL003_N10_F	BY878902	239	Q84VI8_MARPO (Q84VI8) Beta-ketoacyl-CoA-synthase	2e-18			I	At2g26640	1e-17	J033036C04	2e-18	probable beta-ketoacyl-CoA synthase [imported] - Arabidopsis thaliana
CMFL003_N10_R	BY897712	239	O48780_ARATH (O48780) Putative beta-ketoacyl-CoA synthase	1e-45			I	At2g26640	3e-47	J033036C04	2e-45	probable beta-ketoacyl-CoA synthase [imported] - Arabidopsis thaliana
CMFL003_N11_F	BY878903	10062	Q1T0D1_MEDTR (Q1T0D1) Ras small GTPase, Ras type	4e-17	U			At4g02080	2e-18	006-210-H07	7e-19	GTP-binding protein SAR1A
CMFL003_N11_R	BY897713	10062	Q9SDK4_ORYSA (Q9SDK4) Putative small GTP-binding protein Bsar1a ...	5e-50	U			At4g02080	1e-51	001-207-C09	1e-52	GTP-binding protein SAR1A
CMFL003_N12_F	BY878904	240	Q2R2X1_ORYSA (Q2R2X1) Lung seven transmembrane receptor family p...	4e-35	S			At1g72480	1e-29	J013157H23	8e-37	Protein PTM1 precursor
CMFL003_N13_F	BY878905	6327	Q8RXQ7_ARATH (Q8RXQ7) Putative prolyl endopeptidase (Fragment)	3e-68	O			At1g20380	3e-69	J023090K22	4e-69	Prolyl endopeptidase (EC 3.4.21.26) (Post-proline cleaving enzyme) (PE)
CMFL003_N13_R	BY897714	6327	Q8RXQ7_ARATH (Q8RXQ7) Putative prolyl endopeptidase (Fragment)	3e-06	O			At1g20380	7e-09	J023028J20	4e-07	Prolyl endopeptidase (EC 3.4.21.26) (Post-proline cleaving enzyme) (PE)
CMFL003_N14_F	BY878906	241	Q9Y6G0_HUMAN (Q9Y6G0) RNA-binding protein	0.12				At5g54910	0.014	J023087H17	0.41	hypothetical protein F3H9.9 - Arabidopsis thaliana
CMFL003_N15_F	BY878907	9698	Q500U8_ARATH (Q500U8) At4g35420	3e-63	V			At5g19440	1e-45	J013095D01	7e-57	Dihydroflavonol-4-reductase (EC 1.1.1.219) (DFR) (Dihydrokaempferol 4- reductase) (TRANSPARENT TESTA 3 protein)
CMFL003_N15_R	BY897715	9698	Q500U8_ARATH (Q500U8) At4g35420	5e-47	V			At4g35420	4e-36	J013095D01	9e-44	Dihydroflavonol-4-reductase (EC 1.1.1.219) (DFR) (Dihydrokaempferol 4- reductase) (TRANSPARENT TESTA 3 protein)
CMFL003_N16_F	BY878908	6328	Q5VRS7_ORYSA (Q5VRS7) Putative serine/threonine protein phosphat...	2e-18	T			At4g11240	5e-20	002-107-H10	4e-20	Serine/threonine protein phosphatase PP1 (EC 3.1.3.16)
CMFL003_N16_R	BY897716	6328	Q5QNV8_MOUSE (Q5QNV8) Novel protein	4.3				At1g72280	0.15
CMFL003_N17_F	BY878909	10238	Q3K811_PSEPF (Q3K811) MaoC-like dehydratase	3e-16				At3g63480	1	J023009A16	0.095	Arabidopsis thaliana Unknown protein (At3g27710; MGF10.11) mRNA, complete cds.
CMFL003_N17_R	BY897717	10238	Q3K806_PSEPF (Q3K806) 2-dehydro-3-deoxyphosphogluconate aldolase...	1.7				At2g20970	1.8	001-108-E02	1.3	Blue copper protein precursor
CMFL003_N18_F	BY878910	242	Q4S5F6_TETNG (Q4S5F6) Chromosome 19 SCAF14731, whole genome shot...	0.39				At1g08520	2	002-143-H08	1.9	Oryza sativa (japonica cultivar-group) genomic DNA, chromosome 1, PAC clone:P0682B08.
CMFL003_N18_R	BY897718	242	O04616_ARATH (O04616) A_IG002N01.18 protein (AT4g01150/F2N1_18) ...	4e-20			X	At4g01150	3e-22	J013071I08	4e-22	hypothetical protein A_IG002N01.18 - Arabidopsis thaliana
CMFL003_N19_F	BY878911	4693	Q9SDG5_ORYSA (Q9SDG5) Putative isocitrate dehydrogenase (NAD-dep...	2e-48	E			At3g09805	4e-56	001-030-D11	2e-58	3-isopropylmalate dehydrogenase, chloroplast precursor (EC 1.1.1.85) (Beta-IPM dehydrogenase) (IMDH) (3-IPM-DH)
CMFL003_N19_R	BY897719	4693	O65852_TOBAC (O65852) Isocitrate dehydrogenase (NAD+) precursor ...	9e-31	E			At5g03290	1e-30	001-030-D11	5e-29	3-isopropylmalate dehydrogenase, chloroplast precursor (EC 1.1.1.85) (Beta-IPM dehydrogenase) (IMDH) (3-IPM-DH)
CMFL003_N20_F	BY878912	9334	Q67YC0_ARATH (Q67YC0) Hypothetical protein At1g73010	2e-61	R			At1g17710	3e-56	006-211-C03	1e-59	F11A6.5 protein - Arabidopsis thaliana
CMFL003_N20_R	BY897720	9334	Q8GUC2_LYCES (Q8GUC2) Putative phosphatase	3e-29	R			At4g29530	1e-28	006-211-C03	1e-25	F11A6.5 protein - Arabidopsis thaliana
CMFL003_N21_F	BY878913	9242	Q8LDC7_ARATH (Q8LDC7) Putative carboxymethylenebutenolidase	6.9e-44	R			At2g32520	3e-45	001-208-G04	2e-44	Usf protein
CMFL003_N21_R	BY897721	9242	Q1JPM9_ARATH (Q1JPM9) At3g48730	2e-27	E			At3g48730	5e-29	001-036-H12	9e-28	Glutamate-1-semialdehyde 2,1-aminomutase, chloroplast precursor (EC 5.4.3.8) (GSA) (Glutamate-1-semialdehyde aminotransferase) (GSA- AT)
CMFL003_N22_F	BY878914	7087	Q8H0P5_TOBAC (Q8H0P5) Serine acetyltransferase 7 (EC 2.3.1.30) (...	2e-46	E			At5g56760	3e-44	J023086D18	8e-45	Serine acetyltransferase (EC 2.3.1.30) (SAT)
CMFL003_N23_F	BY878915	5408	Q4H1G2_BETVU (Q4H1G2) Methionine synthase	2e-84	E			At5g17920	7e-81	J013116O11	1e-85	5-methyltetrahydropteroyltriglutamate-- homocysteine methyltransferase (EC 2.1.1.14) (Vitamin-B12-independent methionine synthase isozyme) (Cobalamin-independent methionine synthase isozyme)
CMFL003_N23_R	BY897722	5408	no hits
CMFL003_N24_F	BY878916	9688	Q69LA6_ORYSA (Q69LA6) Putative ethylene-inducible protein	2e-88	H			At5g01410	3e-89	006-203-B11	4e-91	Ethylene-inducible protein HEVER
CMFL003_N24_R	BY897723	9688	Q3KRU4_ARATH (Q3KRU4) Pyridoxine biosynthesis protein	6.999e-31	H			At5g01410	2e-33	006-203-B11	1e-32	Ethylene-inducible protein HEVER
CMFL003_O01_F	BY878917	9229	Q8GV45_EUCGR (Q8GV45) Fertilization independent endosperm develo...	6.9e-40	K			At3g20740	1e-37	J023058F21	9e-38	extra sex combs protein - fruit fly (Drosophila melanogaster)
CMFL003_O01_R	BY897724	9229	Q8GV46_CATSE (Q8GV46) Fertilization independent endosperm develo...	0.049				At3g20740	0.015	J023058F21	0.36	extra sex combs protein - fruit fly (Drosophila melanogaster)
CMFL003_O02_R	BY897725	243	Q65X84_ORYSA (Q65X84) Putative flavonol glucosyltransferase	2.99e-39	G			At1g01390	1e-38	J023001K02	3e-39	Probable hydroquinone glucosyltransferase (EC 2.4.1.218) (Arbutin synthase)
CMFL003_O03_F	BY878918	9689	Q259R9_ORYSA (Q259R9) H0403D02.15 protein	2e-05				At2g28790	0.41	J033084O13	0.015	Hypothetical 25.6 kDa protein T20B12.7 in chromosome III
CMFL003_O03_R	BY897726	9689	Q8L7Z3_ARATH (Q8L7Z3) AT5g18400/F20L16_120 (Hypothetical protein...	9e-08	S			At5g18400	2e-09	J033084O13	3e-07	Hypothetical 25.6 kDa protein T20B12.7 in chromosome III
CMFL003_O04_F	BY878919	244	Q1S5N6_MEDTR (Q1S5N6) Choline kinase, N-terminal; Protein kinase...	6e-32	M			At1g74320	2e-31	J013002I15	9e-33	Choline/ethanolamine kinase [Includes: Choline kinase (EC 2.7.1.32) (CK); Ethanolamine kinase (EC 2.7.1.82) (EK)]
CMFL003_O04_R	BY897727	244	Q1S5N6_MEDTR (Q1S5N6) Choline kinase, N-terminal; Protein kinase...	1e-16	M			At1g74320	3e-16	J013002I15	1e-16	Choline/ethanolamine kinase [Includes: Choline kinase (EC 2.7.1.32) (CK); Ethanolamine kinase (EC 2.7.1.82) (EK)]
CMFL003_O05_F	BY878920	9038	Q24JJ8_ARATH (Q24JJ8) At3g14150	2e-30	C			At3g14150	8e-33	J013156O03	5e-31	Probable (S)-2-hydroxy-acid oxidase, peroxisomal 2 (EC 1.1.3.15) (Glycolate oxidase 2) (GOX 2) (Short chain alpha-hydroxy acid oxidase 2)
CMFL003_O05_R	BY897728	9038	Q9LJH5_ARATH (Q9LJH5) Glycolate oxidase	1e-23	C			At3g14130	9e-26	J023110H08	6e-22	Probable (S)-2-hydroxy-acid oxidase, peroxisomal 1 (EC 1.1.3.15) (Glycolate oxidase 1) (GOX 1) (Short chain alpha-hydroxy acid oxidase 1)
CMFL003_O06_F	BY878921	9910	Q2UFB8_ASPOR (Q2UFB8) Predicted protein	1.2				At5g28750	1.5	J013008L07	1	Endoribonuclease dcr-1 (EC 3.1.26.-)
CMFL003_O06_R	BY897729	9910	Q869Z1_DICDI (Q869Z1) Similar to Oryza sativa (Rice). Putative A...	0.011				At1g24270	0.46
CMFL003_O07_F	BY878922	9039	Q9SZK4_ARATH (Q9SZK4) Hypothetical protein F20D10.160 (Hypotheti...	2e-07	G			At4g38040	4e-09	J013030F22	8e-08	Multiple exostoses homolog 1 (Related to mammalian RIB protein 1)
CMFL003_O07_R	BY897730	9039	Q6ZIF8_ORYSA (Q6ZIF8) Putative pectin-glucuronyltransferase	4e-12	G			At4g38040	1e-13	J013030F22	8e-14	Multiple exostoses homolog 1 (Related to mammalian RIB protein 1)
CMFL003_O08_F	BY878923	6462	Q8W4L8_ARATH (Q8W4L8) Hypothetical protein At3g57400; F28O9.250 ...	1e-08			X	At3g57400	2e-10	J013001J22	3.4	hypothetical protein At2g20010 [imported] - Arabidopsis thaliana
CMFL003_O08_R	BY897731	6462	Q5RBV9_PONPY (Q5RBV9) Hypothetical protein DKFZp469B0933	7.3				At2g19120	1.2	J033123F03	3.2	DNA polymerase I (EC 2.7.7.7) (POL I)
CMFL003_O09_F	BY878924	6329	Q8LF32_ARATH (Q8LF32) Aspartyl aminopeptidase-like protein	1e-79	E			At5g60160	2e-81	001-013-D01	2e-79	Aspartyl aminopeptidase (EC 3.4.11.21)
CMFL003_O09_R	BY897732	6329	Q2QVB4_ORYSA (Q2QVB4) Aspartyl aminopeptidase, putative, expressed	3e-45	E			At5g60160	7e-45	J023088P07	2e-46	Aspartyl aminopeptidase (EC 3.4.11.21)
CMFL003_O10_F	BY878925	9690	Q2NES6_METST (Q2NES6) Predicted phosphomannomutase (EC 5.4.2.8)	0.87						J033039J24	3	Basic 7S globulin precursor (Bg) (SBg7S)
CMFL003_O10_R	BY897733	9690	no hits					At1g56120	0.32	J033039J24	2.5	Basic 7S globulin precursor (Bg) (SBg7S)
CMFL003_O11_F	BY878926	6330	Q983V1_RHILO (Q983V1) Mlr8165 protein	7.1				At5g64420	4.4	002-153-H04	4	60S ribosomal protein L5
CMFL003_O11_R	BY897734	6330	Q7XAC3_VICFA (Q7XAC3) Peptide transporter 1	1e-50	E			At5g01180	4e-51	J023109G05	7e-51	Peptide transporter PTR2-B (Histidine transporting protein)
CMFL003_O12_R	BY897735	6330	Q852B2_ORYSA (Q852B2) Putative peptide transport protein	8e-27	E			At3g54140	2e-25	J023109G05	9e-29	Peptide transporter PTR2-B (Histidine transporting protein)
CMFL003_O13_F	BY878927	9040	Q9AXZ4_PERAE (Q9AXZ4) 9-cis-epoxycarotenoid dioxygenase	3e-28	Q			At1g78390	6e-23	002-173-D12	2e-23	viviparous-14 protein - maize
CMFL003_O13_R	BY897736	9040	Q9AXZ3_PERAE (Q9AXZ3) 9-cis-epoxycarotenoid dioxygenase	5e-27	Q			At4g19170	5e-27	002-173-D12	3e-26	viviparous-14 protein - maize
CMFL003_O14_F	BY878928	7240	Q9CA93_ARATH (Q9CA93) Putative carnitine/acylcarnitine transloca...	3e-36	C			At1g79900	3e-38	J013114C17	1e-12	Mitochondrial carnitine/acylcarnitine carrier-like protein (A BOUT DE SOUFFLE) (Carnitine/acylcarnitine translocase-like protein) (CAC-like protein)
CMFL003_O14_R	BY897737	7240	Q65M56_BACLD (Q65M56) Hypothetical protein	5				At1g35530	0.46	J023109G05	2.1	Peptide transporter PTR2-B (Histidine transporting protein)
CMFL003_O15_F	BY878929	6331	Q9FR57_LYCES (Q9FR57) Self-pruning interacting protein 1	0.09				At5g40460	0.014	001-108-F09	0.017	Oryza sativa microsatellite MRG5225 containing (CGG)X10, genomic sequence.
CMFL003_O15_R	BY897738	6331	Q9FR57_LYCES (Q9FR57) Self-pruning interacting protein 1	0.053				At5g40460	0.01	001-108-F09	0.012	Oryza sativa microsatellite MRG5225 containing (CGG)X10, genomic sequence.
CMFL003_O16_F	BY878930	245	Q6Z2W1_ORYSA (Q6Z2W1) Hypothetical protein OJ1734_E02.2 (Hypothe...	1e-26			R	At1g60060	3e-26	J033074F23	0.002	hypothetical protein At2g27230 [imported] - Arabidopsis thaliana
CMFL003_O16_R	BY897739	245	Q8IAS8_PLAF7 (Q8IAS8) Asparagine-rich antigen Pfa55-14	6.4				At5g05380	1.2	J033114C13	2.5	Pollen-specific protein NTP303 precursor
CMFL003_O19_F	BY878931	5139	Q940V1_ARATH (Q940V1) AT4g39960/T5J17_130	2e-31	O			At4g39960	3e-33	J033035M17	4e-33	Chaperone protein dnaJ
CMFL003_O19_R	BY897740	5139	Q3JWW2_BURP1 (Q3JWW2) N-acylglucosamine 2-epimerase (GlcNAc 2-ep...	4.9				At5g54450	1.2	J013070P03	3.3	glossy1 homolog - rice (fragment)
CMFL003_O20_F	BY878932	8844	Q94E74_ORYSA (Q94E74) Putative ER6 protein	2e-39		T		At1g09740	3e-31	J023069J05	3e-41	unknown protein, 44604-45347 [imported] - Arabidopsis thaliana
CMFL003_O23_F	BY878933	246	Q6Z6D6_ORYSA (Q6Z6D6) Putative cytochrome P450 monooxygenase	4e-20	Q			At2g26710	4e-21	002-114-A02	6e-21	Cytochrome P450 72A1 (EC 1.3.3.9) (CYPLXXII) (Secologanin synthase) (SLS)
CMFL003_O23_R	BY897741	246	Q9ATU1_LOLRI (Q9ATU1) Putative cytochrome P450	6e-44	Q			At3g14620	1e-44	002-186-B11	8e-44	Cytochrome P450 72A1 (EC 1.3.3.9) (CYPLXXII) (Secologanin synthase) (SLS)
CMFL003_O24_F	BY878934	9736	Q6RSN7_9CARY (Q6RSN7) Fructose 1,6, bisphosphate aldolase (EC 4....	1e-91	G			At4g26530	5e-93	J013001D08	4e-88	Fructose-bisphosphate aldolase, cytoplasmic isozyme 1 (EC 4.1.2.13)
CMFL003_P01_R	BY897742	247	Q7XQZ7_ORYSA (Q7XQZ7) OSJNBa0015K02.17 protein	2e-09	P			At5g26685	4e-09	002-170-H03	4e-07	Oryza sativa (japonica cultivar-group) genomic DNA, chromosome 1, BAC clone:OJ1116_C07.
CMFL003_P02_F	BY878935	248	Q6L560_ORYSA (Q6L560) Unknow protein (Hypothetical protein OSJNB...	6.4				At1g55200	1.9	J013130D08	0.12	Putative receptor protein kinase TMK1 precursor (EC 2.7.1.-)
CMFL003_P02_R	BY897743	248	Q4XLS0_PLACH (Q4XLS0) Hypothetical protein	0.59				At4g22950	0.16	J013002D10	0.25	probable ubiquitin [imported] - Arabidopsis thaliana
CMFL003_P03_F	BY878936	9957	Q8GYI7_ARATH (Q8GYI7) Hypothetical protein At5g19630/T29J13_50 (...	3e-37				At5g19630	2e-28	001-120-F08	5e-38	Arabidopsis thaliana At5g19630 mRNA for unknown protein, complete cds, clone: RAFL17-24-C08.
CMFL003_P03_R	BY897744	9957	Q23Z30_TETTH (Q23Z30) Hypothetical protein	8.4				At5g61940	1.8	J033028C06	1.3	disease resistance protein homolog F18B3.230 - Arabidopsis thaliana
CMFL003_P04_F	BY878937	4694	Q94F64_MESCR (Q94F64) CDPK adapter protein 1	4e-21			X	At3g22520	3e-20	J013095D13	0.41	Arabidopsis thaliana AT3g22390/MCB17_12 mRNA, complete cds.
CMFL003_P04_R	BY897745	4694	Q9ZVZ7_ARATH (Q9ZVZ7) T25N20.6	1.7				At1g05410	0.033	J033099L17	2.9	Oryza sativa chromosome 3 BAC OJ1124_H03 genomic sequence, complete sequence.
CMFL003_P05_F	BY878938	10218	Q9LM13_ARATH (Q9LM13) F16L1.10 protein (At1g22170)	0.06				At1g22170	0.0007	J033066J07	0.004	2,3-bisphosphoglycerate-dependent phosphoglycerate mutase (EC 5.4.2.1) (Phosphoglyceromutase) (PGAM) (BPG-dependent PGAM) (dPGM)
CMFL003_P05_R	BY897746	10218	Q9UTL9_SCHPO (Q9UTL9) SPAC144.05 protein	8.6						J013001P05	1.2	Glutaminyl-tRNA synthetase (EC 6.1.1.18) (Glutamine--tRNA ligase) (GlnRS)
CMFL003_P06_F	BY878939	4695	Q50EK4_PINTA (Q50EK4) Cytochrome P450 CYPC	6e-44	Q			At5g25130	4e-33	J023079F15	8e-40	Cytochrome P450 76C4 (EC 1.14.-.-)
CMFL003_P06_R	BY897747	4695	Q75W19_PANGI (Q75W19) Cytochrome P450	3e-22	Q			At2g45580	1e-19	J023145F09	9e-22	Flavonoid 3'-monooxygenase (EC 1.14.13.21) (Flavonoid 3'-hydroxylase) (Cytochrome P450 75B2)
[truncated: 34,016 more rows]
