# Supplementary material for: Characterization of expressed sequence tags from a full-length enriched cDNA library of Cryptomeria japonica male strobili
Source: BMC Genomics. 2008 Aug 11;9:383. doi: 10.1186/1471-2164-9-383 (PMC2568000; doi:10.1186/1471-2164-9-383)
Supplement: Additional File 2 — Classification and annotation of unique transcripts from male strobili of Cryptomeria japonica. Classification and annotation of unique transcripts from male strobili of Cryptomeria japonica. This file shows that the COG classification and Pfam families of unique transcripts from male strobili of C. japonica. [file 1471-2164-9-383-S2.xls]

## Sheet: Suppl. table 2
Additional file 2: Classification and annotation of unique transcripts from male strobili of Cryptomeria japonica
Cluster ID a)	COG classification					Pfam_1 C)			Pfam_2 c)			Pfam_3 C)			Pfam_4 C)
	Protein ID	E-value	KOG b)	twog b)	lse b)	Accession_1	ID_1	E-value_1	Aaccession_2	ID_2	E-value_2	Accession_3	ID_3	E-value_3	Accession_4	ID_4	E-value_4
1	CE04719	0.057
2	At3g25290	0.0008
3	Hs21389473	0.008
4	At3g47570	5e-17			T
5	At2g15550	0.99
6	At1g12360	6e-47	U			PF00995	Sec1	3e-47
7	At1g19650	1e-73	I			PF00650	CRAL_TRIO	2e-73
8	SPCP1E11.02	2.7
9	At1g66770	3e-20	R			PF03083	MtN3_slv	1e-20
10	At1g15710	5e-53	E			PF03807	F420_oxidored	5e-16
11	At4g03030	1e-06	R
12	At1g30650	0.11
13	CE25599	0.78
14	At3g46560	3e-25	U			PF02953	zf-Tim10_DDP	7e-24
15	At4g22550	1e-08	S
16	At4g34650	1e-54	I			PF00494	SQS_PSY	4e-39
17	At2g28080	3e-35	G
18	Hs16519559	1.3
19	At3g58500	2e-80	T			PF00149	Metallophos	1e-58
20	CE24257	0.44
21	At1g32330	6e-35	K			PF00447	HSF_DNA-bind	1e-27
22	At1g20870	2e-13			X
23	At5g49720	8e-23			G	PF00759	Glyco_hydro_9	1e-23
24	SPBP8B7.19	2.1
25	At1g52900	3e-19			V	PF01582	TIR	5e-24
26	Hs17437841	2.7
27	7298507	0.72
28	At4g32551	8e-22	R			PF00400	WD40	2e-11
29	SPCC1322.04	9e-64	G			PF01704	UDPGP	2e-58
30	At1g12730	4e-18	R
31	Hs18581142_2	0.11
32	At1g08710	2e-35
33	At1g23280	2e-32	A			PF04874	Mak16	2e-31
34	At2g25680	5e-18			X
35	Hs18087847	3.1
36	At4g39700	1e-10	P			PF00403	HMA	6e-12
37	At3g08600	1e-06			X
38	At1g11280	0.012				PF01453	B_lectin	7e-15
39	At1g22800	2e-15	R
40	Hs22050399	0.085
41	At1g24300	0.93				PF01232	Mannitol_dh	3.9e-44
42	At1g57590	6e-09	M
43	At1g05960	4e-11	R
44	At3g15600	0.45
45	CE12908	0.52
46	At3g61320	5.9999e-30			X	PF05249	UPF0187	1e-19
47	At3g04860	3e-17			X	PF05910	DUF868	3e-19
48	At4g33950	7e-47	T			PF00069	Pkinase	9.99e-42
49	At3g15090	5e-37	C			PF08240	ADH_N	8e-23
50	At4g32390	5e-69	G
51	At3g03760	6e-15			R	PF03195	DUF260	2e-13
52	At5g46050	5e-28	E			PF00854	PTR2	2e-27
53	Hs22058126	2.8
54	7304287	2.7
55	Hs7661558	7.2
56	At5g06160	2e-06	A
57	At5g53150	1e-35			O
58	At3g27000	1e-43	Z			PF00022	Actin	2e-45
59	YNL271c	3.5
60	SPAC17A5.03	2e-62	J			PF00297	Ribosomal_L3	8e-46
61	At5g13780	1e-74	R			PF00583	Acetyltransf_1	3e-35
62	YBR034c	0.082
63	At5g16540	0.0001
64	At3g11400	1e-48	J			PF00076	RRM_1	2e-16
65	At3g53490	5e-24			X
66	At5g40080	1e-25	J
67	SPCC5E4.04	5.6
68	At1g76900	6e-48	R			PF00646	F-box	2e-19
69	At3g62700	3e-57	Q			PF00005	ABC_tran	1e-51
70	At4g25570	4e-12	C			PF03188	Cytochrom_B561	6e-14
71	At2g04030	2e-76	O			PF00183	HSP90	3e-45
72	At1g22400	2e-25	G
73	At5g24300	2e-46		M		PF00534	Glycos_transf_1	5.9e-26
74	7290234	8e-06	U			PF03372	Exo_endo_phos	6e-28
75	At1g48830	3e-46	J			PF01251	Ribosomal_S7e	6e-48
76	At2g06890	0.7
77	At5g14880	5e-27			P	PF02705	K_trans	3e-29
78	At4g25000	2e-61	G			PF00128	Alpha-amylase	5e-80	PF07821	Alpha-amyl_C2	8e-14
79	At1g80180	0.02
80	At1g05840	8e-18	O			PF00026	Asp	2e-12
81	YNL191w	1e-14	M
82	At4g14870	3e-18
83	At3g21160	5e-20	G			PF01532	Glyco_hydro_47	1e-38
84	Hs17453852	0.15
85	At1g63650	8e-33			K
86	no hits
87	At3g43610	8e-10	Z
88	At1g60800	9.99e-42			T	PF07714	Pkinase_Tyr	8e-14
89	At2g18410	3e-18
90	At5g48380	1e-46			T	PF00069	Pkinase	9e-45
91	At4g10500	4e-20	Q
92	At1g56410	1e-59	O			PF00012	HSP70	5e-56
93	At3g47650	4e-11
94	Hs4557437	0.42
95	At2g04570	2e-28			R	PF00657	Lipase_GDSL	2e-26
96	At1g78770	4e-35	D
97	At5g24090	1e-43	M			PF00704	Glyco_hydro_18	6e-47
98	CE01682	1.3
99	At2g14740	2e-28			X	PF02225	PA	8e-15
100	At3g44720	4e-22	E			PF00800	PDT	1e-20
101	At4g12300	2e-26	Q			PF00067	p450	4e-33
102	At1g64430	3e-11
103	CE25117	0.87
104	At1g77420	6.9e-44	I			PF00561	Abhydrolase_1	3e-34
105	At1g04210	3e-06			T
106	At5g13030	4e-46	S			PF02696	UPF0061	1e-38
107	At3g22220	0.029
108	SPBC887.14c	5e-06	D
109	At3g14760	0.00059
110	At3g17390	1e-82	H			PF00438	S-AdoMet_synt_N	8e-49
111	Hs22054569	1.3
112	At1g06020	1e-36	G			PF00294	PfkB	1.9999e-37
113	At1g65720	8e-07
114	At4g30800	0.0001
115	At5g01230	2e-34	D			PF01728	FtsJ	6e-22
116	At5g10490	0.001				PF00924	MS_channel	2e-38
117	At1g28440	4e-08			T
118	At5g20290	2.4
119	CE00855	1.4
120	At5g59810	2e-19			O	PF00082	Peptidase_S8	5e-20
121	HsM13376890	0.18
122	CE09164	1
123	At4g12680	4e-11			X
124	At3g48830_2	1.1
125	At2g26870	5e-36			T	PF04185	Phosphoesterase	7e-35
126	At1g51160	1e-63	U			PF04099	Sybindin	3e-58
127	At5g09220	1e-38	E			PF01490	Aa_trans	4e-39
128	At5g14260	6e-38	R			PF00856	SET	2e-35
129	At1g05000	1e-67	V			PF03162	Y_phosphatase2	5e-67
130	At5g53360	0.001
131	CE29597	3.1
132	At5g36110	5e-28	Q			PF00067	p450	2e-31
133	At4g30340	9.99999e-29	I			PF00609	DAGK_acc	3e-22	PF00781	DAGK_cat	3e-23
134	At4g11220	0.35
135	At4g11610	0.047
136	At5g55230	5e-65	D			PF03999	MAP65_ASE1	2e-66
137	At5g50870	2e-10	O			PF00627	UBA	6e-11
138	At1g11880	2e-27	R			PF04188	Mannosyl_trans2	7e-27
139	At2g38110	1e-46			X
140	At4g02680	1e-48			X
141	Hs20070166	2e-05
142	At4g11710	5e-13	R
143	At2g01070	0.11
144	At3g24460	5e-08	S
145	At1g80280	5e-34	R
146	At5g55910	4.99999e-41	R			PF00069	Pkinase	4.99999e-29
147	At1g66230	4e-64	K			PF00249	Myb_DNA-binding	9e-23
148	CE27187	0.78
149	At1g08080	9.99999e-29	R			PF00194	Carb_anhydrase	1e-27
150	At5g04480	1e-06			X
151	At3g61870	2.9e-26
152	At4g33690	0.21
153	At5g54160	2e-09	R
154	At3g03990	7e-27			R	PF00561	Abhydrolase_1	1e-26
155	At3g49880	2e-08			X
156	At4g23340	2e-22	Q			PF03171	2OG-FeII_Oxy	1e-19
157	At1g11400	0.005
158	Hs15718687	5e-59	J			PF00189	Ribosomal_S3_C	2e-34
159	CE19705	0.99
160	At4g18960	2e-24	K			PF00319	SRF-TF	1e-18
161	At2g37790	1e-54	R			PF00248	Aldo_ket_red	4e-54
162	At4g31840	6e-33			S	PF02298	Cu_bind_like	7e-25
163	Hs10947056	0.33
164	At1g15710	7e-21	E			PF03807	F420_oxidored	4e-16
165	At5g38110	3e-35	K			PF04729	Anti-silence	6e-36
166	Hs22045330	1.4
167	At1g04080	6e-63	A
168	At5g13930	1e-68			Q	PF00195	Chal_sti_synt_N	8e-76	PF02797	Chal_sti_synt_C	2e-28
169	7291886	8.9
170	At5g07910	2e-17	R
171	At5g48660	8e-36	V			PF05529	Bap31	9e-37
172	CE26375	9.5
173	Hs11067747	0.84
174	At3g02360	7e-29	G			PF00393	6PGD	2e-26
175	At5g17240	1e-18	R			PF00856	SET	8.98999e-40
176	At1g27090	0.049
177	At1g05200	4e-52	P			PF00060	Lig_chan	7e-15
178	At3g60720	2e-13			S
179	At4g24290	6e-50			R	PF01823	MACPF	8e-15
180	At1g31470	6.9999e-37		G		PF06813	Nodulin-like	4.99999e-41
181	Hs7705375	1.3
182	At1g65990_2	1.4
183	Hs7706429	3e-18	S			PF04628	Sedlin_N	9e-34
184	At2g25070	3.9999e-37	T			PF00481	PP2C	7e-26
185	At1g18390	2e-58	T			PF00069	Pkinase	3e-55
186	At2g28090	0.9
187	At4g01660	0.0004
188	At4g39270	6e-06			T
189	At5g59520	2e-34	P			PF02535	Zip	9.999e-38
190	At4g04370	2e-05
191	At5g26150	5e-18	T
192	At5g67050	1e-23	I
193	Hs21389529	0.099
194	SPAC4G8.13c	0.47
195	At1g49540	5e-34	B
196	At5g44790	6e-53	P			PF00702	Hydrolase	2e-43
197	At3g19680	0.95
198	At4g14960	6e-12	Z			PF00091	Tubulin	1e-11
199	At4g30020	1e-27			O	PF05922	Subtilisin_N	2e-26	PF06280	DUF1034	1e-14
200	SPCC1281.06c_1	2e-30	I			PF00487	FA_desaturase	5e-19
201	At1g67590	0.0001
202	At3g13790	1.999e-41	G			PF00251	Glyco_hydro_32N	9.99999e-40
203	At3g18110	0.25
204	At1g22300	9e-45	O			PF00244	14-3-3	1e-43
205	Hs8923718	7
206	At5g48380	2e-08			T
207	At3g01930	7e-63		G		PF06813	Nodulin-like	6e-61
208	7301246	0.001
209	At1g74910	2e-89	G			PF00483	NTP_transferase	5e-89
210	At4g32551	5e-43	R			PF00400	WD40	6e-14
211	CE16171	1.3
212	At5g19020	0.18
213	SPAC24H6.02c	1.4
214	At1g33660	0.9
215	At1g10650	6e-14	O
216	At4g38580	1e-36	P			PF00403	HMA	3e-17
217	At2g43540	9e-11
218	At5g62420	3e-61	R			PF00248	Aldo_ket_red	2e-60
219	At4g01240	2e-08			R
220	At4g29130	4e-28	G			PF00349	Hexokinase_1	7e-27
221	At1g27450	4e-51	F			PF00156	Pribosyltran	6e-46
222	At5g14930	5e-06			X
223	At1g16770	9e-50
224	At4g39200	3e-29	J			PF03297	Ribosomal_S25	4.99999e-29
225	At4g36220	4e-27	Q			PF00067	p450	1e-25
226	At3g56690	3e-12	O
227	CE20664	1.4
228	At2g21660	6e-35	R			PF00076	RRM_1	1e-35
229	At3g04520	5e-09	E
230	At1g65690	4e-17			V
231	At4g21130	9e-17	A
232	At1g60680	3e-27	C			PF00248	Aldo_ket_red	1e-29
233	At4g40080	2e-35	T			PF07651	ANTH	4e-32
234	At2g25300	2e-09	G
235	At4g19970	1e-26			X
236	At5g58570	5.9e-43	S			PF08209	Sgf11	6e-16
237	At1g60490	2e-59	T			PF00454	PI3_PI4_kinase	3e-28
238	Hs15150801	0.92				PF01430	HSP33	4e-28
239	At2g26640	1e-46			I	PF02797	Chal_sti_synt_C	2e-35
240	At1g72480	4e-29	S
241	At5g54910	0.05
242	At4g01150	3e-21			X
243	At1g01390	4.999e-38	G			PF00201	UDPGT	3e-31
244	At1g74320	6.999e-31	M			PF01633	Choline_kinase	2e-25
245	At1g60060	1e-25			R
246	At3g14620	5e-44	Q			PF00067	p450	6.89e-43
247	At5g26685	1e-08	P
248	Hs20357507	0.43
249	7297541	0.8
250	At4g00880	2e-25			R	PF02519	Auxin_inducible	1e-24
251	At5g58490	6e-33	V			PF01370	Epimerase	2e-33
252	At1g80480	1e-36	H			PF07683	CobW_C	5e-36
253	At4g33940_1	5e-11	O
254	At5g26830	1e-86	J			PF00587	tRNA-synt_2b	4e-71	PF02824	TGS	1e-17
255	no hits
256	At3g54950	6e-18	I			PF01734	Patatin	3e-11
257	Hs17474669	4.2
258	At2g31210	0.003
259	At1g20230	9e-60	R
260	At5g19200	2e-24	Q			PF00106	adh_short	3e-22
261	At1g62710	7e-27	O			PF01650	Peptidase_C13	9.99999e-29
262	At1g69500	2.99e-39	Q			PF00067	p450	2e-40
263	At1g25320	3e-20			T
264	At4g36530	3e-54	R			PF00561	Abhydrolase_1	1.9e-44
265	At2g43710	3e-64			I	PF03405	FA_desaturase_2	1e-67
266	At2g32990	7e-21			G	PF00759	Glyco_hydro_9	9e-20
267	At2g38580	2e-09
268	At3g12050	6e-49	S			PF09229	Aha1_N	1e-32
269	7300049	7.6
270	At5g57110	4e-80	P			PF00122	E1-E2_ATPase	2e-33	PF00689	Cation_ATPase_C	3e-44
271	At4g25150	0.0002
272	At1g48410	5e-31	J			PF02171	Piwi	7e-29
273	At2g03530	5e-35			X	PF07168	FAE_3-kCoA_syn1	2e-14
274	YJR131w	8e-49	G			PF01532	Glyco_hydro_47	3e-82
275	At1g26090	3e-49				PF02374	ArsA_ATPase	1e-17
276	At3g07300	3e-25	J			PF01008	IF-2B	3e-24
277	At5g36930	2.9e-26			V	PF01582	TIR	1e-22
278	At4g39830	2e-51	Q			PF07731	Cu-oxidase_2	7e-47	PF07732	Cu-oxidase_3	1e-45
279	At5g02440	0.011
280	At2g22240	5e-66	I			PF07994	NAD_binding_5	1e-35
281	At1g34020	4e-26	G			PF03151	TPT	8e-14
282	At5g03190	0.0001
283	At3g62870	4e-62	J			PF01248	Ribosomal_L7Ae	6.9999e-37
284	CE28169	1
285	At5g03410_2	8e-06	K			PF08781	DP	6e-14
286	At2g46880	8.8
287	CE08070	7e-05
288	7291555	3.9
289	At2g46890	1e-19	R
290	At1g71940	7e-32	S			PF09335	SNARE_assoc	4e-17
291	At2g42260	0.99
292	At1g65690	5e-19			V	PF07320	Hin1	3e-18
293	At5g06390	2e-25	M			PF02469	Fasciclin	1e-18
294	At5g11590	1e-34			K	PF00847	AP2	9e-28
295	At1g80160	1e-13			G	PF00903	Glyoxalase	1e-12
296	At3g12490	2e-17			O	PF00031	Cystatin	9e-18
297	CE28293	1.7
298	At5g61480	3e-38			T
299	At4g36480	3e-36	O
300	At3g11560	3.9
301	At1g72890	4e-22			T	PF01582	TIR	1e-26
302	At3g24760	8e-08			R
303	At2g25810	8e-78	G			PF00230	MIP	5e-76
304	At3g42800	0.078
305	SPBC2D10.12	4e-27	L			PF00240	ubiquitin	4e-23	PF00627	UBA	1e-14
306	SPBC1734.08	4e-33	T			PF00790	VHS	1e-52
307	At3g10530	2e-27	A
308	7294764_2	1.9
309	At4g33270	2e-16	D			PF00400	WD40	4e-11
310	At3g56640	3e-62	U
311	7301189	0.00029
312	CE06757	0.001
313	SPAC3A12.06c	3.4
314	CE23814	1
315	At1g66520	1e-50	J			PF00551	Formyl_trans_N	4e-50	PF02911	Formyl_trans_C	4e-12
316	At1g23740	4e-39	C			PF00107	ADH_zinc_N	3e-31	PF08240	ADH_N	3e-12
317	At1g20770	2e-17
318	At5g24800	2e-24			K	PF00170	bZIP_1	4e-15
319	At2g38040	1e-25				PF03255	ACCA	8e-25
320	At3g07890	2e-21	U
321	At1g32060	1e-70	T			PF00485	PRK	1e-69
322	At4g28020	5e-48	S			PF01980	UPF0066	3e-27
323	At3g08900	2e-69			X	PF03214	RGP	3e-69
324	At4g37460	6e-57	R
325	At2g15290	0.62
326	At5g36930	4e-07			V
327	At2g40600	3e-34	B			PF01661	A1pp	2e-28
328	At1g56130	3e-29			T
329	At5g58470	2e-52	R
330	At5g41040	2e-18			R	PF02458	Transferase	2e-47
331	SPCC417.07c	0.075
332	At1g67530	1.4
333	At3g10960	1e-32		X		PF00860	Xan_ur_permease	2e-30
334	At5g19900	0.032
335	At3g25210	3e-12	R
336	At5g51960	0.017
337	At5g47750	2e-52	R			PF00069	Pkinase	2e-27
338	At4g22350	4e-47	Z			PF00443	UCH	7e-39
339	At3g09470	2e-30	S			PF05978	DUF895	9.99999e-29
340	CE18002	5.6
341	At2g41380	2e-43	R			PF08241	Methyltransf_11	2e-29
342	At1g34420	3e-15			T
343	At5g62840	4e-18
344	At3g30210	7e-27	K			PF00249	Myb_DNA-binding	7e-16
345	At4g03140	2e-12	R			PF00106	adh_short	2e-12
346	At1g60420	3e-49	R			PF00578	AhpC-TSA	2e-32
347	At1g27500	1e-27	Z
348	At1g64160	3e-29			S	PF03018	Dirigent	1e-61
349	At3g02650_1	0.01
350	At5g13980	3e-75	G			PF01074	Glyco_hydro_38	3e-38
351	At3g47870	3e-20			R	PF03195	DUF260	8e-20
352	At3g23770	2e-21			M	PF00332	Glyco_hydro_17	1e-22
353	At1g03070	4.99e-42	T			PF01027	UPF0005	1.9e-44
354	At3g47620	3e-24			K	PF03634	TCP	2e-23
355	At3g02100	9e-09	G
356	At3g48390	5e-27	T			PF02847	MA3	8.99999e-29
357	7291019	2.1
358	At5g20480	5e-31			T
359	At1g09700	7e-24			X	PF00035	dsrm	2e-11
360	Hs4757794_1	1e-21	D			PF02545	Maf	4e-25
361	At2g36480	4e-09	A
362	At4g10840	1e-70	Z
363	At5g15150	2e-25	K			PF00046	Homeobox	6e-17
364	At2g30530	0.42
365	At1g48040	0.28
366	At1g49710	9e-22	G
367	At3g55420	4e-21
368	At5g49570	1e-23	O
369	At4g09520	3.9999e-37
370	At5g22810	1e-06			R
371	At5g04140	6e-13	E
372	YBR275c	0.28
373	At4g01070	4e-05
374	YKR089c	0.87
375	At1g11190	6e-34			X	PF02265	S1-P1_nuclease	4e-38
376	At1g61150	9e-69	Z
377	CE19771	0.52
378	At2g32540	1e-38			M	PF03552	Cellulose_synt	3e-38
379	SPBC1347.06c	2.3
380	At3g05350	2e-24	E			PF00557	Peptidase_M24	8e-30
381	7290181	0.002
382	At4g14070	1e-14	I
383	At2g32540	1e-08			M
384	At3g10110	5e-21	U			PF02466	Tim17	1e-20
385	Hs19923967	1.1
386	At4g10100	5e-15	C			PF02597	ThiS	9e-12
387	Hs5902092	0.75
388	CE18510	0.44
389	At2g32440	4e-16	Q			PF00067	p450	3e-16
390	YLR436c	3.4
391	At1g36160	1.1
392	At1g78580	5e-62	G			PF00982	Glyco_transf_20	3e-60
393	At1g08080	2e-30	R			PF00194	Carb_anhydrase	8.99999e-29
394	At5g15710	0.007
395	At1g70310	1e-12	E			PF01564	Spermine_synth	5e-11
396	7291867	0.42
397	At5g23060	6e-20
398	At4g38970	9e-74	G			PF00274	Glycolytic	7e-76
399	At4g37880	8e-32	O
400	Hs18587825	2.3
401	At5g54160	4e-08	R			PF08100	Dimerisation	3e-13
402	YOR329c	0.3
403	At5g08500	2e-25	R			PF05602	CLPTM1	2e-26
404	At5g64460	1e-20	G			PF00300	PGAM	2e-20
405	At1g31930	2e-14	D			PF00503	G-alpha	1e-13
406	At4g20310	9e-13	O
407	At3g57670	3.2
408	At3g01340	4e-68	U			PF00400	WD40	3e-17
409	At1g21690	1e-93	L			PF00004	AAA	6e-65	PF08542	Rep_fac_C	7e-13
410	At2g24600	1e-05	R
411	At1g04240	0.003
412	At2g42880	2e-84	T			PF00069	Pkinase	4e-85
413	Hs4557657	3e-10	J
414	At1g14580	1.6
415	At5g23400	1e-20	R
416	At1g60320	0.053
417	At2g02340	3e-18			W
418	At1g73720	8e-58	R			PF00400	WD40	1e-13
419	At1g77120	1e-59	Q			PF08240	ADH_N	5e-50
420	CE09159	2.4
421	At1g03620	3e-71	S			PF04727	ELMO_CED12	4e-66
422	Hs11693132	1.4
423	At1g12220	2.3
424	7303877	2.1
425	At1g61900	0.002
426	At2g26690	1e-51	E			PF00854	PTR2	9e-12
427	SPBC609.03	6
428	At5g02810	3e-13	K
429	At1g56350	2e-46	J
430	At3g54140	2e-79	E			PF00854	PTR2	8e-38
431	At4g35260	2e-89	E			PF00180	Iso_dh	1e-81
432	At3g10690	2e-58	B			PF00521	DNA_topoisoIV	5e-48
433	At2g42760	0.058
434	At5g44510	0.19
435	At3g24180	3e-28	G
436	At2g06050	6e-50	C			PF00724	Oxidored_FMN	5e-53
437	At2g33730	7e-64	A			PF00271	Helicase_C	4e-33
438	At4g12010	3.5
439	At1g23300	4e-29	R			PF01554	MatE	1e-22
440	At1g12850	2e-20	G
441	no hits
442	At1g50600	3e-17			T
443	At1g72110	4e-25			R	PF03007	UPF0089	1e-34
444	At1g33980	9.999e-38	A			PF03467	Smg4_UPF3	3e-37
445	At1g51940	4e-31			T
446	At3g06440	4e-12	G
447	At1g24560	1e-18
448	At5g06970	4e-17			X
449	At4g24750	4e-08			X
450	Hs4505965	0.46
451	At3g26720	5e-81	G			PF01074	Glyco_hydro_38	5e-79	PF07748	Glyco_hydro_38C	6e-33
452	At1g79460	8e-29			Q	PF03936	Terpene_synth_C	1e-25
453	At5g25800	4.999e-38	L
454	At2g32980	6e-60
455	At5g38820	0.009
456	At5g51410	2e-46	A			PF03194	LUC7	6e-48
457	At2g32830	3e-75	P			PF00083	Sugar_tr	4e-18	PF07690	MFS_1	6e-80
458	At1g35710	7e-28			T
459	At1g55090	2e-58	H			PF00795	CN_hydrolase	4e-57
460	At1g51720	6e-05		R
461	At2g41900	3e-33	R
462	At2g48050	0.007
463	At5g25440	1.6
464	At1g01120	4e-34			I	PF08392	FAE1_CUT1_RppA	2e-36
465	At1g04120	5e-68	Q			PF00664	ABC_membrane	5e-34
466	Hs7705433	4.99999e-40	J
467	At5g48540	7e-23			S
468	ECU09g1800	0.16
469	At1g61130	2e-71	O			PF00450	Peptidase_S10	2e-67
470	At3g55550	1e-64			T	PF00069	Pkinase	4e-64
471	At2g26980	1e-70	T			PF00069	Pkinase	7e-55
472	CE28430	1.3
473	At2g19830	1e-68	U			PF03357	Snf7	2e-61
474	At1g69550	1e-18			V
475	Hs22046008	0.43
476	At5g44320	6e-33	J			PF05091	eIF-3_zeta	1e-32
477	Hs13899233	0.99
478	Hs18590632	2e-14	R
479	Hs18589362	1.1
480	At3g49410	5e-24	K
481	At1g20510	1e-42	I			PF00501	AMP-binding	9e-26
482	7301189	6.9
483	At3g51780	4e-16	T
484	At4g14570	4.99999e-41	O			PF00326	Peptidase_S9	3e-15
485	At1g55340	1e-24			X	PF07797	DUF1639	3e-15
486	At2g31190	2e-48	S			PF04884	DUF647	5e-48
487	At4g02560	5e-32			S	PF00046	Homeobox	4e-13
488	At1g23740	2e-16	C			PF00107	ADH_zinc_N	3e-14
489	At3g17040	0.32
490	At4g33160	2e-05
491	At5g29771	2e-33			J	PF00575	S1	1e-12
492	SPAC13A11.04c	2.6
493	At2g36970	3.9e-44	G			PF00201	UDPGT	3e-38
494	At5g45650	3e-11			O	PF00082	Peptidase_S8	6e-13
495	At5g55960	2e-29	S
496	At3g21690	7e-58	R			PF01554	MatE	1e-50
497	At5g48030	5e-47	O			PF01556	DnaJ_C	6e-42
498	At3g16770	2e-22			K	PF00847	AP2	1e-21
499	At3g13770	2e-22	R
500	At4g27610	3e-05
501	At1g80500	5e-06	U
502	Hs4505847	1.3
503	CE23636	2.8
504	At2g15230	1e-26	I			PF04083	Abhydro_lipase	1e-17
505	At5g49160	0.36
506	CE06566	0.51
507	At5g02100	1e-110	I			PF01237	Oxysterol_BP	1e-110
508	Hs4505855	0.45	I			PF02666	PS_Dcarbxylase	5e-34
509	YJL158c	8e-12			X
510	At1g32230	3e-12			X
511	At3g07270	4e-43	H			PF01227	GTP_cyclohydroI	5e-23
512	At1g03230	5e-33	O			PF00026	Asp	9e-16
513	At5g19530	7e-20	E
514	At1g22640	4.99e-42	K			PF00249	Myb_DNA-binding	2e-17
515	SPBPI060	1e-10	B
516	At2g03050	2e-17	K			PF02536	mTERF	4e-17
517	At4g36390	3e-32	T			PF00919	UPF0004	1e-30
518	At5g19200	2.99e-39	Q			PF00106	adh_short	3.999e-41
519	At5g03800_1	0.75
520	At5g41070	0.0002
521	At4g04930	6e-15	I
522	Hs8922886	2.3
523	At1g20160	7e-30			O	PF00082	Peptidase_S8	2e-30
524	At4g08150	4e-18	K			PF00046	Homeobox	7e-11
525	At2g16860	2e-83	D			PF08231	SYF2	5e-73
526	At3g53000	2e-57			W
527	At3g53880	0.01
528	At5g37020	1e-12			T
529	At2g30610	5.9999e-30	R			PF00754	F5_F8_type_C	3e-25
530	At4g31970	4e-35	Q			PF00067	p450	2e-34
531	At4g17740	7e-24			X	PF03572	Peptidase_S41	7e-16
532	At3g08760	0.0001
533	YHR048w	3e-23	R			PF07690	MFS_1	2e-33
534	At4g25210	0.022
535	At4g24710	4e-29	O
536	At5g07280	4e-21			T	PF00069	Pkinase	3e-19
537	At5g27620	2e-23	D			PF00134	Cyclin_N	1e-33
538	Hs22044628	1.7
539	At1g08680	1e-47	T			PF01412	ArfGap	2e-47
540	At5g59500	3e-05
541	Hs4505253	4e-06	L
542	At3g08690	1e-47	O			PF00179	UQ_con	3e-46
543	At3g57230	1e-26	K			PF01486	K-box	2e-31	PF00319	SRF-TF	7e-20
544	At3g58050	3e-53			X
545	At2g24860	6e-16
546	At3g14980	7e-14			R
547	7293734	0.91
548	SPAC222.10c	3.6
549	Hs20540124	6.2
550	At5g40230	7e-28			R	PF00892	DUF6	2e-24
551	At4g33680	3e-52	E			PF00155	Aminotran_1_2	1e-27
552	At3g44550	1e-38	I			PF03015	Sterile	3e-15	PF07993	NAD_binding_4	6.9999e-37
553	At1g79530	3e-75	G			PF00044	Gp_dh_N	2e-69
554	At1g48350	3e-24	O			PF00861	Ribosomal_L18p	6e-22
555	Hs21361474	0.12
556	At5g14620	1.9999e-37		L		PF00145	DNA_methylase	4e-25
557	At1g04420	1e-65	C			PF00248	Aldo_ket_red	6e-68
558	HsM7657244	5
559	HsM5453812	0.59
560	At2g30880	1e-43				PF00169	PH	1.9e-44
561	At1g22640	1e-50	K			PF00249	Myb_DNA-binding	2e-18
562	CE18739	0.19
563	At3g54420	2e-29	R			PF00182	Glyco_hydro_19	1e-31
564	At2g38620	6e-51	R			PF00069	Pkinase	2e-54
565	At3g09630	2e-62	A			PF00573	Ribosomal_L4	9e-62
566	At3g59840	9e-30	R
567	CE11194	0.14
568	7299579	2.7
569	At1g21650	5e-10			X
570	CE21472	0.064
571	At1g29690	2e-46			R	PF01823	MACPF	4e-17
572	At5g19020	0.009
573	Hs6005828	0.93
574	At2g36540	0.0002
575	At3g12130	8e-18	R
576	At2g37580_2	6e-15	G			PF02485	Branch	2e-14
577	At4g10770	1e-60	T			PF03169	OPT	4e-62
578	At1g63610	5e-19			X
579	CE25153	2.2
580	At5g15890	7e-24			S
581	At2g34930	2e-12	R
582	At4g01870	3e-23		X
583	At3g46540	5e-26	F			PF01417	ENTH	1e-14
584	Hs13376154	1.1
585	At3g62020	8e-49			V	PF00190	Cupin_1	1e-36
586	At2g21410	4e-34	C			PF01496	V_ATPase_I	2e-22
587	7290371	0.8
588	SPBC646.06c	2e-10			X
589	CE29462	0.7
590	At2g27470	0.002
591	At1g12220	4e-23	T			PF00931	NB-ARC	9e-25
592	At1g01220_1	3e-72	G			PF07959	Fucokinase	2e-30	PF08544	GHMP_kinases_C	5e-21
593	Hs4506649	1e-55	J			PF00297	Ribosomal_L3	8e-30
594	At5g62540	0.77
595	Hs22058770	0.0009
596	At1g72110	2e-25			R	PF03007	UPF0089	5e-25
597	At4g16170	2.4
598	CE27181	2.4
599	At2g37240	4e-21	S			PF00578	AhpC-TSA	1e-20
600	At2g43020	1e-14	Q			PF01593	Amino_oxidase	3e-14
601	At2g16660	4e-74		G		PF06813	Nodulin-like	1e-73
602	At4g38150	3e-07	R
603	At5g38250	7e-07	T
604	At2g45850	2e-17			S
605	At2g39750	1e-05			R
606	At4g13250	2.9999e-30	R			PF00106	adh_short	1e-18
607	7301830	3.5
608	At2g26100	8e-42	G			PF01762	Galactosyl_T	4.999e-38
609	At1g11200	2e-39	T			PF03619	DUF300	2e-45
610	Hs22046422	0.58
611	At1g05680	2.9999e-30	G			PF00201	UDPGT	7e-27
612	CE27302	0.59
613	At4g33780	2e-06
614	At4g37900	3e-35		X
615	At5g54140	2e-39			T	PF01546	Peptidase_M20	4e-35
616	At3g56580	0.025
617	Hs4885343	2.1
618	At2g25770	2e-11			X
619	Hs8922496	6e-57	S			PF04950	DUF663	2e-53
620	At3g63130_1	1e-24			X
621	At5g45360	4e-14				PF00646	F-box	3e-11
622	At3g22400	2.9e-26		I		PF00305	Lipoxygenase	4e-20
623	At4g00620	8e-59	H			PF02882	THF_DHG_CYH_C	9e-58
624	At5g55250	4e-29			Q	PF03492	Methyltransf_7	3e-21
625	At3g06040	2e-25	J			PF00542	Ribosomal_L12	1e-12
626	7292018	3.4
627	SPAC29B12.13	0.93
628	At1g52540	3e-24	T			PF00069	Pkinase	3e-17
629	Hs21450826	3.6
630	Hs8923042	4.5
631	SPAC343.12	2e-24
632	At5g13980	1e-49	G			PF01074	Glyco_hydro_38	1e-47	PF07748	Glyco_hydro_38C	4e-17
633	At2g31450	6.9999e-37	L			PF00730	HhH-GPD	3e-15
634	At3g11430	2.9999e-41			X
635	At1g20780	2e-10	S
636	At2g46170	2e-24	U			PF02453	Reticulon	2e-25
637	At1g44760	2e-24		T		PF00582	Usp	2e-19
638	At1g72040	0.01
639	At2g37200	3e-12			R
640	YPL276w	9.999e-38	C			PF00389	2-Hacid_dh	1e-47
641	At1g64960	7e-56	S
642	Hs20485625	0.41
643	CE24356	4.5
644	Hs5739524_2	6.8
645	At4g02280	3.9
646	Hs18569649	2.7
647	At1g66680	2e-42	R
648	At2g19480	4e-57	B			PF00956	NAP	1e-42
649	Hs22040910	0.4
650	At2g20330	5e-39	S
651	no hits
652	Hs8922081	1.2
653	At4g22720	2e-67	O			PF00814	Peptidase_M22	7e-56
654	At1g26660_2	2e-32	K
655	At2g16760	3e-28			X
656	At4g34030	2e-47	E			PF01039	Carboxyl_trans	1e-55
657	CE25011	0.52
658	At2g22400	5e-21	J
659	At2g45560	3e-21	Q			PF00067	p450	3e-24	PF03727	Hexokinase_2	7e-15
660	At1g80530	8e-51		G		PF06813	Nodulin-like	4e-60
661	7290912	2
662	At1g35190	2e-22	Q
663	At4g09670	2e-35	G			PF01408	GFO_IDH_MocA	8e-24
664	At4g02780	1e-06			Q	PF01397	Terpene_synth	3e-23	PF03936	Terpene_synth_C	1e-14
665	At5g64150	6e-29	R
666	At1g63770	2e-42	E			PF01433	Peptidase_M1	2e-38
667	SPAC1B3.10c	0.2
668	At3g18490	2e-08	O
669	At4g03430	8e-28	A			PF06424	PRP1_N	6e-14
670	CE24671	0.04
671	At1g31130	1e-25			S
672	At3g09800	1e-55	U			PF01217	Clat_adaptor_s	7e-57
673	At2g24360	9.999e-38	T			PF07714	Pkinase_Tyr	4e-28
674	At3g42860	2e-16	O
675	At5g13240	5.9999e-30	K			PF09174	Maf1	1e-19
676	At3g63180	0.59
677	At1g62680	7e-13	R
678	At3g56740	1e-62	S
679	At4g18240_1	2e-28
680	At3g32110	0.12
681	At3g13220	2e-50	Q			PF01061	ABC2_membrane	1e-50
682	7302713	2.5
683	CE17666	4.5
684	At3g57170	7.9
685	At1g06760	2e-13			X	PF00538	Linker_histone	2e-17
686	SPBC119.02	2e-80	O			PF00179	UQ_con	1e-76
687	At2g21130	2e-58	O			PF00160	Pro_isomerase	2e-60
688	At5g39980	6.3
689	At5g01930	2e-56			G	PF00150	Cellulase	1e-52
690	At3g10030	1.5
691	Hs20542313	1.4
692	At3g13730	6e-33	Q			PF00067	p450	2e-17
693	At5g06700	2e-24			S	PF03005	DUF231	8e-25
694	At3g13570	5.9e-26	R			PF00076	RRM_1	2e-24
695	At2g45790	2e-31	I			PF03332	PMM	5e-33
696	At5g05570	9e-45	U
697	At5g42440	1e-18	T			PF00069	Pkinase	4e-13
698	Hs7706611	2.6
699	At2g46760	3e-19	V			PF01565	FAD_binding_4	9e-19
700	At2g15630	5e-11	R
701	7299563	1.2
702	Hs22063212	0.5
703	At1g65380	4.6
704	At3g10130	4e-43		R		PF04832	SOUL	2e-34
705	At2g40940	9
706	At2g38280	1e-100	F			PF00962	A_deaminase	8e-59
707	At5g67300	9.99999e-29	K			PF00249	Myb_DNA-binding	2e-20
708	At3g55120	2e-18			X	PF02431	Chalcone	1e-23
709	At5g13790	6e-23	K			PF00319	SRF-TF	9e-18
710	At2g26680	1e-09
711	Hs22042702	0.86
712	SPAC9G1.10c	5.8
713	At3g29180	8.99e-40			S	PF07059	DUF1336	8e-38
714	CE16284	2.3
715	Hs22042952	0.2
716	7302287	0.064				PF06105	Aph-1	1e-24
717	YLL055w	0.63
718	At5g49510	1e-49	O			PF02996	Prefoldin	3.9e-44
719	At1g78070	7e-24		S
720	At1g16030	6e-81	O			PF00012	HSP70	1e-82
721	SPBC646.06c	1.6
722	At2g36010	4e-07	K
723	At2g37280	1.3
724	YML010w	3.5
725	At3g02700	0.0004
726	7302324	1.6
727	At5g36930	9e-20			V	PF01582	TIR	2e-24
728	At3g62760	9e-34	O			PF00043	GST_C	6e-18
729	Hs22050346	0.0002
730	At1g12680	0.5
731	At5g19780	1e-51	Z			PF00091	Tubulin	2.9e-43
732	At2g14260	7.9999e-37				PF00561	Abhydrolase_1	3e-12
733	At1g62500	6e-06			R
734	At1g15680	2.1
735	At4g31350	6.1
736	Hs7662006	0.72
737	CE17005B	4.7
738	At3g62630	9e-10			X
739	At2g36360	0.0005
740	Hs18583533	3.5
741	Hs9055374	3.5
742	SPAC1006.06	0.98
743	At5g49920	5e-27			R	PF00564	PB1	2e-19
744	At1g68740	1e-09	U
745	At1g26610	5e-09	R
746	At4g38640	3e-06	I
747	SPAC3A12.14	0.0008
748	At3g22060	0.0002
749	At3g62240	1e-31	O
750	At5g51010	1e-08			X
751	At3g14930	5e-70	H			PF01208	URO-D	2e-72
752	At4g29560	0.029
753	Hs9955948	1.4
754	At1g73440	4e-07
755	At1g26320	9e-21	R
756	At5g38110	3e-36	K			PF04729	Anti-silence	3e-37
757	At2g15240	2e-31	S			PF05216	UNC-50	3e-28
758	Hs4505907	2.3
759	At2g16270	3e-06			X
760	At1g76070	1.2
761	At3g05030	1e-30	P			PF00999	Na_H_Exchanger	2e-32
762	CE21374	5.9
763	At5g48670	1e-21	K
764	At5g36210	4e-28	O
765	CE09790	0.88
766	At4g12070	3e-12
767	YGL012w	0.69
768	At4g21120	4.99999e-40	E			PF00324	AA_permease	9.99999e-29
769	At1g12230	3e-15	G
770	At4g13010	3e-07	C			PF00107	ADH_zinc_N	9e-28	PF08240	ADH_N	3.9999e-37
771	7294543	3.2
772	At3g29390	2e-09	A
773	At3g31920	1.9
774	no hits
775	CE25107	4.9
776	7295535	0.4
777	At1g26110	5e-44	U
778	CE16159	2.1
779	At2g26710	7e-35	Q			PF00067	p450	8e-17
780	At5g02530	9.99999e-29	A			PF00076	RRM_1	2e-24
781	SPCC1682.06	0.5
782	At4g10810	5e-08
783	CE29383	4
784	ECU08g1410	2.9e-08	O
785	At1g51260	2.9e-26	I
786	At4g33980	2e-07			X
787	At1g68090	5e-26	U			PF00191	Annexin	2e-17
788	At1g52600	1e-86	U			PF00717	Peptidase_S24	1e-35
789	At5g47910	3e-20	P
790	At2g46560	4e-58	R
791	At1g12600	7e-42	G			PF08449	UAA	1e-34
792	At3g53220	7e-15				PF00085	Thioredoxin	4e-21
793	At5g56170	2e-14			S
794	At5g52450	9e-14	R			PF01554	MatE	7e-11
795	At4g35090	6e-87	P			PF00199	Catalase	3e-83
796	Hs4759180	2e-07			X
797	At1g09280_1	1e-33	E			PF03959	FSH1	6.9999e-37
798	CE15840	0.56
799	At5g66760	9.99999e-29	C			PF00890	FAD_binding_2	3e-18	PF02910	Succ_DH_flav_C	7e-29
800	At1g30640	2e-40	R
801	At3g17450	1e-16			S
802	At3g51880	1e-29	R			PF00505	HMG_box	4e-22
803	At2g29120	4e-26	P			PF01094	ANF_receptor	2e-24
804	SPBC3F6.05_1	3.2
805	At2g23450	2e-33	T			PF00069	Pkinase	3e-23
806	At1g60750	4e-50	C			PF00248	Aldo_ket_red	6e-59
807	At1g74960	1e-14	I
808	At3g03480	0.11
809	At4g17310	0.11
810	Hs14748463	4.6
811	At1g80920	4e-21	O			PF00226	DnaJ	5e-14
812	At3g55710	0.4
813	At1g60400	2e-06			R
814	At1g07410	9e-06	U
815	At2g02040	7e-33	E			PF00854	PTR2	1e-15
816	ECU06g0440	1.6
817	Hs17978514_1	2
818	At3g52390	2e-53	L			PF01026	TatD_DNase	2e-69
819	At1g61100_1	2e-17			V	PF01582	TIR	1e-27
820	Hs22053032	0.49
821	At4g13940	2.9e-43	H			PF05221	AdoHcyase	4e-38
822	At1g30220	2e-17	R			PF00083	Sugar_tr	7e-16
823	At3g62650	5e-05
824	CE13928	7.1
825	At3g15050	2.9999e-41			X
826	At5g37360	3e-22
827	At4g15600	2e-05
828	At1g11790	6e-16	E			PF00800	PDT	7e-11
829	At1g35190	6e-51	Q			PF03171	2OG-FeII_Oxy	4e-38
830	At5g16790	2e-30	S			PF05615	DUF783	1e-29
831	At4g17310	0.014
832	At5g15870	7e-26	G			PF03639	Glyco_hydro_81	1e-26
833	At5g13170	3e-20	R			PF03083	MtN3_slv	4e-22
834	At3g18360	9e-06			X
835	At4g10040	8e-53	C			PF00034	Cytochrom_C	7e-49
836	Hs4503251	0.064
837	At1g50370	1e-38	D
838	CE05262	2.8
839	At5g64950	5e-10	K
840	At4g23860	0.54
841	At3g21420	2e-32	Q			PF03171	2OG-FeII_Oxy	1e-13
842	At5g63130	5e-20			R	PF00564	PB1	3e-14
843	At4g37530	2.9e-43		R		PF00141	peroxidase	2e-33
844	Hs4503483	5e-47	J			PF00009	GTP_EFTU	3e-47	PF00679	EFG_C	2e-33
845	At5g13200	0.2
846	CE25501	3.4
847	At2g37060	3e-11	K
848	Hs8923819	9e-42	S			PF01205	UPF0029	1.9999e-37
849	At4g19380	9.99999e-29			I	PF00732	GMC_oxred_N	7e-29
850	At1g10850	0.001
851	At3g08550	2e-10			X
852	At4g22010	4e-52	Q			PF07732	Cu-oxidase_3	1.9e-44
853	At5g57510	0.18
854	At5g47790	3e-28	R
855	At5g52630	4e-46	R
856	At1g66180	2e-28	O			PF00026	Asp	8e-25
857	At5g24670	9e-05
858	At3g48420_1	0.32
859	At4g02730	2e-34	R			PF00400	WD40	1e-13
860	At2g02580	5e-05
861	At3g24660	1e-36			T	PF00069	Pkinase	9e-24
862	At4g14180	1.2
863	At3g55830	2e-58	G			PF09258	EXTL2	4e-56
864	At2g18940	4.999e-38	R
865	CE19436	7.6
866	SPAC4G9.07	1.8
867	Hs7706107	0.53
868	Hs11034843	5.1
869	At1g77470	3e-54	L			PF00004	AAA	1e-32
870	At5g32440	7e-26			X
871	7297552	4e-09	K
872	Hs7657611	2e-07	O
873	At1g77060	7e-49	C
874	CE16778	1.2
875	At5g23040	5e-47			X
876	Hs4506247_1	1.4
877	Hs22046950	0.78
878	SPAC13f5.01c	2.1
879	CE03259	0.92
880	At5g67360	5e-26			O	PF00082	Peptidase_S8	3e-25
881	At2g39730	2e-18	O
882	At5g16630	2e-06	L
883	At2g25600	5e-07	P
884	Hs20540006	3.5
885	At1g06730	7e-30	G
886	At2g23820	9e-63	R			PF01966	HD	6e-42
887	Hs14748463	5.8
888	At5g54250	5e-17	P
889	At4g38250	9e-16	E			PF01490	Aa_trans	3e-15
890	At1g30130	4.999e-38				PF07103	DUF1365	5e-30
891	SPBC21C3.15c	9.9
892	At5g17420	4e-27			M
893	At5g40490	9e-55	R			PF00076	RRM_1	9e-26
894	At3g48090	5e-15			X
895	At1g80920	2e-05
896	At1g61290	5e-20	U			PF00804	Syntaxin	1e-16	PF05739	SNARE	2e-15
897	At5g13830	2e-55	A			PF01728	FtsJ	2e-53
898	At2g23010	0.012
899	At1g55570	5e-54	Q			PF07731	Cu-oxidase_2	4e-38	PF07732	Cu-oxidase_3	2e-49
900	Hs20553689	0.11
901	CE18776	9.1				PF00107	ADH_zinc_N	6e-15
902	7303130	2e-22	R			PF00400	WD40	8e-15
903	At3g32890	0.039
904	At4g13160	5.5
905	At1g14350	6e-12	K
906	At2g01600	2e-66	T			PF07651	ANTH	4e-53
907	At3g26370	1e-22			S
908	At2g13600	1e-23	R
909	At5g23950	8e-33			X	PF00168	C2	2e-21
910	At1g13030	0.21
911	At4g13650	9e-49	R
912	7299306	0.072
913	Hs22043752	1e-23	R			PF04387	PTPLA	4.99999e-41
914	At5g56730	1e-20	O			PF00675	Peptidase_M16	4e-20
915	At1g10290	2e-09	U
916	SPCC306.04c	0.21
917	At1g55760	8e-36	D
918	CE23215	0.7
919	At1g51120	1e-06			T
920	At5g63830	0.93
921	At1g55270	1e-09	R
922	SPBP22H7.05c	7.4
923	Hs7705901	6.3
924	At2g20050	5e-57	T			PF00481	PP2C	4e-53
925	At2g03200	4e-22	O			PF00026	Asp	8e-26
926	At1g62750	4e-77	J			PF00009	GTP_EFTU	1e-27	PF00679	EFG_C	2e-40
927	CE26191	2.2
928	At1g77330	2e-09	Q
929	Hs18583474	2e-25		R		PF07719	TPR_2	3e-12
930	At4g02340	2e-34	I			PF00561	Abhydrolase_1	3e-23
931	YJL149w	0.026
932	At5g42200	2e-14	O
933	At5g57100	0.0004
934	At2g47180	1e-55	G			PF01501	Glyco_transf_8	2e-56
935	At3g55550	3e-05
936	At1g02500	2.6
937	At3g05880	9e-07	R
938	At5g22940	3e-71	G			PF03016	Exostosin	3e-69
939	At4g02450	2e-19	O			PF04969	CS	1e-22
940	Hs14754198	3.2
941	At1g56050	1e-10	R			PF06071	DUF933	7e-11
942	At3g43230	1e-43	S			PF04366	DUF500	1.9e-44
943	Hs8922675	4e-12	O			PF00097	zf-C3HC4	8e-15
944	At4g26590	1e-32	T			PF03169	OPT	9e-32
945	At3g20510	2e-11	S
946	At1g05170	7e-08	G
947	At4g35260	5e-51	E			PF00180	Iso_dh	9.99999e-40
948	At5g46020	4e-11	R
949	At2g38110	4e-47			X
950	At5g57850	4e-18	E			PF01063	Aminotran_4	1e-11
951	At4g34370	2e-14	O
952	7294432	9e-62	O			PF00112	Peptidase_C1	2e-63
953	AtCh002	6e-33	J			PF00164	Ribosomal_S12	2e-34	PF00177	Ribosomal_S7	3.999e-41
954	At5g57930	2e-34			X	PF05634	DUF794	2e-36
955	At3g61540	0.0002
956	At3g05320	4
957	At2g43330	4e-13	R
958	YLR403w	2
959	YNL053w	0.23
960	At1g30950	0.17
961	At3g29775	3e-07	R
962	At2g24130	8e-38			T
963	At1g67900	8.99e-40			T	PF00651	BTB	2e-22
964	At1g53210	1.9e-44			X	PF01699	Na_Ca_ex	2e-42
965	CE25747	0.037
966	At5g60620	7e-23	I
967	At4g38800	7e-55			X	PF01048	PNP_UDP_1	1e-53
968	At4g24210	6e-16			X	PF00646	F-box	5e-11
969	At1g55040	0.022
970	At1g58170	6e-24			S	PF03018	Dirigent	6e-31
971	At5g22790	9e-23			R
972	At5g05830	1e-31	A
973	At5g19450	4e-33	T			PF00069	Pkinase	5e-34
974	At4g01070	2e-14	G
975	At3g22420	2e-09	R
976	At5g35790	1.1
977	At5g16360	6e-28			X	PF04970	NC	7e-12
978	At3g08970	3e-35	O			PF00226	DnaJ	3e-23
979	At1g60770	1e-14	R
980	At1g68290	7e-08			X
981	At3g46530	0.003
982	At4g39970	1e-29				PF00702	Hydrolase	4e-39
983	At4g11600	2e-34	O			PF00255	GSHPx	3e-15
984	At5g57680	2e-15				PF00582	Usp	3e-23
985	At4g35230	7e-95			T	PF00069	Pkinase	4e-90
986	Hs5902008	5e-06			X
987	CE27947	2.3
988	At1g71990	5e-71	G			PF00852	Glyco_transf_10	1.9999e-37
989	At3g19640	2e-30	P			PF01544	CorA	4e-26
990	At4g36150	0.0007
991	SPAC4A8.05c	1.2
992	At4g02050	1e-45	R			PF00083	Sugar_tr	4e-42
993	At4g18040	7e-36	J			PF01652	IF4E	3e-37
994	At5g53190	3e-11	R
995	At2g19710	1.4				PF01328	Peroxidase_2	1e-27
996	At5g65700	8e-19			T
997	At4g34420_2	0.008
998	CE04608	7.9
999	At1g19880	6.9999e-37	S			PF00415	RCC1	3e-12
1000	At5g53480	2e-10	Y
1001	At5g24080	3e-12			T	PF00069	Pkinase	5e-11
1002	At1g09090	5.9
1003	At4g38630	7.3
1004	At2g41750	2e-18	S			PF03942	DTW	4e-14
1005	At1g74180	2e-13	R
1006	At1g68990	3e-12	K			PF00940	RNA_pol	2e-13
1007	At2g15560	2.9e-40			S	PF04396	DUF537	2e-42
1008	At3g19300	2.6
1009	7295385_3	0.71
1010	CE20351	1.6
1011	At3g47390_1	1e-21	F			PF00383	dCMP_cyt_deam_1	5e-19
1012	At3g07100	5e-05
1013	At5g56660	0.004
1014	CE18122	1.2
1015	At4g05520	5e-23	T
1016	At3g14410	2e-52	G			PF03151	TPT	2e-40
1017	Hs13376496	0.11
1018	At3g07510	2e-20			X
1019	CE29563	0.42
1020	At2g15230	6e-06	I
1021	CE15886_2	4e-06	O			PF00450	Peptidase_S10	8e-12
1022	YCL027w	0.93
1023	At4g02330	3e-46			M	PF01095	Pectinesterase	1e-47
1024	At5g09360	1e-25	Q			PF07731	Cu-oxidase_2	2e-29	PF07732	Cu-oxidase_3	3e-16
1025	At3g52170	4e-07
1026	At1g28060	0.0002
1027	Hs20162558	7.4
1028	At5g64570	5e-72		G		PF00933	Glyco_hydro_3	3e-59
1029	At4g10180	3e-17	K
1030	At2g28360	1e-66	D			PF04499	SAPS	2e-18
1031	7300999	0.056
1032	YAR027w	0.73
1033	At4g11130	4e-38	A			PF05183	RdRP	9.999e-38
1034	At1g14160	1e-15			X	PF04535	DUF588	1e-11
1035	At5g24080	4e-14			T
1036	CE28687	1.3
1037	At3g07760	5e-49
1038	At1g25190	1e-21			R	PF03331	LpxC	5e-26
1039	SPAC31A2.05c	5
1040	At5g49330	5e-07	K
1041	At5g27690	0.0002
1042	At5g19870	0.83
1043	At4g35020	1e-92	R			PF00071	Ras	1e-89
1044	At3g57930	4e-07			X
1045	At5g37790	0.54
1046	HsM4502851	0.43
1047	At4g30390	7e-09
1048	Hs15987121	1e-08	S
1049	At1g13710	1e-47	Q			PF00067	p450	7e-66
1050	CE19137_2	0.32
1051	At4g15970_1	2e-23			X
1052	At1g51200	2e-16	R
1053	At1g65320	4e-20	C			PF00571	CBS	4e-14
1054	CE04012	1.6
1055	At3g55850	4e-16
1056	At4g30080	5e-23			T
1057	At1g28510	4e-32	R			PF07047	OPA3	2e-36
1058	At1g19140	2e-21	S
1059	At4g09510	4e-32			G	PF04853	Invertase_neut	2e-30
1060	At5g03220	5e-30	K			PF05983	MED7	5e-32
1061	At5g65930_2	5e-06	Z
1062	At5g43900	0.7
1063	SPBC557.04	5.9
1064	At2g20270	2e-11	O
1065	At1g57770	5e-85	H			PF01593	Amino_oxidase	1e-43
1066	At4g23340	3e-23	Q			PF03171	2OG-FeII_Oxy	6e-15
1067	At4g17260	7e-72	C			PF02866	Ldh_1_C	1e-42
1068	CE12050	0.6
1069	At2g02800	1e-38	T			PF00069	Pkinase	1e-26
1070	At5g10420	1e-20	R			PF01554	MatE	1e-17
1071	At3g12800	5e-18	R			PF00106	adh_short	2e-12
1072	SPBC2A9.04c	0.73
1073	At2g39050	0.00029
1074	At2g38920	1e-07			X
1075	At3g28720	5e-37			X
1076	At5g59370	1e-62	Z			PF00022	Actin	3e-61
1077	Hs18590479	3.5
1078	Hs15011931	2e-16	L			PF00004	AAA	6e-36
1079	At5g51020	3e-12
1080	At1g54150	1e-19	O
1081	At2g43290	5e-11	T
1082	CE23567	5.9
1083	At3g10320	0.017
1084	Hs21361720	2e-17	S			PF01940	DUF92	4e-40
1085	At4g15130	2e-18	I			PF01467	CTP_transf_2	1e-17
1086	At4g02610	6e-07	E
1087	At5g41580	1e-12	K
1088	At1g08660	8e-38	G			PF00777	Glyco_transf_29	3e-27
1089	SPBC365.15	5.3
1090	At1g27300	0.086
1091	7299786	0.25
1092	At4g27260	7e-26		R		PF03321	GH3	2e-12
1093	At5g48770	9e-15			V	PF01582	TIR	6e-17
1094	YBR212w	4.5
1095	At3g29230	8e-32	R
1096	At5g18610	6.999e-41	T			PF07714	Pkinase_Tyr	8e-24
1097	At2g01250	8e-12	J
1098	At1g62960	0.069
1099	At4g35370	2e-14	S
1100	At4g24740	4e-31	T			PF00069	Pkinase	1e-30
1101	At1g27180	8e-08			V	PF00931	NB-ARC	3e-15
1102	7290707	0.26
1103	At2g04340	4e-15
1104	At2g17340	2e-42	R			PF01937	DUF89	7e-29
1105	At3g53120	3e-10	S
1106	CE26291	0.67
1107	At5g57800	3e-33			I	PF01598	Sterol_desat	2.9999e-30
1108	At3g21420	1e-45	Q			PF03171	2OG-FeII_Oxy	5e-43
1109	At4g24220	0.14
1110	At4g25310	9e-09	Q
1111	At1g08560	2e-08	U
1112	At5g53060	0.0002
1113	Hs22052152	0.71
1114	At1g65420	9e-27			X	PF04483	DUF565	1e-13
1115	At5g36210	2e-29	O
1116	At3g51130	7e-45	S			PF03676	UPF0183	1e-38
1117	YGL148w	1e-51	E			PF01264	Chorismate_synt	3e-59
1118	At3g46940	2e-05
1119	Hs20545410	0.54
1120	At3g10390	2e-08	Q
1121	At2g22400	7e-26	J
1122	CE29412	0.17
1123	At3g25220	5e-28	O			PF00254	FKBP_C	2e-17
1124	At2g04030	1e-57	O			PF00183	HSP90	4e-57
1125	At5g54580	1e-06	R
1126	SPCC777.03c	4.7
1127	CE00750	1.5
1128	At5g15090	1e-33	P			PF01459	Porin_3	6.89999e-40
1129	Hs4504517	1.2
1130	7297054	1.2
1131	CE08092	1.2
1133	At3g50560	3e-10	I			PF00106	adh_short	2e-11
1134	At1g07710	8e-13	R
1135	7293488	0.7
1136	At5g36880	6.999e-31	I
1137	At3g10340	1e-78	Q			PF00221	PAL	8e-83
1138	At1g48990	4e-09			I
1139	YIL112w	1e-06	R
1140	At2g31270	0.19
1141	At5g54160	1e-31	R			PF00891	Methyltransf_2	8e-38
1142	At5g51640	8.99e-41			S
1143	At4g04960	3e-10			T
1144	Hs20540805	0.85
1145	At4g10930	3e-13			X	PF00646	F-box	2e-11
1146	Hs17441578	2.1
1147	Hs17459337	1.2
1148	At4g29040	3e-32	O
1149	At4g33650	2e-21	U
1150	At3g53380	1e-30			T
1151	At3g61130	3e-05
1152	At2g26710	3e-27	Q			PF00067	p450	4e-12
1153	At4g03030	2e-46	R
1154	SPCC24B10.22	2e-15	L
1155	At5g50270	2.4
1156	At3g09930	5e-27			R	PF00657	Lipase_GDSL	1e-26
1157	At1g68620	5e-18	V
1158	At5g05340	2.99e-39		R		PF00141	peroxidase	1e-38
1159	Hs18450280	2.1
1160	At2g36090	2e-05
1161	At1g22540	2e-31	E			PF00854	PTR2	6e-11
1162	At5g54770	2e-13	R			PF01946	Thi4	3e-12
1163	Hs4885159	1.5
1164	At3g21420	6e-09	Q
1165	CE28152	1.5
1166	7290383	0.81
1167	At2g46760	4e-13	V
1168	7298840	0.32
1169	At3g60860	4e-48	U
1170	At4g26300	2e-53	J			PF03485	Arg_tRNA_synt_N	5.9e-26	PF05746	DALR_1	3e-46
1171	At4g34050	2e-08	Q
1172	7291441_1	7e-06	S
1173	no hits
1174	At3g07580	0.12
1175	At1g17420	3e-57		I		PF00305	Lipoxygenase	7e-63
1176	At1g16790	0.028
1177	Hs6912664	4e-42	B			PF02146	SIR2	2.99e-39
1178	At1g03900_2	8e-32	R			PF00005	ABC_tran	6e-17
1179	At1g18180	2e-36	R			PF06966	DUF1295	2e-29
1180	Hs22052489	0.92
1181	At1g80830	2e-23	P
1182	CE17599_1	4.6
1183	At4g10760	1e-43	A
1184	At2g25930	3e-12			X
1185	At2g07490_2	0.14
1186	At1g65020	2e-17
1187	At5g44320	8e-11	J
1188	At3g47580	8e-28			T
1189	At3g52840	9e-67	G			PF01301	Glyco_hydro_35	5e-62
1190	At2g45950	0.0004
1191	At5g15490	1e-79	G			PF03721	UDPG_MGDP_dh_N	1e-81
1192	At3g27020	3e-46		P		PF03169	OPT	1e-43
1193	At1g21150	2e-05
1194	CE05449	4.6
1195	At5g03340	1e-104	O			PF00004	AAA	4e-24
1196	At1g19660	3e-11			X
1197	At4g16260	1e-36			M	PF00332	Glyco_hydro_17	1e-64
1198	At1g04340	2e-23			X	PF05514	HR_lesion	1e-24
1199	At1g56720	7e-12	T
1200	At3g62870	9e-12	J
1201	At1g70330	2e-23	F
1202	At3g01900	6e-06	Q
1203	At1g20990	2e-27			R
1204	At5g51710	4e-17	P
1205	At3g62080	2e-29	S
1206	At1g70210	2e-05
1207	At4g28650	9e-17			T
1208	no hits
1209	At3g19820	8e-40	R
1210	At2g48060	0.013
1211	At5g16150	3e-20	R			PF00083	Sugar_tr	4e-19
1212	At3g09440	1e-76	O			PF00012	HSP70	3e-70
1213	At5g10980	3e-25	B
1214	CE09262	3
1215	CE00608	5e-09	P
1216	At1g76340	7e-28	G			PF08449	UAA	4e-15
1217	CE07479	0.91
1218	At5g27730	9e-24	S
1219	Hs20546148	0.24
1220	At1g71695	7e-58		R		PF00141	peroxidase	1e-60
1221	At3g57790_1	2e-12		R		PF00295	Glyco_hydro_28	3e-12
1222	At2g02540	4e-22			S	PF00046	Homeobox	1e-15
1223	Hs22051654	0.021
1224	At1g18580	3e-66			S	PF01501	Glyco_transf_8	9e-59
1225	At1g75060	0.031				PF04564	U-box	9e-12
1226	At1g05940	4e-66	E			PF00324	AA_permease	9.99999e-29
1227	At4g36250	3e-48	C			PF00171	Aldedh	3e-52
1228	At5g07950	2e-08
1229	At5g10160	3e-11			I
1230	At1g73050	2e-24	R			PF00732	GMC_oxred_N	7e-18	PF05199	GMC_oxred_C	3e-23
1231	At1g78060	4e-35		G		PF00933	Glyco_hydro_3	6e-17
1232	Hs8923777	0.92
1233	At5g25280	3e-16			X
1234	At5g02910	1e-10			R
1235	At5g27320	3e-17	V
1236	At3g19300	3e-17	T			PF00069	Pkinase	5e-14
1237	SPCC338.07c	0.057
1238	At3g56630	1e-35	Q			PF00067	p450	8e-35
1239	At2g41900	5e-70	R
1240	Hs10092601	0.54
1241	At1g49880	4e-34	O			PF04777	Evr1_Alr	5e-25
1242	At5g17370	7e-29	R
1243	At4g10770	2e-60	T			PF03169	OPT	1e-47
1244	At3g18750	0.008
1245	At5g65730	1e-34		M		PF00722	Glyco_hydro_16	2e-33	PF06955	XET_C	1e-19
1246	At1g77680	7e-53	J			PF00773	RNB	1e-52
1247	At4g29120	1e-20	R
1248	Hs20482395	9e-15		T
1249	CE26872	0.93
1250	At2g39470	2e-22			X	PF01789	PsbP	4e-22
1251	At1g60790_1	1e-19			S	PF03005	DUF231	1e-19
1252	CE27644	1.2
1253	At1g80030	5e-30	O			PF00226	DnaJ	2e-23	PF01556	DnaJ_C	3e-32
1254	At5g03080	5e-63	I			PF01569	PAP2	3.9999e-37
1255	At3g57050	6e-07	E
1256	At3g02830	4e-42	R
1257	At3g22820	1e-19			X
1258	At3g05740	8.99999e-29	L
1259	At2g44270	6e-83	R			PF01171	ATP_bind_3	2e-62
1260	At1g52140	0.002
1261	At1g24320	2.7
1262	At3g27090	3e-06			S
1263	SPAC17H9.17c	4.8
1264	At5g48870	9.99999e-40	A			PF01423	LSM	6e-31
1265	At1g54690	9e-30	B			PF00125	Histone	8e-22
1266	At5g09400	5e-08			P
1267	At2g28110	0.015
1268	Hs14726100	4.3
1269	At5g57930	2
1270	YNR065c	0.83
1271	YKL171w	0.42
1272	Hs15619010	0.24
1273	At2g38590	0.0004
1274	At5g67460	2e-22			M	PF07983	X8	1e-21
1275	At2g38870	7e-09			X	PF00280	potato_inhibit	6e-11
1276	At3g02470	4e-23	T			PF01536	SAM_decarbox	3e-23
1277	At2g31020	2e-42	I			PF00169	PH	2.89999e-40
1278	At4g26830	2e-10			M	PF00332	Glyco_hydro_17	3e-12
1279	Hs20538106	4.2
1280	Hs20538500	2.8
1281	At1g54100	1e-24	C			PF00171	Aldedh	6e-15
1282	HsM4758324	3.9
1283	At4g33540	4e-10
1284	At1g02080	6e-32	K
1285	At5g09810	5e-81	Z			PF00022	Actin	1e-78
1286	YOL081w	0.34
1287	Hs13376162	9.3
1288	At4g04870	1e-06	I
1289	At5g26210	1e-56	R			PF00628	PHD	9e-16
1290	At1g52140	0.003
1291	At4g01690	1e-50	H			PF01593	Amino_oxidase	9e-50
1292	At5g54930	3e-10	R
1293	At5g61840	5e-16	G
1294	At2g39660	0.56
1295	At5g58540	0.75
1296	At2g45570	1e-29	Q			PF00067	p450	9e-32
1297	CE17979	1.4
1298	At2g46900	2e-05
1299	At3g12930	5e-18
1300	At1g16030	2e-31	O			PF00012	HSP70	2e-31
1301	At1g02190	2e-31			I	PF01598	Sterol_desat	9e-33
1302	At3g23540	4e-32	R
1303	At4g13110	1e-22	S
1304	At1g07700	4e-16	K			PF00085	Thioredoxin	2e-12
1305	At3g57530	5e-56	T			PF00069	Pkinase	4e-50
1306	YNL284c-b	0.03
1307	At3g51895	2e-21	P
1308	At3g26910	1e-22			X
1309	Hs4826846	0.53
1310	At5g49620	6e-37	K			PF00249	Myb_DNA-binding	6e-17
1311	At5g40260	4e-19	R			PF03083	MtN3_slv	2e-25
1312	At3g15620	2e-30	L			PF00875	DNA_photolyase	8e-30	PF03441	FAD_binding_7	3e-18
1313	At4g02430	3e-17	A			PF00076	RRM_1	4e-19
1314	7300502	0.9
1315	At5g62880	0.058
1316	At3g25250	3e-25	R			PF00069	Pkinase	7e-21
1317	SPAC1B3.11c	7e-32	U			PF00071	Ras	2e-38
1318	7296628	0.18
1319	At3g02650_1	2e-18			S	PF03140	DUF247	8e-22
1320	At1g70080	8e-08			Q	PF03936	Terpene_synth_C	6e-17
1321	At2g01910	2e-33	D			PF03999	MAP65_ASE1	2e-23
1322	At4g15600	0.001
1323	CE10004	0.22
1324	7299225	4.6
1325	At5g66660	1e-05			S
1326	At3g25420	3e-37	O			PF00450	Peptidase_S10	5.99e-39
1327	At5g04060	0.011
1328	At4g29010	1.9999e-37	I			PF00378	ECH	2e-34
1329	Hs17469330	2.6
1330	At1g56310	4e-19	L			PF01612	3_5_exonuc	2e-25
1331	At4g02430	5e-10	A
1332	CE01600_2	0.19
1333	At3g61370	0.004
1334	At5g01950	4e-31			T
1335	7300477	6e-15	J
1336	Hs7705437	2e-34	J			PF03657	UPF0113	1e-27
1337	At5g11270	9e-05
1338	7292012	0.14
1339	7303678	6e-20	K			PF03871	RNA_pol_Rpb5_N	1e-14
1340	At5g04830	2e-51
1341	At5g63130	4e-09			R
1342	Hs22041928	0.71
1343	7295657	0.022
1344	At4g39730	3e-38			V	PF01477	PLAT	7e-45
1345	At4g25700	4e-12			H	PF03897	Carotene_hydrox	2e-11
1346	At3g13960	3e-23			S
1347	At5g48450	3e-61	Q			PF07732	Cu-oxidase_3	4e-54
1348	At2g35920	0.002
1349	At1g74780	7.6
1350	At4g18020	6e-09	K
1351	At3g55160	0.51
1352	7303507	0.00029
1353	Hs20537389	0.61
1354	At2g02670	2.4
1355	At1g60990	2e-42	E			PF01571	GCV_T	9e-27
1356	Hs7706735	0.48
1357	At5g21130	0.92
1358	CE21239	0.43
1359	At1g11820	2.6
1360	Hs20543401	2
1361	At1g15000	2e-16	O			PF00450	Peptidase_S10	1e-14
1362	At2g01500	0.002
1363	At3g04970	6e-21	R			PF01529	zf-DHHC	1e-14
1364	At3g10220	1e-25	O
1365	At1g70910	1.4
1366	At1g15690	2e-39			P	PF03030	H_PPase	1e-34
1367	At1g31780	7e-58	S			PF06419	COG6	1e-45
1368	At1g53840	4e-06			M
1369	At2g22740_1	0.005
1370	At4g39650	5e-21	E			PF01019	G_glu_transpept	2e-21
1371	At4g15940	2e-46	R			PF01557	FAA_hydrolase	5e-36
1372	Hs5802994	0.41
1373	At5g49800	1e-17				PF01852	START	4e-12
1374	At2g44720	4e-16
1375	At2g03200	1e-15	O			PF00026	Asp	2e-12
1376	At2g26070	2e-29	S			PF05608	DUF778	1e-30
1377	At4g36630	6e-20	U
1378	At3g53000	1e-07			W
1379	At3g43300	1.1
1380	At2g45770	1e-53	U			PF00448	SRP54	4e-24	PF02881	SRP54_N	6e-31
1381	Hs18570763	1.5
1382	At2g47830	4e-49	P			PF01545	Cation_efflux	6e-48
1383	At3g02420	1e-18
1384	At2g15490	3e-21	G			PF00201	UDPGT	1e-18	PF03033	Glyco_transf_28	3e-12
1385	CE04504	2
1386	At1g56400	0.32
1387	At1g32300	7e-29	V
1388	SPBC530.08	1e-05		X
1389	At3g53140	0.18
1390	7296736	5.9
1391	CE04485	0.24
1392	ECU08g1060	1.4
1393	At1g48320	6e-22	R			PF03061	4HBT	1e-14
1394	Hs18104954	3
1395	no hits
1396	Hs4827063	0.72
1397	Hs22063146	2.7
1398	CE26202	0.54
1399	At5g64410	1e-07	T
1400	At5g25820	5e-27	G			PF03016	Exostosin	6e-14
1401	Hs22065454	0.08
1402	HsM4502017	0.36
1403	At3g60240_2	4e-34	J			PF01780	Ribosomal_L37ae	1e-33
1404	At5g46780	0.004
1405	At3g23370	0.00029
1406	At4g34730	8e-05
1407	At5g45820	5e-32	T			PF00069	Pkinase	1e-29
1408	At1g18680	3e-13			X
1409	CE20561	1.2
1410	At4g29250	1e-06			R	PF02458	Transferase	5e-11
1411	no hits
1412	At5g24510	1e-06	J
1413	YOR181w	0.69
1414	At3g60910	0.035
1415	At4g14440	0.013
1416	At1g06730	0.081
1417	At4g04940	9e-25	R			PF04192	Utp21	4e-23
1418	At3g09550	7e-10	R
1419	At5g19540	2e-29
1420	At2g47520	0.08
1421	At3g13540	6e-21	K
1422	At3g06050	2e-17	O			PF08534	Redoxin	1e-16
1423	At2g26710	2e-46	Q			PF00067	p450	4e-46
1424	At5g50380	2e-21	U			PF03081	Exo70	4e-21
1425	At2g41820	6e-14			T
1426	At5g47520	0.00029
1427	At3g22320	4e-40	K			PF01191	RNA_pol_Rpb5_C	2e-25	PF03871	RNA_pol_Rpb5_N	4e-28
1428	At1g71692	2e-12	K
1429	7298921	1.2
1430	At5g15700	3e-47	K			PF00940	RNA_pol	2e-49
1431	At1g27070	2e-34	G			PF02922	Isoamylase_N	6e-28
1432	At5g16880	6e-13	U
1433	At5g07900	0.13
1434	At4g11920	0.0002
1435	At2g19130	1e-09			T
1436	At1g60430	9e-45	Z			PF04062	P21-Arc	1e-45
1437	At2g15430	1e-33	K			PF01193	RNA_pol_L	2e-29
1438	7293168	3e-31	C			PF01058	Oxidored_q6	1e-26
1439	CE11146	0.92
1440	At1g69630	8e-06			R
1441	SPAC1751.03	0.007
1442	Hs14150155	2e-15	S			PF05871	ESCRT-II	1e-43
1443	At1g01090	1e-25	C
1444	At5g16630	8.99999e-29	L			PF03835	Rad4	4e-31
1445	YCR106w	0.52
1446	At1g79530	2e-13	G
1447	At2g27280	3e-22	S
1448	7297651	5e-08	O			PF00004	AAA	2e-18
1449	At5g19050	1e-47	R			PF08538	DUF1749	2e-47
1450	At1g55300	4e-15	K			PF04658	TAFII55_N	7e-16
1451	Hs22059004	2.3
1452	At1g32450	8e-43	E
1453	At1g01630	6e-19	I
1454	At2g47380	6e-18			X	PF05799	COX5C	4e-16
1455	At2g34930	5e-22	R
1456	At3g01930	1e-64		G		PF06813	Nodulin-like	4e-67
1457	At1g07160	2e-47	T			PF00481	PP2C	1e-45
1458	At5g43370	2e-08	P
1459	At4g02730	2e-39	R			PF00400	WD40	7e-16
1460	At4g16570	3e-24	R
1461	YCR010c	4e-25		X		PF01184	Grp1_Fun34_YaaH	2e-31
1462	Hs18547561	2.2
1463	At2g40410	2e-30			X	PF00565	SNase	4e-27
1464	CE16870	1.2
1465	YLR323c	3.2
1466	At2g36770	5e-14	G
1467	At2g01170	6e-58	E			PF00324	AA_permease	7e-30
1468	no hits
1469	At2g48130	2e-17			R	PF00234	Tryp_alpha_amyl	4e-12
1470	At2g36930	6e-27	A
1471	At3g17850	4.6
1472	At2g25810	0.0004
1473	HsM19923759	0.93
1474	At3g01610	0.011
1475	At3g27190	9.99999e-41	T			PF00485	PRK	2e-34
1476	At4g33300	4e-30			T	PF00931	NB-ARC	3e-63
1477	YMR240c	1.4
1478	Hs7706527	0.99
1479	At5g07350	7e-68	K			PF00565	SNase	1e-31
1480	no hits
1481	At3g19620	9e-17		G
1482	At4g32300	2e-34			T	PF00069	Pkinase	6e-31
1483	At2g29220	2e-26			T	PF00139	Lectin_legB	4e-26
1484	At3g15140	3e-21	L
1485	At4g25330	0.01
1486	SPAC23C11.03	0.19
1487	At3g17910	2e-30	C			PF02104	SURF1	5e-30
1488	7296465	1.3
1489	YBR054w	5e-14		X		PF01036	Bac_rhodopsin	1e-43
1490	At1g66230	2e-66	K			PF00249	Myb_DNA-binding	2e-20
1491	At2g33710	0.002
1492	At1g72830	1e-24	K			PF02045	CBFB_NFYA	5e-17
1493	At1g24190	7e-05
1494	At4g30700	6e-32	R
1495	At3g60360	8e-16	S			PF03998	Utp11	2e-18
1496	At5g62930	4e-59	I			PF00657	Lipase_GDSL	1e-59
1497	At1g58290	2e-57			J	PF00745	GlutR_dimer	3e-20	PF05201	GlutR_N	1e-48
1498	At5g27450	3e-25	I			PF08544	GHMP_kinases_C	2e-24
1499	At5g24000	3e-07			X	PF05684	DUF819	1e-12
1500	YKR095w	0.99
1501	At1g14230	4e-51	F			PF01150	GDA1_CD39	4e-53
1502	At1g71900	2e-63	S			PF05653	DUF803	1e-63
1503	CE19702	5.3
1504	At3g11220	6e-19	B			PF05625	PAXNEB	4e-20
1505	At1g34350	4e-09	R
1506	YFL062w	1.8
1507	At2g44850_2	2.9e-26	R
1508	At5g60710	0.063
1509	At5g52970	5e-20
1510	At3g54670	6.9999e-37	D			PF02463	SMC_N	1e-38
1511	CE08175	4.9
1512	At3g11410	0.72
1513	At5g54180	4e-05
1514	Hs4504835	0.036
1515	At3g46230	4e-12	O			PF00011	HSP20	9e-13
1516	At2g43160	2e-27	F			PF01417	ENTH	4e-17
1517	At1g32910	7e-28			R	PF02458	Transferase	4e-27
1518	no hits
1519	At3g59140	4.99e-42	Q			PF00005	ABC_tran	3e-11	PF00664	ABC_membrane	4e-40
1520	At5g19730	3e-18			M	PF01095	Pectinesterase	2e-16
1521	At3g58780	4e-22	K			PF00319	SRF-TF	2e-16
1522	At5g63430	0.098
1523	At1g63300	2
1524	At5g19510	8e-42	K			PF00736	EF1_GNE	3.9e-44
1525	At2g24490	6e-24	L			PF01336	tRNA_anti	3e-18
1526	Hs4505391	0.32
1527	7303340	0.93
1528	At1g21150	6e-11	K			PF02536	mTERF	5e-11
1529	At5g22750	4e-19	K			PF00176	SNF2_N	8e-14
1530	At5g14140_1	1e-07	U
1531	At5g14470	2e-56			X	PF00288	GHMP_kinases_N	3e-15	PF08544	GHMP_kinases_C	2e-26
1532	YBR054w	9e-05				PF01036	Bac_rhodopsin	7e-35
1533	At3g16270	3e-13		X
1534	At1g32130	0.0002
1535	At2g31810	2e-34	E			PF01842	ACT	1e-27
1536	CE19915	1.6
1537	At5g42260	2e-23	G			PF00232	Glyco_hydro_1	2e-28
1538	At3g07090	4e-48	S			PF05903	DUF862	2e-45
1539	At4g36810	9.99e-42	H			PF00348	polyprenyl_synt	6e-44
1540	7303190	3.8
1541	At3g07570	3e-37	T			PF03351	DOMON	2e-12
1542	At4g10250	1e-18	O			PF00011	HSP20	3e-19
1543	At3g57230	9e-24	K			PF00319	SRF-TF	5e-21	PF01486	K-box	3e-12
1544	SPAC977.11	0.004				PF02537	CRCB	2e-25
1545	Hs8922581	1.1
1546	At2g22590	2e-34	G			PF00201	UDPGT	1.9999e-37
1547	At3g17390	3e-78	H			PF00438	S-AdoMet_synt_N	1e-50	PF02773	S-AdoMet_synt_C	2e-46
1548	Hs8923590	1.2
1549	YIR033w	1.1
1550	At1g27510	7e-21			X
1551	CE08411	2.1
1552	At1g02640	2e-06		G
1553	At4g08790	1e-33	E			PF00795	CN_hydrolase	1e-33
1554	At5g43660	4
1555	CE25972	8.3
1556	At5g15540	4.4
1557	At1g75220	1e-35	R			PF00083	Sugar_tr	4e-32
1558	At3g53110	3e-31	A			PF00270	DEAD	6e-31
1559	At5g42650	4.99999e-41			I
1560	At4g33970	1e-05			M
1561	At3g48000	2.9e-40	C			PF00171	Aldedh	1e-38
1562	At3g53810	3e-56			T	PF00069	Pkinase	1e-59
1563	At1g58100	0.041
1564	AtCh035	4e-14				PF03040	CemA	2e-35
1565	At3g46660	2e-30	G			PF00201	UDPGT	1e-24
1566	YPR095c	0.15
1567	YLR087c	2.9
1568	At5g56340	1e-13	O
1569	At3g47540	1e-13	R			PF00182	Glyco_hydro_19	9e-24
1570	SPAC23A1.05	0.001
1571	At1g16330	2e-33	D			PF02984	Cyclin_C	5e-30
1572	At5g63100	7e-16			X
1573	At1g67640	7e-59	E			PF01490	Aa_trans	3e-53
1574	At5g47710	6e-34	R			PF00168	C2	1e-21
1575	At1g08540	2e-30			K
1576	At5g20990	9e-19	H
1577	At5g53480	1e-50	Y			PF03810	IBN_N	3e-25
1578	At3g05970	3e-51	I			PF00501	AMP-binding	9e-51
1579	At5g61670	6e-32			X
1580	At1g06060	8e-23	Z
1581	At5g02660	0.92
1582	no hits
1583	CE00889	0.73
1584	At2g02090	1e-61	B			PF00176	SNF2_N	2e-49
1585	At3g10940	6.999e-41	V			PF00782	DSPc	3e-28
1586	At1g52380	0.046
1587	At1g79620	5e-77			T	PF07714	Pkinase_Tyr	1e-76
1588	Hs4505351	0.99
1589	At3g52970	3e-25	Q			PF00067	p450	1e-24
1590	Hs4758310	0.92
1591	At4g15850	1.9
1592	At4g03090	2e-31
1593	Hs19923466	0.031
1594	At2g35320	4e-35	R			PF00702	Hydrolase	7e-14
1595	At1g80940	7e-12
1596	At5g59610	1e-25	O			PF00226	DnaJ	5e-22
1597	At2g20220	3e-07
1598	At4g34450	8e-55	U			PF01602	Adaptin_N	2e-42	PF08752	Gamma-COP	1e-25
1599	Hs22054077	7e-57	R			PF01352	KRAB	5e-17
1600	At2g18650	6e-20	O			PF00097	zf-C3HC4	3e-16
1601	At3g57790_1	4e-21		R
1602	At5g45460	1.1
1603	At4g35550	1e-13			R
1604	At3g28830	0.028
1605	At3g58970	9e-35	P			PF01544	CorA	2e-33
1606	Hs17457141	4e-14	S
1607	At3g55310	1e-22	R			PF00106	adh_short	5e-22
1608	YGR256w	7e-39	G			PF00393	6PGD	4e-32	PF03446	NAD_binding_2	3.9e-44
1609	At4g15090_2	7e-24		S		PF02900	LigB	3e-29
1610	CE02248	1.5
1611	At5g64610	1e-05	B
1612	At5g53480	1e-42	Y			PF03810	IBN_N	5.9e-26
1613	At3g57880	1e-60			E	PF00168	C2	3e-14
1614	At5g10820	0.004				PF03092	BT1	2e-12
1615	At5g27640	3e-19	J
1616	At1g06670	2.5
1618	YHL048w	1.1
1619	At5g45910	5e-11			R	PF00657	Lipase_GDSL	1e-11
1620	At4g14910	4e-15	E
1621	At3g48520	5e-19	Q			PF00067	p450	7e-19
1622	At5g49690	7e-14	G			PF00201	UDPGT	8e-12
1623	At4g16440_2	5e-14	Y
1624	At5g11450	8e-08			X
1625	At1g02200	1e-08			I
1626	At2g18370	5e-14			I	PF00234	Tryp_alpha_amyl	7e-16
1627	Hs11545731	2.1
1628	At1g60530	3e-05
1629	7304097	1e-10	D
1630	At1g21760	0.001
1631	At5g11130	0.006
1632	7299326_2	2.6
1633	At1g23780	0.005
1634	At4g25730	3e-25	A			PF01728	FtsJ	3e-15
1635	Hs14728749	2e-26			S
1636	Hs20479649	0.27
1637	At4g21550	4e-12			T
1638	At5g16730	1e-08			N
1639	At1g76280	8e-27	R
1640	At5g04620	2e-15	E
1641	Hs20476069	3.2
1642	Hs5453764	0.17
1643	At5g46790	1
1644	CE19570	0.92
1645	At4g14440	9e-31			I	PF00378	ECH	2e-19
1646	At3g03680	2.9e-26			E	PF00168	C2	2e-25
1647	At3g05370	1e-09	R
1648	YLR354c	1e-58	G			PF00923	Transaldolase	3e-60
1649	7304361	2e-65	C			PF00006	ATP-synt_ab	8e-76
1650	At5g64680	0.004
1651	At3g11220	7e-24	B			PF05625	PAXNEB	1e-27
1652	At2g14380	0.72
1653	At3g58130	2e-29	M			PF02585	PIG-L	8e-30
1654	At3g49210	2.9e-08			R
1655	At3g23600	1.999e-41	R			PF01738	DLH	2e-35
1656	At4g25130	4e-15	O
1657	At2g34930	7e-09	R
1658	At1g04200	2e-57	R
1659	At1g03910	2
1660	At5g23540	1e-67	O			PF01398	Mov34	6e-59
1661	no hits
1662	no hits
1663	At3g17460	3e-05
1664	At3g61250	7e-62	K			PF00249	Myb_DNA-binding	3e-20
1665	CE20559	2.7
1666	CE27687	0.19
1667	At4g16740_2	8e-57	G			PF03016	Exostosin	2e-43
1668	7292343	0.37
1669	At5g49690	4e-29	G			PF00201	UDPGT	1e-18
1670	At2g01650	1e-08	O
1671	At5g35180	8e-15			S	PF07059	DUF1336	5e-11
1672	Hs4507701	4.3
1673	At4g19390	6e-18			X	PF03350	UPF0114	3e-18
1674	SPBC21D10.06c	2
1675	At4g12010	6.8
1676	Hs20070349	0.66
1677	At1g79460	0.019				PF03936	Terpene_synth_C	3e-11
1678	At5g61990	0.002
1679	At2g30620	6e-10			X	PF00538	Linker_histone	2e-12
1680	At4g08960	2e-43	D			PF03095	PTPA	4e-43
1681	At2g32640	0.001
1682	At1g69290	2e-22			X
1683	At3g26570	3e-05
1684	At5g52380	3e-33	O
1685	At1g70190	6e-22	J			PF00542	Ribosomal_L12	7e-23
1686	At4g34670	2e-51	J			PF01015	Ribosomal_S3Ae	4e-51
1687	CE08542	0.39				PF01232	Mannitol_dh	6.89e-43	PF08125	Mannitol_dh_C	5.9e-26
1688	SPBC14C8.03	5e-33	R
1689	Hs14165258	0.38
1690	At1g06890	0.23
1691	At5g08510	3e-20	R
1692	At5g47750	3e-32	R			PF00069	Pkinase	4e-32
1693	At2g20710	6e-09	R
1694	At3g66654	2e-16	O
1695	At4g35850	2e-33	R
1696	At1g27770	3e-56	P			PF00702	Hydrolase	3e-57
1697	YDL168w	8e-42	Q			PF00107	ADH_zinc_N	6e-28	PF08240	ADH_N	4e-30
1698	At2g03120	4e-57	S			PF04258	Peptidase_A22B	8e-57
1699	At5g11330	4e-48	C			PF01494	FAD_binding_3	7e-48
1700	At2g40010	8e-22	J
1701	At4g33160	2.9e-08			R
1702	At1g70730	3e-84	G			PF00408	PGM_PMM_IV	1.999e-41	PF02878	PGM_PMM_I	4e-73
1703	At4g32940	3e-45	O			PF01650	Peptidase_C13	4e-43
1704	At1g50510	4e-25	R			PF04227	Indigoidine_A	5e-21
1705	At5g60410	7e-18	K
1706	At3g45830	1e-15	K
1707	At3g57880	3e-34			E	PF08372	PRT_C	3e-34
1708	At1g27170	1e-11			V
1709	At3g60590	3e-07			X
1710	At3g60880	6e-62		E		PF00701	DHDPS	2e-50
1711	Hs5902154	1.7
1712	At5g56450	4e-39	C			PF00153	Mito_carr	4e-39
1713	YPL125w	3.4
1714	At1g31550	9.99999e-40			R	PF00657	Lipase_GDSL	2e-39
1715	At5g19180	4e-47	O			PF00899	ThiF	8.9899e-41	PF08825	E2_bind	1e-19
1716	At1g03090	1e-29	I			PF00289	CPSase_L_chain	1e-30	PF00364	Biotin_lipoyl	1e-15
1717	At1g77360	9e-36	R
1718	7299317	1.2
1719	At5g23320	6.999e-41	O			PF04140	ICMT	6e-22
1720	At3g55620	1e-59	J			PF01912	eIF-6	4e-39
1721	Hs7705606	3e-13	J
1722	At1g16430	4e-28	R			PF06179	SURF5	1e-27
1723	At5g39160	1e-12			V
1724	At5g52450	3e-34	R			PF01554	MatE	9e-28
1725	At4g28820	5e-22	K
1726	At2g37020	4e-27	R			PF01997	Translin	2.9e-26
1727	Hs7661976	7.8
1728	At2g19860	3e-23	G			PF03727	Hexokinase_2	1e-26
1729	At4g37250	6e-13			T
1730	At1g26760	2e-06	B
1731	7293391	2e-22	C			PF00153	Mito_carr	3e-28
1732	CE23998	0.24
1733	CE20263	0.018
1734	At1g70610	2e-07	U
1735	At2g04940	4e-84	M			PF03803	Scramblase	9e-84
1736	At1g67110	4e-10	Q
1737	At2g41370	3e-13	R
1738	At3g52810	1e-31	G
1739	At5g08640	1e-51	Q			PF03171	2OG-FeII_Oxy	3e-44
1740	At2g29690	1e-21	E			PF00425	Chorismate_bind	4e-18	PF04715	Anth_synt_I_N	1e-12
1741	At4g35330	7e-16	G			PF04142	Nuc_sug_transp	2e-27
1742	At4g20740	4e-14	R
1743	At5g56950	2e-39	B			PF00956	NAP	4e-33
1744	At4g13400	5e-27
1745	YMR234w	2e-07	L
1746	At4g24290	5.99e-39			R	PF01823	MACPF	6e-25
1747	At5g45840	0.67
1748	YEL011w	2e-58	G			PF02806	Alpha-amylase_C	2.89999e-40
1749	At3g11720	9e-22			X
1750	At5g20110	9.99999e-29	Z			PF01221	Dynein_light	9.99999e-29
1751	At5g01300	4e-12
1752	Hs20070255	3.2
1753	SPBC14F5.08	1.2
1754	At4g33790	9.99999e-40	I			PF03015	Sterile	1e-16	PF07993	NAD_binding_4	7e-39
1755	At2g46690	8e-22			R	PF02519	Auxin_inducible	1e-19
1756	At2g31610	2e-80	J			PF00189	Ribosomal_S3_C	3e-37
1757	Hs18550688	2.7
1758	At3g14920	2e-40			X
1759	CE15090	4.1
1760	At2g35790	2e-31	S
1761	At5g65930_2	9.99e-42	Z			PF00225	Kinesin	4e-39
1762	At1g17650	8e-42	R			PF03446	NAD_binding_2	7e-48
1763	At2g17730	4e-21	O			PF00097	zf-C3HC4	3e-15
1764	At5g40920	0.0004
1765	At5g06350	2e-06	S
1766	At5g65550	2.9e-26	G			PF00201	UDPGT	2e-25
1767	At4g04670_1	5e-30	S			PF02676	TYW3	2e-29
1768	At5g04590	9e-47	P			PF01077	NIR_SIR	6e-50
1769	At5g57480	3e-22	O
1770	At2g28120	1e-68		G		PF06813	Nodulin-like	5e-69
1771	At1g09750	5e-14	O			PF00026	Asp	7e-13
1772	7291596	0.12
1773	At2g26470	2e-31	S			PF02586	DUF159	2e-34
1774	At5g03610	7e-15			R	PF00657	Lipase_GDSL	2e-14
1775	At3g51950	2e-16			R
1776	At3g46590	3e-15			R
1777	At3g19820	4e-56	R
1778	At1g29520	5e-12			X	PF05512	AWPM-19	1e-11
1779	At5g19740	0.017
1780	Hs4507617	0.24	R
1781	Hs20562876	1.9
1782	At5g35170	6e-65	F
1783	At2g41380	3e-44	R			PF08241	Methyltransf_11	2e-31
1784	At3g58830	7e-22	R
1785	CE25688	3.9
1786	At1g56310	2e-14	L
1787	At4g39880	4e-34	J			PF00276	Ribosomal_L23	2e-36
1788	At5g22360	4.99999e-29	U
1789	At4g09180	4e-12			K
1790	Hs4503803	2.8				PF00704	Glyco_hydro_18	1e-18
1791	SPAC1B3.09c	2.6
1792	At2g25310	1e-35	S
1793	CE27619	9.4
1794	At3g62000	2e-22	Q			PF01596	Methyltransf_3	2e-16
1795	7292578	2.7
1796	At3g08760	1e-10	T
1797	At5g37530	7e-39	O			PF00899	ThiF	9e-26
1798	At2g32800	3e-58	T			PF00069	Pkinase	1e-56
1799	At2g33260	4e-15			E	PF03222	Trp_Tyr_perm	2e-14
1800	At5g60710	2e-27			X	PF00097	zf-C3HC4	2e-17
1801	At5g02300	6.9
1802	At2g30990	0.7
1803	At5g18490	1e-20		X		PF06101	DUF946	4e-20
1804	At3g02100	2.9e-08	G
1805	At5g65650	5.9e-40			X	PF06708	DUF1195	9.99999e-40
1806	At5g42690	5e-16		S
1807	Hs20543816	2.9
1808	At5g58430	0.005
1809	At1g55790	7e-39	S
1810	CE19447	0.83
1811	At5g51130	1e-21	R
1812	At3g06660	0.0001
1813	SPBP8B7.04	0.14
1814	Hs9910144	0.16
1815	At5g64560	6e-34	P			PF01544	CorA	7e-32
1816	Hs17445409	2.1
1817	Hs13540555	1.1
1818	At4g17830	2e-57	E			PF01546	Peptidase_M20	3.9e-44
1819	At4g10620	3e-65	R			PF01926	MMR_HSR1	2e-11
1820	At1g54990	7e-23
1821	At1g48360	1e-26	S			PF08774	VRR_NUC	4e-11
1822	At1g60470	2e-53	G			PF01501	Glyco_transf_8	7e-51
1823	At5g59520	7e-33	P			PF02535	Zip	4e-34
1824	At5g38510	2e-34	T			PF01694	Rhomboid	2e-17
1825	At1g55850	0.0004
1826	At1g79340	2.9e-40	D			PF00656	Peptidase_C14	5e-43
1827	At2g01630	9e-59			M	PF00332	Glyco_hydro_17	5e-57
1828	At2g27150	2e-35	F			PF02738	Ald_Xan_dh_C2	5.99e-39
1829	At4g21420	0.11
1830	Hs19923217	0.76
1831	At3g12690	9.99999e-29	R			PF00069	Pkinase	3e-28
1832	At1g76920	7e-11			R
1833	At4g03430	1e-72	A			PF06424	PRP1_N	1e-24
1834	At3g18160_2	1e-12	S			PF05700	BCAS2	4e-16
1835	At2g13610	2e-18	Q			PF00005	ABC_tran	2e-12
1836	At1g44970	1e-54		R		PF00141	peroxidase	5e-49
1837	At3g02520	7.999e-41	O			PF00244	14-3-3	7.999e-41
1838	SPAC30D11.13	1.6
1839	At1g77380	7e-27	E			PF01490	Aa_trans	1e-30
1840	At3g25290	2e-13	T
1841	At2g07050	3e-32	I
1842	At3g51530	2.1
1843	At2g15630	6e-20	R
1844	At4g09650	0.016
1845	At1g17420	9e-59		I		PF00305	Lipoxygenase	3e-47
1846	At3g16510	0.017
1847	At1g10430	3e-89	T			PF00149	Metallophos	4e-52
1848	At4g01070	2e-07	G
1849	Hs7657544	8.4
1850	Hs18583655	7.8
1851	At2g22070	2e-23	R			PF01107	MP	7e-16
1852	At5g45050_1	2e-24			V	PF00931	NB-ARC	7e-35
1853	At3g11960	5e-21	A
1854	At5g11730	1e-69			S	PF03267	DUF266	2e-30
1855	YPL048w_2	8.2
1856	At1g27200	3e-12			X
1857	Hs20127468	0.69
1858	At1g27650	2.99e-39	A
1859	At2g43890	2e-19		R		PF00295	Glyco_hydro_28	9e-21
1860	At3g48030_1	4e-20	R			PF04588	HIG_1_N	3e-23
1861	7303705	0.099
1862	At3g13800	2e-10		X
1863	At5g50160	6
1864	At3g27890	0.022
1865	At1g16630	7e-07			X
1866	CE15449	1.4
1867	At3g27260	0.29
1868	CE23669	4e-28	E			PF01431	Peptidase_M13	1e-43
1869	At2g14500	2.7
1870	At5g66460	3e-37			G	PF00150	Cellulase	9.99999e-40
1871	At2g28560	1e-36	L			PF08423	Rad51	2e-18
1872	At2g45320	3e-14
1873	Hs9966779	1.2
1874	At2g34300	0.14
1875	At2g04032	0.097
1876	At5g42830	4.8
1877	At3g27150	0.001
1878	7294542	0.81
1879	At5g48460	7e-35	Z			PF00307	CH	7e-16
1880	At4g11630	0.17
1881	At1g70560	4e-05
1882	At5g23880	6e-51	A
1883	At2g31510	2e-40	O
1884	Hs14249422	0.87
1885	At5g64740	9e-31			M	PF03552	Cellulose_synt	1e-32
1886	At2g38920	4e-32			X	PF03105	SPX	3e-33
1887	At2g19110	0.11
1888	YBR060c	5.1
1889	At1g51940	5.9999e-30			T
1890	At5g04570	6.2
1891	At5g50170	0.13
1892	At3g03770	2e-08			T
1893	At2g07070	0.59
1894	SPAC13G6.02c	2e-58	J			PF01015	Ribosomal_S3Ae	2e-69
1895	At5g20950	6e-55			G	PF00933	Glyco_hydro_3	3e-28
1896	At4g02780	6e-12			Q
1897	CE25237	2.6
1898	At2g02160	0.0002
1899	CE12544	0.12
1900	At3g25710	4e-19			K	PF00010	HLH	1e-13
1901	At5g15270	3e-22	A			PF00013	KH_1	1e-19
1902	At5g53220	1.1
1903	CE05301	0.92
1904	no hits
1905	At5g37580	1.5
1906	At2g43410	4e-15	R			PF00076	RRM_1	3e-13
1907	At4g39330	3e-42	Q			PF00107	ADH_zinc_N	6e-33	PF08240	ADH_N	1e-12
1908	Hs17448905	1.6
1909	CE06762	3e-17	T			PF00069	Pkinase	6e-16
1910	At5g62720	6e-22			X	PF04982	HPP	4e-13
1911	At1g62740	0.004
1912	YOR381w	4.6
1913	At1g72640	5e-14
1914	At4g02090	0.42
1915	At5g06530	8e-47	Q			PF00005	ABC_tran	3.9999e-37
1916	At3g25780	5e-31			X	PF06351	Allene_ox_cyc	5e-36
1917	At1g36050	9e-84	U			PF07970	DUF1692	8e-57
1918	At1g07650	1e-07			T
1919	At5g51280	6e-20	A
1920	SPAPB8E5.06c	3e-67	J			PF00297	Ribosomal_L3	6e-52
1921	At3g25210	5e-13	R
1922	Hs4758820	1.5
1923	At5g03880	4e-27			X
1924	At2g39840	0.00029
1925	CE12062	1.1
1926	At1g12230	2e-17	G			PF00923	Transaldolase	4e-17
1927	At4g01220	2e-15			X
1928	At5g14930	1e-08			X
1929	Hs18552478	3.3
1930	At1g03190	5e-45	K			PF06733	DEAD_2	1e-11
1931	At1g04750	8e-40	U			PF00957	Synaptobrevin	4e-15
1932	At1g75280	2e-19			R	PF05368	NmrA	2e-20
1933	At1g30440	6e-57			T	PF00651	BTB	1e-34
1934	At5g15780	0.004
1935	At4g32160	2e-30			X
1936	At1g63160	1e-67	L			PF00004	AAA	3e-45
1937	At5g12890	9e-26	G
1938	At1g68310	2.9e-08	S
1939	At1g23110	4e-31			X
1940	At3g51370	3e-58	T			PF00481	PP2C	2e-48
1941	At4g26830	2e-31			M	PF00332	Glyco_hydro_17	7e-34
1942	At1g80560	2e-15	E			PF00180	Iso_dh	6e-12
1943	At1g48850	1e-61	E			PF01264	Chorismate_synt	1e-54
1944	At2g39020	5e-35	E			PF00583	Acetyltransf_1	2e-22
1945	At5g66630_1	5e-09				PF00931	NB-ARC	2.89999e-40
1946	CE02188	2.3
1947	YDR416w	0.99
1948	At5g03610	2e-24			R	PF00657	Lipase_GDSL	5e-24
1949	At5g62680	5e-24	E
1950	At5g26230	0.012
1951	Hs7657184	1.5
1952	Hs18601084	1.4
1953	At1g07590	1e-34	R
1954	At1g71120	2e-14			R
1955	At1g05050	5e-53	K			PF04056	Ssl1	3e-53
1956	At1g06230	1.2
1957	At5g52110	3e-05
1958	Hs8923226	1.9
1959	At3g16840	0.007
1960	At5g23210	1e-10	O
1961	At1g33560	0.012
1962	At2g45270	3e-62	O			PF00814	Peptidase_M22	4e-58
1963	At4g38620	3e-64	K			PF00249	Myb_DNA-binding	1e-21
1964	At5g19950	1e-16	S			PF08585	DUF1767	1e-11
1965	At4g31970	7e-21	Q			PF00067	p450	3e-22
1966	At3g47590	6e-28	I			PF08538	DUF1749	3e-23
1967	Hs11386201	4.5
1968	At1g26740	4e-20				PF01783	Ribosomal_L32p	5e-17
1969	At3g02650_1	7e-11			S
1970	At4g31210_2	6e-17	L
1971	At2g24540	0.0008
1972	At5g13630	2e-93				PF02514	CobN-Mg_chel	2e-94
1973	At3g22400	1e-31		I		PF00305	Lipoxygenase	9e-26	PF01477	PLAT	1e-20
1974	At2g34170	0.015
1975	At3g02130	8e-27			T
1976	Hs20537258	0.69
1977	At3g58060	8e-29	P			PF01545	Cation_efflux	2e-24
1978	At5g63840	4e-42	G			PF01055	Glyco_hydro_31	9.99e-42
1979	At5g59560	0.009
1980	At5g15080	2e-27	T			PF00069	Pkinase	3e-15
1981	At5g02860	0.002
1982	At1g17600	5.9e-08			V
1983	At4g12710	4e-10	S
1984	At1g67190	3e-20			R
1985	At3g07000	1.7
1986	At1g15220	3e-22				PF03918	CcmH	8e-28
1987	At4g19950	3e-09			S
1988	At4g35910	2e-16	S
1989	At5g58610_1	0.17
1990	CE27310	2.7
1991	At2g34930	5e-14	R
1992	At4g09960	2e-24	K			PF00319	SRF-TF	3e-15
1993	At1g35340	4e-31
1994	At5g58490	2e-57	V			PF01370	Epimerase	9e-61
1995	At5g50780	5e-31	D			PF02518	HATPase_c	5e-12
1996	At4g19670	5e-13	O
1997	At3g49700	6e-22	T			PF00155	Aminotran_1_2	3e-11
1998	Hs20543310	3.1
1999	Hs4827071	7e-11	O
[truncated: 8,470 more rows]
