# Supplementary material for: Characterization of expressed sequence tags from a full-length enriched cDNA library of Cryptomeria japonica male strobili
Source: BMC Genomics. 2008 Aug 11;9:383. doi: 10.1186/1471-2164-9-383 (PMC2568000; doi:10.1186/1471-2164-9-383)
Supplement: Additional File 3 — List of stamen-specific transcripts from Arabidopsis and corresponding ESTs from male strobili of Cryptomeria japonica. List of stamen-specific transcripts from Arabidopsis and corresponding ESTs from male strobili of Cryptomeria japonica Description of data: This file shows that the list of stamen-specific transcripts from Arabidopsis and their homologs derived from ESTs from male strobili of C. japonica. [file 1471-2164-9-383-S3.xls]

## Sheet: Suppl. table 3
Additional file 3: List of stamen-specific transcripts from Arabidopsis and corresponding ESTs from male strobili of Cryptomeria japonica
AGI code for stamen-specific transcript	Putative product	EST ID	Cluster ID	E-value
At1g01280	cytochrome P450 family protein	CMFL045_H02_F	906	1e-59
At1g01310	allergen V5/Tpx-1-related family protein	CMFL043_O12_F	2886	2e-39
At1g01460	phosphatidylinositol-4-phosphate 5-kinase family protein	CMFL046_H05_F	4027	0.56
At1g01750	actin-depolymerizing factor, putative	CMFL007_M16_F	1587	2e-52
At1g01780	LIM domain-containing protein	CMFL029_A08_F	10072	1e-50
At1g01980	FAD-binding domain-containing protein	CMFL021_B13_F	1784	1.2
At1g02000	NAD-dependent epimerase/dehydratase family protein	CMFL012_K15_R	180	1e-84
At1g02010	cytokinesis-related Sec1 protein, putative	CMFL042_L14_F	743	2e-62
At1g02510	outward rectifying potassium channel, putative (KCO4)	CMFL047_P10_R	4596	1e-11
At1g02790	exopolygalacturonase / galacturan 1,4-alpha-galacturonidase (PGA3) / pectinase	CMFL029_K03_R	6001	5e-31
At1g02900	rapid alkalinization factor (RALF) family protein	CMFL038_D22_F	5873	2e-24
At1g03050	epsin N-terminal homology (ENTH) domain-containing protein / clathrin assembly protein-related	CMFL011_C20_F	6777	4e-30
At1g03070	expressed protein	CMFL005_D20_F	10311	3e-40
At1g03170	expressed protein	CMFL006_B19_F	4755	0.79
At1g03620	phagocytosis and cell motility protein ELMO1-related	CMFL006_A23_F	6186	3e-72
At1g03850	glutaredoxin family protein	CMFL050_D13_R	8907	3.5
At1g03920	protein kinase, putative	CMFL038_P18_R	8109	3e-38
At1g04450	p21-rho-binding domain-containing protein	CMFL052_D03_F	4538	1.5
At1g04500	zinc finger CONSTANS-related	CMFL040_O18_R	9573	9e-08
At1g04600	myosin, putative	CMFL035_B09_R	8333	0.48
At1g04700	protein kinase family protein	CMFL040_K07_F	8793	3e-21
At1g04880	high mobility group (HMG1/2) family protein / ARID/BRIGHT DNA-binding domain-containing protein	CMFL035_N08_R	9958	6e-36
At1g04890	hypothetical protein	CMFL005_P20_F	4600	2e-11
At1g04920	sucrose-phosphate synthase, putative	CMFL006_C14_F	4758	0.046
At1g05290	hypothetical protein	CMFL038_A07_R	7706	0.002
At1g05577	hypothetical protein	CMFL041_A03_R	3555	1.4
At1g05580	cation/hydrogen exchanger, putative (CHX23)	CMFL022_G09_F	8510	1e-12
At1g06170	basic helix-loop-helix (bHLH) family protein	CMFL026_P13_R	7957	1e-07
At1g06250	lipase class 3 family protein	CMFL021_G11_F	10167	1e-34
At1g06260	cysteine proteinase, putative	CMFL018_O23_R	7010	2e-58
At1g06280	LOB domain family protein / lateral organ boundaries domain family protein (LBD2)	CMFL005_D18_F	3997	6e-21
At1g06970	cation/hydrogen exchanger, putative (CHX14)	CMFL022_G09_F	8829	3e-20
At1g06990	GDSL-motif lipase/hydrolase family protein	CMFL045_I08_F	7171	6e-44
At1g07330	hypothetical protein	CMFL051_G15_R	10250	3.6
At1g07476	hypothetical protein	CMFL002_A24_R	6177	0.061
At1g07540	telomere-binding protein, putative	CMFL021_A02_R	1776	3e-09
At1g07610	metallothionein-like protein 1C (MT-1C)	no blast hit
At1g07725	exocyst subunit EXO70 family protein	CMFL016_M03_R	1424	0.024
At1g07750	cupin family protein	CMFL004_D01_F	4878	1e-49
At1g08150	sodium/hydrogen exchanger family protein	CMFL022_G09_R	7575	0.0003
At1g08670	epsin N-terminal homology (ENTH) domain-containing protein / clathrin assembly protein-related	CMFL007_O21_F	5259	1e-15
At1g08730	myosin heavy chain (PCR43)	CMFL049_P12_F	6014	1.6
At1g08920	sugar transporter, putative	CMFL024_P20_F	10102	2e-30
At1g09030	histone-like transcription factor (CBF/NF-Y) family protein	CMFL033_L19_F	5739	6e-34
At1g09380	integral membrane family protein / nodulin MtN21-related	CMFL051_L16_F	9580	2e-34
At1g09610	expressed protein	CMFL007_G15_F	5526	6e-40
At1g10385	hypothetical protein	CMFL049_J17_R	591	2e-64
At1g10680	P-glycoprotein, putative	CMFL001_P13_F	8793	4e-21
At1g11170	expressed protein	CMFL039_O24_F	2941	8e-38
At1g11190	bifunctional nuclease (BFN1)	CMFL023_I23_F	938	4e-59
At1g11250	syntaxin, putative (SYP125)	CMFL011_B15_R	9507	2e-20
At1g12070	Rho GDP-dissociation inhibitor family protein	CMFL048_K05_R	8829	2e-20
At1g12570	glucose-methanol-choline (GMC) oxidoreductase family protein	CMFL004_J14_F	457	6e-67
At1g12600	hypothetical protein	CMFL010_C05_F	5054	3e-42
At1g13130	glycosyl hydrolase family 5 protein / cellulase family protein	CMFL050_L21_F	8109	3e-38
At1g13140	cytochrome P450 family protein	CMFL040_C11_R	2377	3e-45
At1g13150	cytochrome P450, putative	CMFL040_P11_F	7645	9e-49
At1g13670	expressed protein	CMFL018_N20_R	1595	1.6
At1g13890	SNAP25 homologous protein, putative / synaptosomal-associated protein SNAP25-like, putative (SNAP30)	CMFL048_O10_R	8471	2e-13
At1g13950	eukaryotic translation initiation factor 5A-1 / eIF-5A 1	CMFL051_E22_F	6636	8e-66
At1g13970	expressed protein	CMFL009_F01_R	8109	5e-38
At1g13990	expressed protein	CMFL044_C09_F	6514	9e-44
At1g14420	pectate lyase family protein	CMFL047_C16_F	6825	6e-47
At1g14860	MutT/nudix family protein	CMFL002_P11_F	9198	1e-28
At1g15350	expressed protein	CMFL040_J03_R	8590	0.86
At1g15380	lactoylglutathione lyase family protein / glyoxalase I family protein	CMFL051_G02_F	7343	8e-55
At1g15415	expressed protein	CMFL039_D22_F	9224	5.1
At1g15460	anion exchange family protein	CMFL036_E15_F	451	3e-67
At1g16110	wall-associated kinase, putative	CMFL048_F14_R	1302	4e-56
At1g16290	expressed protein	CMFL023_H03_F	1999	1.2
At1g16760	protein kinase family protein	CMFL044_J03_R	8099	4e-42
At1g17380	expressed protein	CMFL050_L03_F	8116	2e-07
At1g17540	protein kinase-related	CMFL044_J03_R	2181	3e-47
At1g17710	expressed protein	CMFL028_B24_F	583	2e-64
At1g17950	myb family transcription factor (MYB52)	CMFL020_K11_F	6777	5e-30
At1g18280	protease inhibitor/seed storage/lipid transfer protein (LTP) family protein	CMFL038_E19_F	5814	4e-11
At1g18520	senescence-associated family protein	CMFL021_D11_F	2137	2e-47
At1g18530	calmodulin, putative	CMFL002_E16_F	9527	2e-39
At1g18960	myb family transcription factor	CMFL002_O10_F	10204	1e-27
At1g18990	expressed protein	CMFL005_P20_F	10101	2e-25
At1g19200	senescence-associated protein-related	CMFL050_C16_R	10186	4e-10
At1g19230	respiratory burst oxidase protein E (RbohE) / NADPH oxidase	CMFL025_I01_R	9117	0.001
At1g19780	cyclic nucleotide-regulated ion channel, putative (CNGC8)	CMFL008_L17_F	220	6e-80
At1g20080	C2 domain-containing protein	CMFL033_P04_F	1565	5e-53
At1g20120	family II extracellular lipase, putative	CMFL045_I08_F	10311	3e-40
At1g20130	family II extracellular lipase, putative	CMFL037_G20_F	4789	3e-39
At1g20150	subtilase family protein	CMFL037_K20_F	8085	7e-43
At1g20440	dehydrin (COR47)	CMFL020_O24_F	7607	2e-06
At1g20925	auxin efflux carrier family protein	CMFL043_G12_F	10110	3e-37
At1g21740	expressed protein	CMFL002_M04_F	136	0.59
At1g22100	hypothetical protein	no blast hit
At1g22110	expressed protein	no blast hit
At1g22130	MADS-box family protein	CMFL003_A16_F	9522	4e-17
At1g22150	sulfate transporter (Sultr1;3)	CMFL017_E14_F	2181	4e-47
At1g22730	MA3 domain-containing protein	CMFL005_E12_R	9370	7e-14
At1g22760	polyadenylate-binding protein 3 (PABP3)	CMFL031_L02_F	4878	7e-50
At1g23200	pectinesterase family protein	CMFL044_I17_R	8164	2e-40
At1g23240	caleosin-related family protein	CMFL018_K18_F	7171	9e-44
At1g23350	invertase/pectin methylesterase inhibitor family protein	CMFL038_K09_F	7416	0.037
At1g23520	expressed protein	CMFL044_H20_F	7628	0.4
At1g23540	protein kinase family protein	CMFL008_C09_R	9203	2e-49
At1g23570	expressed protein	CMFL046_L16_F	4045	0.66
At1g23610	hypothetical protein	CMFL021_J09_F	1819	5
At1g23660	expressed protein	CMFL007_E08_F	6187	4.4
At1g23690	expressed protein	CMFL048_K08_F	9522	2.1
At1g23730	carbonic anhydrase, putative / carbonate dehydratase, putative	CMFL040_D12_F	8085	4e-43
At1g23800	aldehyde dehydrogenase, mitochondrial (ALDH3)	CMFL003_D06_F	6734	3e-63
At1g23840	expressed protein	CMFL033_H23_R	2892	0.72
At1g24400	lysine and histidine specific transporter, putative	CMFL014_H14_F	177	8e-86
At1g24520	anther-specific protein agp1	no blast hit
At1g24600	expressed protein	CMFL037_G21_F	5694	2.2
At1g24620	polcalcin, putative / calcium-binding pollen allergen, putative	CMFL051_G22_R	6570	4e-44
At1g24650	leucine-rich repeat family protein / protein kinase family protein	CMFL006_L13_F	9757	4e-39
At1g25230	purple acid phosphatase family protein	CMFL048_F22_R	7598	3e-50
At1g25240	epsin N-terminal homology (ENTH) domain-containing protein / clathrin assembly protein-related	CMFL011_C20_F	906	2e-08
At1g26320	NADP-dependent oxidoreductase, putative	CMFL005_B21_R	5374	3e-46
At1g26610	zinc finger (C2H2 type) family protein	CMFL026_P19_F	2322	0.0002
At1g26710	expressed protein	CMFL035_G04_R	5868	2.9
At1g26820	ribonuclease 3 (RNS3)	CMFL043_F13_F	4724	4e-71
At1g27260	paired amphipathic helix repeat-containing protein	CMFL034_A23_F	4519	4e-12
At1g27710	glycine-rich protein	no blast hit
At1g28130	auxin-responsive GH3 family protein	CMFL019_D23_F	8515	4e-32
At1g28270	rapid alkalinization factor (RALF) family protein	CMFL038_D22_F	9859	4e-14
At1g28375	expressed protein	CMFL001_N23_R	62	0.2
At1g28430	cytochrome P450, putative	CMFL015_G13_F	5596	1e-37
At1g28470	no apical meristem (NAM) family protein	CMFL011_L06_F	5874	1e-13
At1g28550	Ras-related GTP-binding protein, putative	CMFL006_M16_F	47	7e-99
At1g28700	expressed protein	CMFL011_D10_R	9279	3e-27
At1g29010	expressed protein	CMFL042_P22_R	3736	0.006
At1g29140	pollen Ole e 1 allergen and extensin family protein	CMFL012_F03_F	5132	9e-16
At1g29860	WRKY family transcription factor	CMFL032_P04_R	9236	3e-25
At1g30020	expressed protein	CMFL047_D05_F	3905	1e-23
At1g30050	hypothetical protein	no blast hit
At1g30350	pectate lyase family protein	CMFL047_C16_F	1546	2e-53
At1g30710	FAD-binding domain-containing protein	CMFL004_E11_F	6320	0.55
At1g31740	beta-galactosidase, putative / lactase, putative	CMFL049_H01_F	6369	6e-78
At1g31750	proline-rich family protein	no blast hit
At1g32120	expressed protein	CMFL030_L10_R	2043	1e-47
At1g32250	calmodulin, putative	CMFL002_E16_F	6278	2e-47
At1g32450	proton-dependent oligopeptide transport (POT) family protein	CMFL023_O02_F	6970	9e-43
At1g33430	galactosyltransferase family protein	CMFL052_E06_F	99	1e-92
At1g33700	expressed protein	CMFL041_H19_F	9483	2e-18
At1g35490	bZIP family transcription factor	CMFL036_I07_F	9794	2e-05
At1g41880	60S ribosomal protein L35a (RPL35aB)	CMFL035_E08_F	10230	2e-53
At1g42560	seven transmembrane MLO family protein / MLO-like protein 9 (MLO9)	CMFL002_I09_F	7008	2e-58
At1g43630	expressed protein	CMFL004_P06_F	7176	6e-29
At1g44120	C2 domain-containing protein / armadillo/beta-catenin repeat family protein	CMFL031_B09_F	9142	5e-07
At1g44160	DNAJ chaperone C-terminal domain-containing protein	CMFL014_B17_F	5498	8e-41
At1g44350	IAA-amino acid hydrolase 6, putative (ILL6) / IAA-Ala hydrolase, putative	CMFL047_B05_R	6759	7e-63
At1g44478	hypothetical protein	CMFL039_G16_F	3418	2e-05
At1g44542	cyclase family protein	CMFL018_C10_F	6577	2e-66
At1g44800	nodulin MtN21 family protein	CMFL051_L16_F	5739	2e-46
At1g47600	glycosyl hydrolase family 1 protein	CMFL036_J12_F	10157	4e-55
At1g47980	expressed protein	CMFL034_E04_F	9473	6e-45
At1g48020	invertase/pectin methylesterase inhibitor family protein	CMFL035_N13_F	6878	8e-07
At1g48470	glutamine synthetase, putative	CMFL011_E22_R	8998	3e-95
At1g48530	hypothetical protein	CMFL017_M09_R	1511	1.9
At1g48590	C2 domain-containing protein	CMFL020_M14_F	10102	1e-30
At1g48900	signal recognition particle 54 kDa protein 3 / SRP54 (SRP-54C)	CMFL029_D13_F	6273	4e-85
At1g48940	plastocyanin-like domain-containing protein	CMFL003_A20_F	7242	5e-25
At1g49160	protein kinase family protein	CMFL042_J13_F	4668	3e-22
At1g49270	protein kinase family protein	CMFL018_M16_R	6127	7e-52
At1g49290	expressed protein	CMFL033_P09_F	2933	2.7
At1g49330	hydroxyproline-rich glycoprotein family protein	CMFL037_F02_F	6695	1e-06
At1g49490	leucine-rich repeat family protein / extensin family protein	CMFL033_A07_R	4134	2e-19
At1g50310	monosaccharide transporter (STP9)	CMFL045_C08_R	6786	3e-51
At1g50610	leucine-rich repeat transmembrane protein kinase, putative	CMFL046_N16_R	3294	5e-34
At1g50690	expressed protein	CMFL004_J02_F	296	0.13
At1g50820	hypothetical protein	CMFL004_K20_R	309	2.7
At1g50990	protein kinase-related	CMFL011_P13_F	6412	4e-74
At1g51210	UDP-glucoronosyl/UDP-glucosyl transferase family protein	CMFL018_D23_F	8715	1e-26
At1g51240	hypothetical protein	CMFL036_F08_F	8383	1.3
At1g51250	expressed protein	CMFL034_F23_R	6181	0.42
At1g51260	acyl-CoA:1-acylglycerol-3-phosphate acyltransferase, putative	CMFL048_N04_F	8236	9e-40
At1g51410	cinnamyl-alcohol dehydrogenase, putative (CAD)	CMFL041_P10_F	9029	3e-80
At1g51420	sucrose-phosphatase, putative	CMFL048_K08_F	1169	2e-57
At1g51480	disease resistance protein (CC-NBS-LRR class), putative	CMFL007_P17_F	10005	4e-12
At1g51490	glycosyl hydrolase family 1 protein	CMFL036_J12_F	9473	6e-45
At1g52240	expressed protein	CMFL039_J09_R	5750	2.1
At1g52570	phospholipase D alpha 2 / PLD alpha 2 (PLDALPHA2) (PLD2) / choline phosphatase 2	CMFL033_D01_R	8734	3e-26
At1g52680	late embryogenesis abundant protein-related / LEA protein-related	CMFL052_E10_F	4542	0.041
At1g52830	auxin-responsive protein / indoleacetic acid-induced protein 6 (IAA6)	CMFL033_K08_F	8165	1e-27
At1g52890	no apical meristem (NAM) family protein	CMFL005_K11_F	5309	3e-67
At1g53270	ABC transporter family protein	CMFL033_A23_R	2958	1e-37
At1g53720	cyclophilin-RNA interacting protein, putative	CMFL040_D15_F	9634	2e-20
At1g54070	dormancy/auxin associated protein-related	CMFL043_P09_F	4651	3e-10
At1g54240	hypothetical protein	no blast hit
At1g54560	myosin, putative	CMFL045_O19_F	9748	0.25
At1g54620	invertase/pectin methylesterase inhibitor family protein	no blast hit
At1g54860	expressed protein	CMFL007_P14_F	4809	6.7
At1g54870	short-chain dehydrogenase/reductase (SDR) family protein	CMFL039_L19_F	5054	3e-42
At1g54940	glycogenin glucosyltransferase (glycogenin)-related	CMFL034_P12_F	4501	2e-12
At1g55560	multi-copper oxidase type I family protein	CMFL011_B23_F	9473	8e-45
At1g55570	multi-copper oxidase type I family protein	CMFL011_B23_F	5382	4e-46
At1g56360	calcineurin-like phosphoesterase family protein	CMFL044_E18_F	8097	3e-42
At1g56440	serine/threonine protein phosphatase-related	CMFL001_P01_F	4953	1e-11
At1g56630	lipase class 3 family protein	CMFL003_F11_F	192	9e-08
At1g57550	hydrophobic protein, putative / low temperature and salt responsive protein, putative	CMFL013_O05_R	6741	1e-14
At1g58120	expressed protein	CMFL028_I23_R	5880	9e-12
At1g58210	kinase interacting family protein	CMFL029_N22_R	2581	1.3
At1g60240	apical meristem formation protein-related	CMFL029_P17_F	9388	0.004
At1g60250	zinc finger (B-box type) family protein	CMFL040_O18_F	9573	4e-07
At1g60320	Toll-Interleukin-Resistance (TIR) domain-containing protein	CMFL036_M18_F	9219	8e-17
At1g60410	F-box family protein	CMFL052_C08_F	4533	1e-08
At1g60570	kelch repeat-containing F-box family protein	CMFL040_D24_F	3480	7e-08
At1g60740	peroxiredoxin type 2, putative	CMFL035_B13_F	9200	3e-59
At1g60760	invertase/pectin methylesterase inhibitor family protein	CMFL024_K08_F	9799	0.44
At1g61070	plant defensin-fusion protein, putative (PDF2.4)	CMFL024_M18_R	5330	1.7
At1g61080	proline-rich family protein	CMFL047_E02_F	8500	4.8
At1g61110	no apical meristem (NAM) family protein	CMFL044_M17_F	353	1e-70
At1g61563	rapid alkalinization factor (RALF) family protein	CMFL045_D03_R	6579	0.008
At1g61566	rapid alkalinization factor (RALF) family protein	CMFL045_D03_R	6579	0.011
At1g61590	protein kinase, putative	CMFL043_G21_R	2165	3e-47
At1g61630	equilibrative nucleoside transporter, putative (ENT7)	CMFL028_K22_F	5484	1e-36
At1g62270	F-box family protein	CMFL026_C12_F	9075	2e-06
At1g62370	zinc finger (C3HC4-type RING finger) family protein	CMFL050_G12_R	5478	5e-21
At1g62450	Rho GDP-dissociation inhibitor family protein	CMFL048_K05_R	6272	1e-21
At1g62940	4-coumarate--CoA ligase family protein / 4-coumaroyl-CoA synthase family protein	CMFL029_N12_F	7164	2e-30
At1g63060	expressed protein	CMFL019_N14_F	7540	2e-09
At1g63180	UDP-glucose 4-epimerase, putative / UDP-galactose 4-epimerase, putative / Galactowaldenase, putative	CMFL008_P23_F	6657	7e-65
At1g63930	expressed protein	CMFL004_P06_F	9479	1e-18
At1g64110	AAA-type ATPase family protein	CMFL034_M09_F	5650	9e-33
At1g64300	protein kinase family protein	CMFL040_K07_F	6777	2e-09
At1g64320	myosin heavy chain-related	CMFL029_A02_F	2512	0.37
At1g64480	calcineurin B-like protein 8 (CBL8)	CMFL040_B21_F	1457	2e-55
At1g64660	Cys/Met metabolism pyridoxal-phosphate-dependent enzyme family protein	CMFL019_L08_R	4692	1e-06
At1g64670	hydrolase, alpha/beta fold family protein	CMFL018_E15_F	1696	9e-51
At1g65160	ubiquitin carboxyl-terminal hydrolase family protein	CMFL047_C07_F	4085	1.1
At1g65970	peroxiredoxin type 2, putative	CMFL035_B13_F	906	3e-60
At1g66210	subtilase family protein	CMFL050_M16_F	7751	1e-42
At1g66400	calmodulin-related protein, putative	CMFL004_J11_R	10222	3e-37
At1g66850	protease inhibitor/seed storage/lipid transfer protein (LTP) family protein	CMFL044_A06_F	10184	0.27
At1g67160	F-box family protein	CMFL036_E12_F	8356	1.3
At1g67290	glyoxal oxidase-related	CMFL035_G08_F	5934	2e-33
At1g67540	expressed protein	CMFL023_H13_F	7772	2.9
At1g67550	urease, putative / urea amidohydrolase, putative	CMFL012_K14_F	1055	0.4
At1g67623	F-box family protein	CMFL019_B16_F	5080	0.011
At1g67810	Fe-S metabolism associated domain-containing protein	CMFL008_B21_F	4391	1e-14
At1g67920	expressed protein	CMFL025_O10_F	7898	1
At1g67980	caffeoyl-CoA 3-O-methyltransferase, putative	CMFL050_O05_F	6570	4e-44
At1g67990	caffeoyl-CoA 3-O-methyltransferase, putative	CMFL038_K19_F	5052	2e-39
At1g68090	annexin 5 (ANN5)	CMFL015_J08_F	10056	2e-33
At1g68110	epsin N-terminal homology (ENTH) domain-containing protein / clathrin assembly protein-related	CMFL011_C20_F	906	1e-09
At1g68610	hypothetical protein	CMFL004_H16_F	5650	2e-32
At1g68750	phosphoenolpyruvate carboxylase family protein / PEP carboxylase family protein	CMFL008_J13_F	6240	1.9
At1g68875	expressed protein	CMFL026_P08_F	2320	5.6
At1g69030	BSD domain-containing protein	CMFL029_C21_F	2523	5e-06
At1g69350	pentatricopeptide (PPR) repeat-containing protein	CMFL011_D24_R	8606	7e-30
At1g69500	cytochrome P450 family protein	CMFL037_I07_F	202	8e-81
At1g69540	MADS-box family protein	CMFL023_G10_F	8489	5e-12
At1g69940	pectinesterase family protein	CMFL033_O12_F	9142	2e-40
At1g70170	matrixin family protein	CMFL039_P09_R	10215	1e-44
At1g70430	protein kinase family protein	CMFL041_O20_F	8384	1e-35
At1g70540	invertase/pectin methylesterase inhibitor family protein	CMFL032_N03_F	8232	0.053
At1g70630	expressed protein	CMFL022_M21_R	1927	0.94
At1g70640	octicosapeptide/Phox/Bem1p (PB1) domain-containing protein	CMFL010_K15_F	9714	2e-19
At1g70980	asparaginyl-tRNA synthetase, cytoplasmic, putative / asparagine-tRNA ligase, putative	CMFL016_P03_R	8029	2e-44
At1g71160	beta-ketoacyl-CoA synthase family protein	CMFL045_D12_F	911	2e-59
At1g71680	lysine and histidine specific transporter, putative	CMFL014_H14_F	6910	2e-61
At1g71770	polyadenylate-binding protein 5 (PABP5)	CMFL031_L02_F	10230	2e-53
At1g71880	sucrose transporter / sucrose-proton symporter (SUC1)	CMFL045_E07_R	5889	2.6
At1g72230	plastocyanin-like domain-containing protein	CMFL026_J24_F	3922	2e-22
At1g72280	endoplasmic reticulum oxidoreductin 1 (ERO1) family protein	CMFL022_O15_F	10285	2e-55
At1g72330	alanine aminotransferase, putative	CMFL027_K15_F	899	4e-61
At1g72460	leucine-rich repeat transmembrane protein kinase, putative	CMFL018_M16_R	9932	2e-22
At1g72850	disease resistance protein (TIR-NBS class), putative	CMFL002_O23_R	9427	2e-21
At1g72960	root hair defective 3 GTP-binding (RHD3) family protein	CMFL048_A24_F	4154	3.9
At1g73630	calcium-binding protein, putative	CMFL004_J11_R	6001	9e-31
At1g73890	protease inhibitor/seed storage/lipid transfer protein (LTP) family protein	CMFL033_E23_F	6018	2e-15
At1g74000	strictosidine synthase family protein	CMFL051_N16_R	8069	1e-28
At1g74020	strictosidine synthase family protein	CMFL051_N16_R	9934	9e-28
At1g74130	rhomboid family protein	CMFL021_L07_F	1824	0.062
At1g74540	cytochrome P450, putative	CMFL050_B01_F	10243	9e-70
At1g74550	cytochrome P450, putative	CMFL050_B01_F	470	2e-66
At1g74870	expressed protein	CMFL011_A20_F	892	0.005
At1g75030	pathogenesis-related thaumatin family protein	CMFL047_O18_F	906	5e-60
At1g75160	expressed protein	CMFL014_B12_R	5446	4e-33
At1g75450	FAD-binding domain-containing protein / cytokinin oxidase family protein	CMFL046_A11_F	3177	5e-35
At1g75790	multi-copper oxidase type I family protein	CMFL011_B23_F	2742	4e-40
At1g75870	hypothetical protein	CMFL025_H03_R	4731	3.8
At1g75910	family II extracellular lipase 4 (EXL4)	CMFL045_I08_F	3265	1e-34
At1g75920	family II extracellular lipase 5 (EXL5)	CMFL045_I08_F	3467	9e-31
At1g75930	family II extracellular lipase 6 (EXL6)	CMFL045_I08_F	3603	1e-28
At1g75940	glycosyl hydrolase family 1 protein / anther-specific protein ATA27	CMFL009_M15_F	6759	1e-62
At1g77730	pleckstrin homology (PH) domain-containing protein	CMFL014_O22_F	5296	1e-33
At1g77980	MADS-box family protein	CMFL023_G10_F	8526	2e-18
At1g78000	sulfate transporter (Sultr1;2)	CMFL017_E14_F	2482	5e-44
At1g78140	methyltransferase-related	CMFL044_J07_F	9246	7e-58
At1g78160	pumilio/Puf RNA-binding domain-containing protein	CMFL007_G05_R	8532	2.6
At1g78460	SOUL heme-binding family protein	CMFL038_I16_F	3648	2e-28
At1g79180	myb family transcription factor (MYB63)	CMFL047_K17_F	1992	1e-48
At1g79250	protein kinase, putative	CMFL047_L03_F	9732	4e-78
At1g79400	cation/proton exchanger, putative (CHX2)	CMFL022_G09_R	7575	6e-07
At1g79450	LEM3 (ligand-effect modulator 3) family protein / CDC50 family protein	CMFL048_B14_F	2181	5e-47
At1g79640	protein kinase family protein	CMFL041_O20_F	8329	8e-37
At1g79800	plastocyanin-like domain-containing protein	CMFL044_I02_F	5873	2e-24
At1g79860	expressed protein	CMFL033_P04_R	2931	1.2
At1g79910	expressed protein	CMFL042_N19_F	6018	2e-15
At1g80470	F-box family protein	CMFL031_J05_F	5520	6e-06
At1g80660	ATPase 9, plasma membrane-type, putative / proton pump 9, putative / proton-exporting ATPase, putative	CMFL025_G24_F	7598	3e-50
At1g80850	methyladenine glycosylase family protein	CMFL052_P09_R	6084	2e-05
At2g02140	plant defensin-fusion protein, putative (PDF2.6)	CMFL008_K23_R	6733	0.15
At2g02720	pectate lyase family protein	CMFL047_C16_F	7786	5e-48
At2g02780	leucine-rich repeat transmembrane protein kinase, putative	CMFL003_E08_F	9698	4e-17
At2g02990	ribonuclease 1 (RNS1)	CMFL043_F13_F	6429	1e-72
At2g03170	E3 ubiquitin ligase SCF complex subunit SKP1/ASK1 (At14), putative	CMFL031_N03_R	5136	6.9
At2g03200	aspartyl protease family protein	CMFL051_I16_F	5820	1e-43
At2g03250	EXS family protein / ERD1/XPR1/SYG1 family protein	CMFL020_K21_F	5991	2e-16
At2g03410	Mo25 family protein	CMFL046_I23_F	8481	1e-33
At2g03740	late embryogenesis abundant domain-containing protein / LEA domain-containing protein	CMFL035_J22_F	7775	0.33
At2g03830	expressed protein	CMFL043_N11_R	9483	3.8
At2g03850	late embryogenesis abundant domain-containing protein / LEA domain-containing protein	CMFL027_O20_F	4769	2.2
At2g04020	GDSL-motif lipase/hydrolase family protein	CMFL004_P19_F	10146	3e-28
At2g04220	hypothetical protein	CMFL001_K23_R	5991	2e-16
At2g04460	expressed protein	CMFL032_I19_F	5551	1.1
At2g05850	serine carboxypeptidase S10 family protein	CMFL045_J24_F	6146	1e-54
At2g07040	leucine-rich repeat transmembrane protein kinase, putative	CMFL046_N16_R	7881	6e-34
At2g07560	ATPase, plasma membrane-type, putative / proton pump, putative	CMFL025_G24_F	5426	1e-44
At2g10970	invertase/pectin methylesterase inhibitor family protein	CMFL014_J03_F	1238	0.15
At2g13350	C2 domain-containing protein	CMFL042_J05_F	9916	4e-20
At2g13570	CCAAT-box binding transcription factor, putative	CMFL003_J01_F	7183	3e-46
At2g16030	expressed protein	CMFL005_M09_R	5721	9e-05
At2g16450	F-box family protein	CMFL026_C12_F	9075	0.023
At2g16730	glycosyl hydrolase family 35 protein	CMFL049_H01_F	6530	5e-68
At2g16750	protein kinase family protein	CMFL051_G05_R	9968	7e-35
At2g16910	basic helix-loop-helix (bHLH) family protein	CMFL049_I10_F	8182	3e-28
At2g16980	expressed protein	CMFL052_L10_F	7792	1e-34
At2g17890	calcium-dependent protein kinase family protein / CDPK family protein	CMFL050_C23_R	69	4e-96
At2g17950	homeodomain transcription factor (WUSCHEL)	CMFL040_D18_F	9382	4e-24
At2g18080	serine carboxypeptidase S28 family protein	CMFL050_C08_F	4356	4e-06
At2g18130	purple acid phosphatase (PAP11)	CMFL017_M16_R	9958	6e-36
At2g18340	late embryogenesis abundant domain-containing protein / LEA domain-containing protein	CMFL035_J22_F	7775	1e-05
At2g18420	gibberellin-responsive protein, putative	CMFL048_G07_R	9087	3e-15
At2g18460	expressed protein	CMFL033_J17_F	10230	2e-53
At2g18470	protein kinase family protein	CMFL018_M16_R	1886	7e-49
At2g18480	mannitol transporter, putative	CMFL011_B05_F	2200	2e-46
At2g19000	expressed protein	CMFL025_G06_F	2176	0.014
At2g19010	GDSL-motif lipase/hydrolase family protein	CMFL048_P20_F	3891	4e-24
At2g19040	rapid alkalinization factor (RALF) family protein	CMFL040_B02_R	5763	0.006
At2g19050	GDSL-motif lipase/hydrolase family protein	CMFL033_C03_F	8111	1e-25
At2g19070	transferase family protein	CMFL010_I19_F	8515	4e-32
At2g19110	ATPase E1-E2 type family protein / haloacid dehalogenase-like hydrolase family protein / heavy-metal-associated domain-containing protein	CMFL003_E06_R	4835	3e-15
At2g19500	FAD-binding domain-containing protein / cytokinin oxidase family protein	CMFL046_A11_F	10037	1e-28
At2g19770	profilin 4 (PRO4) (PFN4)	CMFL049_C17_F	2165	2e-47
At2g20320	DENN (AEX-3) domain-containing protein	CMFL022_P20_F	7634	0.8
At2g20340	tyrosine decarboxylase, putative	CMFL036_F14_F	5378	3e-66
At2g20430	p21-rho-binding domain-containing protein	CMFL001_P23_F	71	2.3
At2g20470	protein kinase, putative	CMFL038_P18_R	2630	2e-41
At2g21140	hydroxyproline-rich glycoprotein family protein	CMFL023_O11_R	7796	0.001
At2g21490	dehydrin family protein	CMFL038_M16_R	7815	0.11
At2g21720	hypothetical protein	CMFL034_N13_F	8323	8.2
At2g21990	expressed protein	CMFL006_E14_F	9766	2.5
At2g22180	hydroxyproline-rich glycoprotein family protein	no blast hit
At2g22860	phytosulfokines 2 (PSK2)	CMFL052_K03_R	4578	1e-07
At2g22950	calcium-transporting ATPase, plasma membrane-type, putative / Ca2+-ATPase, putative (ACA7)	CMFL020_A05_R	5545	3e-58
At2g23170	auxin-responsive GH3 family protein	CMFL019_D23_F	8368	5e-36
At2g23800	geranylgeranyl pyrophosphate synthase (GGPS2) (GGPS5) / GGPP synthetase / farnesyltranstransferase	CMFL023_J11_F	7602	4e-44
At2g23900	glycoside hydrolase family 28 protein / polygalacturonase (pectinase) family protein	CMFL011_O12_F	6786	4e-51
At2g23970	defense-related protein, putative	CMFL039_C22_F	8391	2e-35
At2g24370	protein kinase family protein	CMFL044_J03_R	9613	3e-45
At2g24450	fasciclin-like arabinogalactan family protein	CMFL048_G05_F	3909	2e-23
At2g25460	expressed protein	CMFL040_G12_F	3498	0.005
At2g25625	expressed protein	CMFL017_G22_F	5093	0.38
At2g25630	glycosyl hydrolase family 1 protein	CMFL036_J12_F	9131	3e-64
At2g25890	glycine-rich protein / oleosin	CMFL030_N09_F	4203	2e-17
At2g26410	calmodulin-binding family protein	CMFL010_G23_F	7280	2e-24
At2g26450	pectinesterase family protein	CMFL013_F15_R	6719	5e-39
At2g26490	transducin family protein / WD-40 repeat family protein	CMFL036_D06_F	9052	5e-36
At2g26850	F-box family protein	CMFL034_H23_R	8151	2e-40
At2g27000	cytochrome P450 family protein	CMFL050_B01_F	7819	8e-40
At2g27180	expressed protein	no blast hit
At2g27670	hypothetical protein	CMFL018_J23_F	1572	1.3
At2g28110	exostosin family protein	CMFL011_I12_R	6657	3e-65
At2g28180	cation/hydrogen exchanger, putative (CHX8)	CMFL022_G09_R	7575	0.001
At2g28355	expressed protein	CMFL047_K24_F	9897	8.8
At2g28680	cupin family protein	CMFL004_D01_F	9764	5e-48
At2g29040	exostosin family protein	CMFL044_L07_R	3219	8e-35
At2g29460	glutathione S-transferase, putative	CMFL034_P08_F	5650	2e-32
At2g29600	kelch repeat-containing F-box family protein	CMFL036_L20_F	8313	1e-07
At2g29790	expressed protein	CMFL021_L01_F	1823	0.46
At2g29800	kelch repeat-containing F-box family protein	CMFL036_L20_F	8313	0.0004
At2g29940	ABC transporter family protein	CMFL026_N06_F	8989	4e-96
At2g30080	metal transporter, putative (ZIP6)	CMFL039_J03_R	6444	5e-45
At2g30290	vacuolar sorting receptor, putative	CMFL002_F19_F	9236	3e-25
At2g30630	expressed protein	CMFL045_G06_R	8618	0.32
At2g30650	3-hydroxyisobutyryl-coenzyme A hydrolase, putative / CoA-thioester hydrolase, putative	CMFL045_O06_F	2650	2e-41
At2g30690	expressed protein	CMFL005_P20_F	3467	1e-30
At2g31210	basic helix-loop-helix (bHLH) family protein	CMFL026_P13_R	7957	9e-10
At2g31470	F-box family protein	CMFL021_M08_F	1832	0.02
At2g31500	calcium-dependent protein kinase, putative / CDPK, putative	CMFL025_E15_F	6437	1e-71
At2g31620	receptor-like protein kinase-related	CMFL051_O04_F	9126	4e-23
At2g31760	zinc finger protein-related	CMFL022_G03_F	7465	5e-31
At2g31980	cysteine proteinase inhibitor-related	CMFL004_J02_F	4420	4e-14
At2g32150	haloacid dehalogenase-like hydrolase family protein	CMFL039_E20_F	3553	2e-29
At2g32360	ubiquitin family protein	CMFL024_G08_F	6953	1.9
At2g32460	myb family transcription factor (MYB101)	CMFL024_E18_F	9812	1e-56
At2g32890	hypothetical protein	no blast hit
At2g33100	cellulose synthase family protein	CMFL042_O17_F	5274	1e-50
At2g33190	F-box family protein	CMFL004_J20_F	302	0.034
At2g33270	thioredoxin family protein	CMFL031_L06_F	10327	4e-32
At2g33330	33 kDa secretory protein-related	CMFL025_K14_F	9087	6e-15
At2g33420	expressed protein	CMFL034_B04_F	2944	5.5
At2g33460	p21-rho-binding domain-containing protein	CMFL043_F22_F	3763	0.55
At2g33670	seven transmembrane MLO family protein / MLO-like protein 5 (MLO5)	CMFL002_I09_F	985	1e-58
At2g33690	late embryogenesis abundant protein, putative / LEA protein, putative	CMFL004_P04_F	329	1.3
At2g33870	Ras-related GTP-binding protein, putative	CMFL006_M16_F	10232	1e-95
At2g34600	expressed protein	CMFL050_L03_F	8116	0.0003
At2g34790	FAD-binding domain-containing protein	CMFL028_K13_F	9368	1.2
At2g35090	hypothetical protein	no blast hit
At2g35210	human Rev interacting-like family protein / hRIP family protein	CMFL045_J16_F	10130	9e-51
At2g35300	late embryogenesis abundant group 1 domain-containing protein / LEA group 1 domain-containing protein	CMFL039_H02_F	7577	4e-10
At2g35420	zinc finger (C3HC4-type RING finger) family protein	CMFL020_H16_R	9507	2e-20
At2g36020	abscisic acid-responsive HVA22 family protein	CMFL029_K05_F	9370	7e-14
At2g36180	calmodulin-related protein, putative	CMFL051_G22_R	10181	2e-26
At2g36190	beta-fructosidase, putative / beta-fructofuranosidase, putative	CMFL003_H12_F	2307	6e-46
At2g36660	polyadenylate-binding protein, putative / PABP, putative	CMFL031_L02_F	9246	1e-57
At2g37010	ABC transporter family protein	CMFL039_J21_R	1587	3e-52
At2g37280	ABC transporter family protein	CMFL026_N06_F	6210	2e-91
At2g37360	ABC transporter family protein	CMFL017_N16_R	5450	1e-55
At2g37370	hypothetical protein	CMFL003_D21_F	180	1.2
At2g37750	expressed protein	no blast hit
At2g38010	ceramidase family protein	CMFL038_L20_F	243	2e-79
At2g38080	laccase, putative / diphenol oxidase, putative	CMFL037_C08_F	9736	6e-73
At2g38240	oxidoreductase, 2OG-Fe(II) oxygenase family protein	CMFL022_A03_F	5054	2e-42
At2g38250	DNA-binding protein-related	CMFL037_K21_F	8390	6e-11
At2g38400	alanine--glyoxylate aminotransferase, putative / beta-alanine-pyruvate aminotransferase, putative / AGT, putative	CMFL052_O03_R	5639	4e-28
At2g38490	CBL-interacting protein kinase 22, putative (CIPK22)	CMFL036_B04_F	9904	2e-45
At2g38500	expressed protein	CMFL008_I06_F	4824	0.014
At2g38920	SPX (SYG1/Pho81/XPR1) domain-containing protein / zinc finger (C3HC4-type RING finger) protein-related	CMFL022_G14_F	8606	1e-29
At2g38940	phosphate transporter (PT2)	CMFL049_P01_F	4708	6e-77
At2g39420	esterase/lipase/thioesterase family protein	CMFL038_B13_F	8085	7e-43
At2g40180	protein phosphatase 2C, putative / PP2C, putative	CMFL017_C13_F	8110	8e-42
At2g40460	proton-dependent oligopeptide transport (POT) family protein	CMFL045_B15_F	1156	2e-57
At2g40670	two-component responsive regulator / response regulator 16 (ARR16)	CMFL016_N15_R	7163	0.44
At2g40680	hypothetical protein	CMFL002_N19_F	142	1e-07
At2g40850	phosphatidylinositol 3- and 4-kinase family protein	CMFL036_G19_F	7045	4e-58
At2g40990	zinc finger (DHHC type) family protein	CMFL027_G04_R	6737	3e-08
At2g41040	methyltransferase-related	CMFL044_J07_F	5535	3e-74
At2g41210	phosphatidylinositol-4-phosphate 5-kinase family protein	CMFL001_H08_F	31	0.0001
At2g41850	endo-polygalacturonase, putative	CMFL029_K03_R	9079	7e-42
At2g41860	calcium-dependent protein kinase, putative / CDPK, putative	CMFL025_E15_F	9051	3e-77
At2g41970	protein kinase, putative	CMFL051_G05_R	9678	2e-83
At2g42140	VQ motif-containing protein	CMFL010_J02_F	834	0.011
At2g42890	RNA recognition motif (RRM)-containing protein	CMFL024_B03_R	1587	4e-52
At2g43220	DC1 domain-containing protein	CMFL014_C09_F	1203	2e-06
At2g43230	serine/threonine protein kinase, putative	CMFL051_G05_R	6250	3e-88
At2g43620	chitinase, putative	CMFL052_M08_F	8085	2e-43
At2g44010	expressed protein	CMFL037_E21_F	10097	1.7
At2g44260	expressed protein	CMFL030_J15_F	7148	3e-28
At2g44560	glycosyl hydrolase family 9 protein	CMFL027_I18_F	6786	2e-51
At2g45040	matrix metalloproteinase	CMFL039_P09_R	7515	5e-48
At2g45130	SPX (SYG1/Pho81/XPR1) domain-containing protein	CMFL052_M05_F	4649	2e-07
At2g45610	expressed protein	CMFL031_E11_F	8540	1e-31
At2g45750	dehydration-responsive family protein	CMFL003_K13_F	202	1e-82
At2g45800	LIM domain-containing protein	CMFL029_A08_F	10230	2e-53
At2g46210	delta-8 sphingolipid desaturase, putative	CMFL012_L06_R	1755	2e-50
At2g46360	expressed protein	CMFL046_J16_R	8209	1.3
At2g46370	auxin-responsive GH3 family protein	CMFL019_D23_R	7344	9e-55
At2g46860	inorganic pyrophosphatase, putative (soluble) / pyrophosphate phospho-hydrolase, putative / PPase, putative	CMFL034_B09_F	160	5e-87
At2g46880	calcineurin-like phosphoesterase family protein	CMFL045_N18_F	9749	4e-52
At2g46950	cytochrome P450 family protein	CMFL041_B05_R	1587	1e-52
At2g47030	pectinesterase family protein	CMFL033_O12_F	9573	1e-29
At2g47040	pectinesterase family protein	CMFL033_O12_F	9616	6e-26
At2g47050	invertase/pectin methylesterase inhibitor family protein	CMFL041_P04_F	8302	0.67
At2g47340	invertase/pectin methylesterase inhibitor family protein	CMFL008_C12_F	4812	0.0007
At2g47770	benzodiazepine receptor-related	CMFL022_F16_F	8510	7e-13
At3g01020	iron-sulfur cluster assembly complex protein, putative	CMFL039_D07_F	1424	1e-55
At3g01230	expressed protein	CMFL048_M22_F	4224	1.7
At3g01240	expressed protein	CMFL046_E11_F	10093	0.48
At3g01250	expressed protein	CMFL002_I09_R	6210	6.4
At3g01270	pectate lyase family protein	CMFL047_C16_F	8988	8e-49
At3g01620	glycosyl transferase family 17 protein	CMFL029_J22_F	2562	2.5
At3g01630	nodulin-related	CMFL003_D21_F	8349	2e-36
At3g01700	arabinogalactan-protein (AGP11)	no blast hit
At3g02030	hydrolase, alpha/beta fold family protein	CMFL011_G04_F	8281	2e-38
At3g02480	ABA-responsive protein-related	CMFL052_E10_F	4542	0.61
At3g02810	protein kinase family protein	CMFL043_G21_R	7702	2e-49
At3g03080	NADP-dependent oxidoreductase, putative	CMFL005_B21_R	1883	3e-49
At3g03410	calmodulin-related protein, putative	CMFL027_O09_F	9483	3e-18
At3g03430	polcalcin, putative / calcium-binding pollen allergen, putative	CMFL045_M12_F	4409	1e-14
At3g03510	phototropic-responsive NPH3 family protein	CMFL005_B03_F	4237	8e-17
At3g03540	phosphoesterase family protein	CMFL027_C22_F	4724	1e-71
At3g03650	exostosin family protein	CMFL003_F06_F	10251	6e-64
At3g03760	LOB domain protein 20 / lateral organ boundaries domain protein 20 (LBD20)	CMFL020_F21_F	5888	5e-21
At3g03800	syntaxin, putative (SYP131)	CMFL011_B15_R	5874	1e-13
At3g03900	adenylylsulfate kinase, putative	CMFL032_N06_F	1277	4e-56
At3g03910	glutamate dehydrogenase, putative	CMFL004_N06_F	6281	1e-83
At3g04360	C2 domain-containing protein	CMFL042_J05_F	6624	3e-17
At3g04620	expressed protein	CMFL022_K07_R	9381	2.9
At3g04690	protein kinase family protein	CMFL018_M16_R	7573	1e-50
At3g04700	expressed protein	CMFL046_E08_F	7919	0.051
At3g05140	protein kinase family protein	CMFL043_G21_R	3294	4e-34
At3g05150	sugar transporter family protein	CMFL024_P20_F	5208	9e-32
At3g05610	pectinesterase family protein	CMFL013_F15_R	6061	5e-40
At3g05820	beta-fructofuranosidase, putative / invertase, putative / saccharase, putative / beta-fructosidase, putative	CMFL042_G16_F	9939	1e-101
At3g05930	germin-like protein (GLP8)	CMFL033_I08_F	9246	1e-57
At3g05960	sugar transporter, putative	CMFL028_I04_F	1424	1e-55
At3g06100	major intrinsic family protein / MIP family protein	CMFL048_C06_F	5650	2e-32
At3g06260	galactinol synthase, putative	CMFL038_M14_R	1587	4e-52
At3g06420	autophagy 8h (APG8h)	CMFL029_M11_F	9592	3e-32
At3g06490	myb family transcription factor (MYB108)	CMFL044_J08_F	3135	9e-36
At3g06830	pectinesterase family protein	CMFL012_F10_F	7114	6e-36
At3g07070	protein kinase family protein	CMFL043_G21_R	9646	2e-53
At3g07120	zinc finger (C3HC4-type RING finger) family protein	CMFL050_G12_R	5132	7e-16
At3g07450	protease inhibitor/seed storage/lipid transfer protein (LTP) family protein	CMFL017_D03_F	7344	8e-06
At3g07620	exostosin family protein	CMFL019_K17_R	2181	4e-47
At3g07700	ABC1 family protein	CMFL030_L03_F	4497	3e-13
At3g07820	polygalacturonase 3 (PGA3) / pectinase	CMFL029_K03_R	9599	3e-31
At3g07830	polygalacturonase, putative / pectinase, putative	CMFL029_K03_R	6038	3e-31
At3g07840	polygalacturonase, putative / pectinase, putative	CMFL029_K03_R	9744	7e-28
At3g07850	exopolygalacturonase / galacturan 1,4-alpha-galacturonidase / pectinase	CMFL029_K03_R	8540	7e-29
At3g07920	eukaryotic translation initiation factor 2 subunit 2, putative / eIF-2-beta, putative	CMFL048_H11_R	2724	2e-40
At3g07960	phosphatidylinositol-4-phosphate 5-kinase family protein	CMFL001_H08_F	31	0.75
At3g08560	vacuolar ATP synthase subunit E, putative / V-ATPase E subunit, putative / vacuolar proton pump E subunit, putative	CMFL028_I08_F	10291	6e-52
At3g09390	metallothionein protein, putative (MT2A)	CMFL036_I16_R	7492	0.0004
At3g09530	exocyst subunit EXO70 family protein	CMFL016_M03_R	1424	1e-06
At3g09550	ankyrin repeat family protein	CMFL045_E02_R	9467	7e-12
At3g09590	pathogenesis-related protein, putative	CMFL043_O12_F	9222	2e-37
At3g09930	GDSL-motif lipase/hydrolase family protein	CMFL013_L12_F	3727	1e-27
At3g10100	filament protein-related	CMFL041_F01_R	8620	0.37
At3g10410	serine carboxypeptidase III, putative	CMFL039_I20_F	899	1e-60
At3g10460	self-incompatibility protein-related	CMFL040_D10_R	3476	0.65
At3g10470	zinc finger (C2H2 type) family protein	CMFL018_A20_F	7411	8e-07
At3g10580	myb family transcription factor	CMFL040_P15_R	5726	2e-22
At3g10590	myb family transcription factor	CMFL040_P15_R	8872	4e-17
At3g10890	(1-4)-beta-mannan endohydrolase, putative	CMFL020_E19_F	4991	2e-55
At3g11430	phospholipid/glycerol acyltransferase family protein	CMFL046_O10_R	6835	3e-53
At3g11690	expressed protein	CMFL049_B10_F	4254	3e-06
At3g11740	expressed protein	CMFL044_O08_F	3092	4e-36
At3g11930	universal stress protein (USP) family protein	CMFL017_D02_F	7477	2e-28
At3g11980	male sterility protein 2 (MS2)	CMFL038_E15_R	896	2e-61
At3g12685	expressed protein	CMFL050_G10_F	8829	3e-20
At3g12860	nucleolar protein Nop56, putative	CMFL036_E24_F	8328	3e-37
At3g13220	ABC transporter family protein	CMFL008_P13_R	7122	5e-57
At3g13227	serine-rich protein-related	CMFL046_G17_F	5913	4e-06
At3g13229	hypothetical protein	CMFL001_K23_R	9444	1e-10
At3g13390	multi-copper oxidase type I family protein	CMFL011_B23_F	7171	7e-44
At3g13400	multi-copper oxidase type I family protein	CMFL011_B23_F	9451	2e-46
At3g13600	calmodulin-binding family protein	CMFL006_M19_F	4868	0.82
At3g13610	oxidoreductase, 2OG-Fe(II) oxygenase family protein	CMFL038_F24_R	5752	1e-31
At3g13890	myb family transcription factor (MYB26)	CMFL004_F17_F	7575	6e-49
At3g13900	haloacid dehalogenase-like hydrolase family protein	CMFL025_J05_F	4724	1e-71
At3g14040	exopolygalacturonase / galacturan 1,4-alpha-galacturonidase / pectinase	CMFL029_K03_R	3566	4e-29
At3g14280	expressed protein	CMFL051_E08_F	4449	2.2
At3g14560	expressed protein	CMFL044_K14_F	8756	0.046
At3g15280	expressed protein	CMFL043_A16_F	9737	4.1
At3g15400	anther development protein, putative	CMFL035_C19_R	9294	0.004
At3g15440	expressed protein	CMFL009_K21_R	747	1.7
At3g15500	no apical meristem (NAM) family protein (NAC3)	CMFL005_K11_F	421	2e-68
At3g15510	no apical meristem (NAM) family protein (NAC2)	CMFL044_M17_F	5535	2e-74
At3g15540	auxin-responsive protein / indoleacetic acid-induced protein 19 (IAA19)	CMFL033_K08_F	8497	6e-33
At3g15740	zinc finger (C3HC4-type RING finger) family protein	CMFL018_J04_F	1568	1e-07
At3g15830	phosphatidic acid phosphatase-related / PAP2-related	CMFL033_D11_R	1023	2e-58
At3g15900	expressed protein	CMFL015_A13_R	1284	0.97
At3g16040	expressed protein	CMFL022_A02_R	6713	2e-08
At3g16380	polyadenylate-binding protein, putative / PABP, putative	CMFL031_L02_F	2043	1e-47
At3g16580	F-box family protein	CMFL026_C12_F	9075	4e-05
At3g16920	glycoside hydrolase family 19 protein	CMFL052_K08_F	6304	2e-80
At3g17060	pectinesterase family protein	CMFL033_O12_F	3265	1e-34
At3g17630	cation/hydrogen exchanger, putative (CHX19)	CMFL022_G09_F	8085	6e-43
At3g17660	human Rev interacting-like family protein / hRIP family protein	CMFL035_C05_F	9170	4e-26
At3g17720	pyridoxal-dependent decarboxylase family protein	CMFL007_P13_R	8109	3e-38
At3g17760	glutamate decarboxylase, putative	CMFL034_I19_F	9695	9e-80
At3g17980	C2 domain-containing protein	CMFL020_M14_F	5208	1e-31
At3g18350	expressed protein	CMFL023_I17_F	2008	2.8
At3g18360	VQ motif-containing protein	CMFL010_J02_F	834	2e-05
At3g18660	glycogenin glucosyltransferase (glycogenin)-related	CMFL031_H08_F	10224	2e-14
At3g18810	protein kinase family protein	CMFL018_M16_R	1667	5e-51
At3g19020	leucine-rich repeat family protein / extensin family protein	CMFL023_F19_R	4258	1e-16
At3g19090	RNA-binding protein, putative	CMFL038_B17_R	9251	0.0001
At3g19310	expressed protein	CMFL047_I08_F	7499	9e-52
At3g19580	zinc finger (C2H2 type) protein 2 (AZF2)	CMFL018_A20_F	7411	3e-06
At3g20070	expressed protein	CMFL018_N13_R	4497	4e-13
At3g20190	leucine-rich repeat transmembrane protein kinase, putative	CMFL046_N16_R	9501	8e-34
At3g20220	auxin-responsive protein, putative	CMFL020_M01_R	8510	5e-13
At3g20450	expressed protein	CMFL001_A04_F	7011	7e-20
At3g20530	protein kinase family protein	CMFL043_G21_R	1546	3e-53
At3g20580	phytochelatin synthetase-related	CMFL029_M14_F	10013	2e-11
At3g20865	arabinogalactan-protein, putative (AGP)	no blast hit
At3g21170	F-box family protein	CMFL021_H15_F	4912	0.0008
At3g21180	calcium-transporting ATPase, plasma membrane-type, putative / Ca2+-ATPase, putative (ACA9)	CMFL004_C24_R	9723	2e-68
At3g21320	hypothetical protein	CMFL016_E17_F	7126	1.2
At3g21390	mitochondrial substrate carrier family protein	CMFL003_I02_F	8085	6e-43
At3g21570	expressed protein	CMFL051_D24_R	7878	7.5
At3g21700	expressed protein	CMFL002_P04_F	9010	4e-10
At3g21940	receptor protein kinase-related	CMFL023_P21_F	8829	3e-20
At3g21970	receptor-like protein kinase-related	CMFL051_O04_F	5872	1e-15
At3g21980	receptor-like protein kinase-related	CMFL023_P21_F	9188	7e-15
At3g22020	receptor-like protein kinase-related	CMFL028_G14_F	8860	8e-18
At3g22360	alternative oxidase 1b, mitochondrial (AOX1B)	CMFL042_F10_R	6577	1e-66
At3g22740	homocysteine S-methyltransferase 3 (HMT-3)	CMFL027_B23_F	7214	8e-56
At3g22750	protein kinase, putative	CMFL040_K07_F	6634	1e-36
At3g23060	zinc finger (C3HC4-type RING finger) family protein	CMFL033_D10_F	7278	5e-08
At3g23270	regulator of chromosome condensation (RCC1) family protein	CMFL050_F18_F	4118	8e-20
At3g23310	protein kinase, putative	CMFL038_P18_R	8036	2e-40
At3g23380	p21-rho-binding domain-containing protein	CMFL052_D03_F	4538	0.75
At3g23770	glycosyl hydrolase family 17 protein	CMFL028_B12_F	9272	2e-49
At3g23840	transferase family protein	CMFL050_C21_F	9719	2e-09
At3g23860	GTP-binding protein-related	no blast hit
At3g24600	hypothetical protein	CMFL045_F13_R	7763	4e-23
At3g24620	expressed protein	CMFL036_M22_R	3179	0.93
At3g24720	protein kinase family protein	CMFL040_K07_F	9848	8e-22
At3g25050	xyloglucan:xyloglucosyl transferase, putative / xyloglucan endotransglycosylase, putative / endo-xyloglucan transferase, putative	CMFL045_A10_F	10157	4e-55
At3g25165	rapid alkalinization factor (RALF) family protein	CMFL040_B02_R	5763	0.005
At3g25260	proton-dependent oligopeptide transport (POT) family protein	CMFL043_L11_R	5637	4e-36
At3g25930	universal stress protein (USP) family protein	CMFL049_P24_F	8844	4e-09
At3g26010	F-box family protein	CMFL021_M08_F	1832	0.0004
At3g26110	expressed protein	CMFL017_F02_R	1468	1.7
At3g26125	cytochrome P450, putative	CMFL040_C11_R	8029	1e-44
At3g26790	transcriptional regulator (FUSCA3)	CMFL044_O22_F	9239	0.3
At3g26860	self-incompatibility protein-related	CMFL012_J24_R	7033	0.46
At3g26870	self-incompatibility protein-related	CMFL030_B16_F	8106	3.1
At3g26880	self-incompatibility protein-related	CMFL012_L21_R	1063	1.1
At3g26930	hypothetical protein	CMFL031_J05_F	5520	0.064
At3g26940	protein kinase family protein	CMFL043_P04_R	2511	5e-44
At3g27420	expressed protein	CMFL039_J18_R	3434	0.025
At3g27710	zinc finger protein-related	CMFL011_K05_F	951	7e-10
At3g28007	nodulin MtN3 family protein	CMFL017_C14_F	1755	2e-50
At3g28150	expressed protein	CMFL016_M10_R	9932	7e-23
At3g28210	zinc finger (AN1-like) family protein	CMFL031_B14_F	2863	1e-39
At3g28630	expressed protein	CMFL048_I07_F	9203	1e-49
At3g28750	expressed protein	CMFL018_N03_R	9149	4.6
At3g28780	glycine-rich protein	no blast hit
At3g28790	expressed protein	CMFL042_K05_R	9725	9.1
At3g28810	hypothetical protein	CMFL017_F06_F	4977	1.7
At3g28820	expressed protein	CMFL017_F06_F	4977	1.7
At3g28830	expressed protein	no blast hit
At3g28840	expressed protein	CMFL008_C13_F	612	4.3
At3g28980	expressed protein	CMFL052_P18_F	9756	8.5
At3g29050	receptor-like protein kinase-related	CMFL028_G14_F	8029	3e-05
At3g29060	EXS family protein / ERD1/XPR1/SYG1 family protein	CMFL020_K21_F	9507	1e-20
At3g29070	emp24/gp25L/p24 family protein	CMFL045_G14_F	5720	7e-34
At3g30280	transferase family protein	CMFL032_J02_F	9467	7e-12
At3g32896	expressed protein	CMFL049_L02_F	5109	0.19
At3g42110	hypothetical protein	CMFL033_D13_R	5571	3
At3g42640	ATPase, plasma membrane-type, putative / proton pump, putative	CMFL025_G24_F	5096	1e-49
At3g42850	galactokinase, putative	CMFL035_L22_F	4868	4e-90
At3g42880	leucine-rich repeat transmembrane protein kinase, putative	CMFL046_N16_R	3294	3e-34
At3g42950	glycoside hydrolase family 28 protein / polygalacturonase (pectinase) family protein	CMFL011_O12_F	5140	4e-53
At3g42960	alcohol dehydrogenase (ATA1)	CMFL025_L01_F	3461	9e-31
At3g43120	auxin-responsive protein-related	CMFL020_M01_R	5132	8e-16
At3g43630	nodulin, putative	CMFL036_I02_F	9929	4e-22
At3g43660	nodulin, putative	CMFL036_I02_F	3909	2e-23
At3g43860	glycosyl hydrolase family 9 protein	CMFL043_L14_F	2189	1e-46
At3g44040	expressed protein	CMFL022_M24_F	7190	0.58
At3g45010	serine carboxypeptidase III, putative	CMFL039_I20_F	896	2e-61
At3g45070	sulfotransferase family protein	CMFL051_E09_R	9517	0.9
At3g45080	sulfotransferase family protein	CMFL051_E09_R	9517	0.91
At3g45280	syntaxin 72 (SYP72)	CMFL032_B04_R	9778	5e-29
At3g45480	zinc finger (C3HC4-type RING finger) family protein	CMFL003_A11_R	6254	7e-10
At3g46720	UDP-glucoronosyl/UDP-glucosyl transferase family protein	CMFL018_I15_R	3730	1e-27
At3g46750	hypothetical protein	CMFL037_G24_F	3242	0.86
At3g47340	asparagine synthetase 1 (glutamine-hydrolyzing) / glutamine-dependent asparagine synthetase 1 (ASN1)	CMFL044_M24_F	3133	6e-36
At3g47440	major intrinsic family protein / MIP family protein	CMFL034_A20_F	2148	2e-47
At3g47660	regulator of chromosome condensation (RCC1) family protein	CMFL050_F18_F	8471	2e-13
At3g47870	LOB domain family protein / lateral organ boundaries domain family protein (LBD27)	CMFL042_K16_F	7550	3e-35
At3g48010	cyclic nucleotide-regulated ion channel, putative (CNGC16)	CMFL008_L17_F	147	2e-88
At3g48960	60S ribosomal protein L13 (RPL13C)	CMFL034_P11_F	296	6e-76
At3g49540	expressed protein	no blast hit
At3g50220	expressed protein	CMFL037_M23_R	5844	1e-26
At3g50510	LOB domain family protein / lateral organ boundaries domain family protein (LBD28)	CMFL020_F21_F	9236	3e-25
At3g50570	hydroxyproline-rich glycoprotein family protein	CMFL017_G22_R	5093	0.95
At3g50580	proline-rich family protein	no blast hit
At3g50970	dehydrin xero2 (XERO2) / low-temperature-induced protein LTI30 (LTI30)	CMFL020_O24_R	7607	0.031
At3g51000	epoxide hydrolase, putative	CMFL049_D24_F	10159	4e-42
At3g51070	dehydration-responsive protein-related	CMFL050_I01_F	8998	3e-94
At3g51190	60S ribosomal protein L8 (RPL8B)	CMFL036_G23_F	7	1e-101
At3g51490	sugar transporter family protein	CMFL011_B05_F	9507	1e-20
At3g51590	lipid transfer protein, putative	CMFL039_N23_R	6624	3e-17
At3g51690	hypothetical protein	CMFL032_K06_R	9289	3.1
At3g52010	serine carboxypeptidase S10 family protein	CMFL045_J24_F	5274	1e-50
At3g52080	cation/hydrogen exchanger, putative (CHX28)	CMFL022_G09_R	7575	9e-08
At3g52130	protease inhibitor/seed storage/lipid transfer protein (LTP) family protein	CMFL017_D03_F	7344	4e-05
At3g52160	beta-ketoacyl-CoA synthase family protein	CMFL023_L12_R	1587	2e-52
At3g52460	hydroxyproline-rich glycoprotein family protein	CMFL048_G24_R	8859	4e-06
At3g52600	beta-fructosidase, putative / beta-fructofuranosidase, putative	CMFL003_H12_F	9842	4e-48
At3g52620	hypothetical protein	CMFL044_N17_R	9558	2.2
At3g52780	purple acid phosphatase (PAP20)	CMFL052_P17_F	6985	6e-59
At3g52810	purple acid phosphatase (PAP21)	CMFL052_P17_F	6657	1e-64
At3g53070	beta-galactosidase-related	CMFL036_F12_R	10021	0.0001
At3g53080	galactose-binding lectin family protein	CMFL036_F12_R	6646	4e-14
At3g53480	ABC transporter family protein	CMFL026_N06_F	8995	1e-95
At3g53510	ABC transporter family protein	CMFL017_N16_R	10280	1e-39
At3g53600	zinc finger (C2H2 type) family protein	CMFL018_A20_F	7411	6e-07
At3g53720	cation/hydrogen exchanger, putative (CHX20)	CMFL022_G09_F	7575	4e-49
At3g54530	hypothetical protein	CMFL028_M02_F	2486	2.1
At3g54700	phosphate transporter, putative	CMFL006_I23_F	7573	1e-50
At3g54800	pleckstrin homology (PH) domain-containing protein / lipid-binding START domain-containing protein	CMFL003_H14_R	3902	1e-23
At3g55100	ABC transporter family protein	CMFL017_N16_R	5349	1e-46
At3g55180	esterase/lipase/thioesterase family protein	CMFL038_B13_F	3042	1e-36
At3g55190	esterase/lipase/thioesterase family protein	CMFL038_B13_F	9815	6e-34
At3g55570	hypothetical protein	CMFL034_N19_R	4188	1e-18
At3g55780	glycosyl hydrolase family 17 protein	CMFL028_B12_F	3891	5e-24
At3g55890	yippee family protein	CMFL044_H22_F	3133	6e-36
At3g56180	expressed protein	CMFL044_O08_F	9848	4e-22
At3g56230	speckle-type POZ protein-related	CMFL041_H13_R	4770	4e-06
At3g56360	expressed protein	CMFL035_O10_R	6792	8e-14
At3g57010	strictosidine synthase family protein	CMFL051_N16_R	10311	2e-40
At3g57140	patatin-related	CMFL017_L18_F	7389	0.29
At3g57340	DNAJ heat shock N-terminal domain-containing protein	CMFL041_P19_F	7835	1e-42
At3g57390	MADS-box protein (AGL18)	CMFL052_L02_F	3553	2e-29
At3g57510	endo-polygalacturonase (ADPG1)	CMFL029_K03_R	8131	3e-41
At3g57620	glyoxal oxidase-related	CMFL035_G08_F	8085	2e-43
At3g57690	arabinogalactan-protein, putative (AGP23)	no blast hit
At3g58240	meprin and TRAF homology domain-containing protein / MATH domain-containing protein	CMFL011_J13_F	4928	0.67
At3g58260	meprin and TRAF homology domain-containing protein / MATH domain-containing protein	CMFL050_O22_F	9582	0.012
At3g58290	meprin and TRAF homology domain-containing protein / MATH domain-containing protein	no blast hit
At3g58310	receptor-like protein kinase-related	CMFL051_O04_F	6815	2e-27
At3g58360	meprin and TRAF homology domain-containing protein / MATH domain-containing protein	CMFL050_O22_F	9582	0.28
At3g58370	K-Cl Co-transporter type 1 protein-related / KCC1 protein-related	CMFL052_H04_F	5694	4.5
At3g58480	calmodulin-binding family protein	CMFL014_L14_F	1258	2.3
At3g58960	F-box family protein	CMFL031_O16_F	10088	0.015
At3g59480	pfkB-type carbohydrate kinase family protein	CMFL007_H23_F	10251	8e-64
At3g59510	leucine-rich repeat family protein	CMFL038_I04_F	9848	6e-22
At3g59530	strictosidine synthase family protein	CMFL051_N16_R	5460	5e-50
At3g60330	ATPase, plasma membrane-type, putative / proton pump, putative	CMFL025_G24_F	6401	8e-28
At3g60570	beta-expansin, putative (EXPB5)	CMFL038_M20_F	3839	8e-26
At3g60710	F-box family protein	CMFL031_J05_F	5520	9e-06
At3g60780	expressed protein	CMFL024_J13_F	2101	1.2
At3g60920	beige/BEACH domain-containing protein	CMFL028_A05_F	2423	2
At3g61070	peroxisomal biogenesis factor 11 family protein / PEX11 family protein	CMFL033_N08_F	5378	4e-66
At3g61160	shaggy-related protein kinase beta / ASK-beta (ASK2)	CMFL019_A14_F	899	3e-60
At3g61170	pentatricopeptide (PPR) repeat-containing protein	CMFL004_B09_R	8109	4e-38
At3g61230	LIM domain-containing protein	CMFL029_A08_F	10291	6e-52
At3g61270	expressed protein	CMFL037_O12_F	681	3e-63
At3g61340	F-box family protein	CMFL021_M08_F	1832	0.003
At3g61760	dynamin-like protein B (DL1B)	CMFL050_A11_F	6301	2e-80
At3g62170	pectinesterase family protein	CMFL013_F15_R	7242	8e-25
At3g62230	F-box family protein	CMFL031_J05_F	5520	7e-05
At3g62290	ADP-ribosylation factor	CMFL004_I10_F	6126	1e-100
At3g62640	expressed protein	CMFL037_N15_R	8510	7e-13
At3g62710	glycosyl hydrolase family 3 protein	CMFL022_H23_F	7025	1e-33
At4g01140	expressed protein	CMFL001_H24_R	37	0.015
At4g01230	reticulon family protein (RTNLB7)	CMFL036_M24_R	7535	2e-16
At4g01430	nodulin MtN21 family protein	CMFL051_L16_F	8715	4e-27
At4g01470	major intrinsic family protein / MIP family protein	CMFL004_K01_R	7645	1e-48
At4g02140	expressed protein	CMFL041_L22_F	3629	0.6
At4g02250	invertase/pectin methylesterase inhibitor family protein	CMFL035_N13_F	6878	0.002
At4g02280	sucrose synthase, putative / sucrose-UDP glucosyltransferase, putative	CMFL015_G10_F	7575	5e-49
At4g02380	late embryogenesis abundant 3 family protein / LEA3 family protein	CMFL034_M02_R	8317	0.008
At4g02650	epsin N-terminal homology (ENTH) domain-containing protein / clathrin assembly protein-related	CMFL011_C20_F	3524	7e-30
At4g02660	WD-40 repeat family protein / beige-related	CMFL001_B23_F	4610	3e-06
At4g03220	F-box family protein	CMFL041_G20_F	10088	5e-07
At4g03290	calcium-binding protein, putative	CMFL027_O09_F	3865	1e-24
At4g03320	chloroplast protein import component-related	CMFL044_B21_R	8640	4e-14
At4g03620	myosin heavy chain-related	CMFL012_L14_R	1061	0.15
At4g04030	ovate family protein	CMFL037_E06_R	5519	4e-08
At4g04460	aspartyl protease family protein	CMFL045_A18_F	8035	4e-44
At4g04930	fatty acid desaturase family protein	CMFL007_D01_R	4650	2e-15
At4g04980	hydroxyproline-rich glycoprotein family protein	CMFL043_N09_F	10181	0.065
At4g05120	equilibrative nucleoside transporter, putative (ENT3)	CMFL028_K22_F	7581	1e-50
At4g05230	ubiquitin family protein	CMFL027_O09_R	5651	5.4
At4g05420	UV-damaged DNA-binding protein, putative	CMFL033_N07_F	9129	2e-64
At4g05540	tRNA-splicing endonuclease positive effector-related	CMFL038_G21_R	3321	0.022
At4g05570	hypothetical protein	CMFL050_H11_F	9464	2.9
At4g07960	glycosyl transferase family 2 protein	CMFL030_L04_F	899	1e-60
At4g08290	nodulin MtN21 family protein	CMFL051_L16_F	8109	2e-38
At4g08550	glutaredoxin-related	CMFL034_H05_F	10197	8.9
At4g08630	expressed protein	CMFL026_L23_R	8715	3e-27
At4g08670	protease inhibitor/seed storage/lipid transfer protein (LTP) family protein	CMFL017_D03_F	8471	2e-13
At4g09090	glycosyl hydrolase family protein 17	CMFL039_C10_R	3903	1e-23
At4g09950	avirulence-responsive family protein / avirulence induced gene (AIG1) family protein	CMFL043_B20_F	9527	1e-39
At4g10010	protein kinase family protein	CMFL014_O01_R	8395	3e-35
At4g10230	hypothetical protein	CMFL050_D24_F	8909	3.6
At4g10260	pfkB-type carbohydrate kinase family protein	CMFL007_H23_F	9238	2e-64
At4g10850	nodulin MtN3 family protein	CMFL017_C14_F	7575	5e-49
At4g10960	UDP-glucose 4-epimerase, putative / UDP-galactose 4-epimerase, putative / Galactowaldenase, putative	CMFL008_P23_F	303	4e-74
At4g11030	long-chain-fatty-acid--CoA ligase, putative / long-chain acyl-CoA synthetase, putative	CMFL029_M07_F	521	8e-66
At4g11760	expressed protein	CMFL018_N03_F	9149	1.3
At4g11810	SPX (SYG1/Pho81/XPR1) domain-containing protein	CMFL021_A19_F	6763	4e-58
At4g12430	trehalose-6-phosphate phosphatase, putative	CMFL051_O11_R	4503	7e-10
At4g12700	expressed protein	no blast hit
At4g12860	calcium-binding protein, putative	CMFL051_G22_R	5879	9e-24
At4g13240	hypothetical protein	CMFL033_P04_R	2931	2.7
At4g13450	universal stress protein (USP) family protein	CMFL044_P08_F	9245	1e-06
At4g13560	late embryogenesis abundant domain-containing protein / LEA domain-containing protein	CMFL030_O14_F	5341	5
At4g13960	F-box family protein	CMFL041_G20_F	10088	5e-06
At4g14080	glycosyl hydrolase family 17 protein / anther-specific protein (A6)	CMFL028_B12_F	2298	5e-46
At4g14290	expressed protein	CMFL015_E07_F	9160	2e-37
At4g14780	protein kinase, putative	CMFL040_K07_F	7714	5e-38
At4g15250	zinc finger (B-box type) family protein	CMFL040_O18_F	9819	1e-15
At4g15480	UDP-glucoronosyl/UDP-glucosyl transferase family protein	CMFL039_L10_R	7881	6e-34
At4g15530	pyruvate phosphate dikinase family protein	CMFL029_F09_F	7153	1
At4g15980	pectinesterase family protein	CMFL013_F15_R	10212	2e-34
At4g16160	mitochondrial import inner membrane translocase subunit Tim17/Tim22/Tim23 family protein	CMFL047_N02_R	8232	2e-25
At4g16640	matrix metalloproteinase, putative	CMFL039_P09_R	5431	2e-44
At4g16745	exostosin family protein	CMFL019_K17_R	7122	3e-57
At4g17690	peroxidase, putative	CMFL051_N11_F	5707	4e-50
At4g18190	purine permease family protein	CMFL018_G24_R	10318	5e-32
At4g18550	lipase class 3 family protein	CMFL021_G11_F	5579	1e-38
At4g18790	NRAMP metal ion transporter 5, putative (NRAMP5)	CMFL004_F23_F	6786	3e-51
At4g18920	expressed protein	CMFL048_B17_R	10185	0.015
At4g19080	hypothetical protein	CMFL049_O07_F	4336	5.8
At4g19620	hypothetical protein	no blast hit
At4g19960	potassium transporter family protein	CMFL049_C06_F	10116	1e-33
At4g20050	expressed protein	CMFL045_F15_R	9932	6e-23
At4g20160	expressed protein	CMFL039_H02_F	7577	0.088
At4g20420	tapetum-specific protein-related	CMFL023_E21_F	1981	1.3
At4g20450	leucine-rich repeat protein kinase, putative	CMFL008_C09_R	2197	2e-46
At4g20460	NAD-dependent epimerase/dehydratase family protein	CMFL008_P23_F	2941	7e-38
At4g20680	receptor-like protein kinase-related	CMFL028_G14_F	6002	1e-15
At4g20780	calcium-binding protein, putative	CMFL047_B21_F	5341	1e-40
At4g21120	amino acid permease family protein	CMFL024_P18_F	1587	3e-52
At4g21490	pyridine nucleotide-disulphide oxidoreductase family protein	CMFL027_M22_F	185	1e-83
At4g21900	MATE efflux family protein	CMFL051_L10_R	8109	2e-38
At4g22080	pectate lyase family protein	CMFL047_C16_F	5033	6e-56
At4g22640	expressed protein	CMFL001_F24_F	6117	0.16
At4g22680	myb family transcription factor (MYB85)	CMFL006_L01_F	6937	1e-68
At4g22790	MATE efflux family protein	CMFL048_O22_F	5132	2e-16
At4g22960	hypothetical protein	CMFL045_P22_F	6717	0.93
At4g23660	UbiA prenyltransferase family protein	CMFL027_N15_R	6340	3.5
At4g23900	nucleoside diphosphate kinase 4 (NDK4)	CMFL050_K17_R	4957	2e-57
At4g24380	expressed protein	CMFL039_G12_F	5587	2e-38
At4g24430	expressed protein	CMFL048_H14_R	5374	3e-46
At4g24580	pleckstrin homology (PH) domain-containing protein-related / RhoGAP domain-containing protein	CMFL019_K13_F	1665	0.002
At4g24640	invertase/pectin methylesterase inhibitor family protein	CMFL045_I04_R	8789	0.54
At4g24890	calcineurin-like phosphoesterase family protein	CMFL012_M14_F	10038	2e-59
At4g25010	nodulin MtN3 family protein	CMFL045_A07_F	6693	6e-35
At4g25040	integral membrane family protein	CMFL019_D22_F	9628	3e-15
At4g25590	actin-depolymerizing factor, putative	CMFL007_M16_F	1667	7e-51
At4g25780	pathogenesis-related protein, putative	CMFL043_O12_F	6825	9e-47
At4g25950	vacuolar ATP synthase, putative / V-ATPase, putative / vacuolar proton pump, putative	CMFL028_G11_F	8744	2e-20
At4g26260	expressed protein	CMFL029_K10_F	351	1e-70
At4g26390	pyruvate kinase, putative	CMFL021_H13_F	9438	2e-26
At4g26440	WRKY family transcription factor	CMFL032_P04_R	7112	5e-19
At4g26470	calcium-binding EF hand family protein	CMFL044_D20_F	8734	3e-26
At4g26730	hypothetical protein	CMFL005_M09_R	5721	0.0001
At4g26830	glycosyl hydrolase family 17 protein	CMFL030_L06_F	5579	9e-39
At4g27110	phytochelatin synthetase-related	CMFL029_M14_F	4739	1e-16
At4g27580	expressed protein	CMFL001_H21_F	36	6.7
At4g28090	multi-copper oxidase type I family protein	CMFL011_B23_F	2307	6e-46
At4g28395	lipid transfer protein, putative	CMFL037_M02_F	8449	1e-08
At4g28500	no apical meristem (NAM) family protein	CMFL005_K11_F	4583	1e-11
At4g28700	ammonium transporter, putative	CMFL036_N11_F	3182	0.14
At4g29250	transferase family protein	CMFL016_J09_R	1410	4e-07
At4g29340	profilin 3 (PRO3) (PFN3)	CMFL049_C17_F	5889	3e-45
At4g29460	phospholipase A2 gamma, secretory low molecular weight	CMFL023_I07_F	8662	6e-18
At4g29470	phospholipase A2, putative	CMFL023_I07_F	5970	1e-17
At4g29550	expressed protein	CMFL036_I19_F	6785	3.9
At4g29880	leucine-rich repeat family protein	CMFL024_B10_F	2055	9e-08
At4g29980	expressed protein	CMFL051_B04_F	9408	5.1
At4g30140	GDSL-motif lipase/hydrolase family protein	CMFL006_F14_F	9236	3e-25
At4g30170	peroxidase, putative	CMFL037_C12_F	5460	5e-50
At4g30270	MERI-5 protein (MERI-5) (MERI5B) / endo-xyloglucan transferase / xyloglucan endo-1,4-beta-D-glucanase (SEN4)	CMFL026_G10_F	6437	3e-72
At4g30290	xyloglucan:xyloglucosyl transferase, putative / xyloglucan endotransglycosylase, putative / endo-xyloglucan transferase, putative	CMFL026_G10_F	1546	3e-53
At4g30490	AFG1-like ATPase family protein	CMFL012_P04_F	9340	0.87
At4g30770	hypothetical protein	CMFL028_G18_F	2465	1.5
At4g30850	expressed protein	CMFL035_C15_R	3551	1e-29
At4g31330	expressed protein	CMFL039_D05_F	6176	7e-52
At4g31370	fasciclin-like arabinogalactan family protein	CMFL048_G05_F	8829	2e-20
At4g32510	anion exchange family protein	CMFL036_E15_F	9812	2e-56
At4g33150	lysine-ketoglutarate reductase/saccharopine dehydrogenase bifunctional enzyme	CMFL041_G12_R	8520	4e-32
At4g33230	pectinesterase family protein	CMFL013_F15_R	2931	5e-38
At4g33970	leucine-rich repeat family protein / extensin family protein	CMFL023_F19_R	8838	9e-20
At4g34135	UDP-glucoronosyl/UDP-glucosyl transferase family protein	CMFL003_O02_R	3839	1e-25
At4g34210	E3 ubiquitin ligase SCF complex subunit SKP1/ASK1 (At11), putative	CMFL048_C08_F	7655	0.66
At4g34320	expressed protein	CMFL041_B08_F	7610	2e-05
At4g34380	transducin family protein / WD-40 repeat family protein	CMFL036_D06_F	8463	3e-34
At4g34440	protein kinase family protein	CMFL018_M16_R	1995	2e-48
At4g34510	fatty acid elongase, putative	CMFL045_D12_F	243	8e-79
At4g34750	auxin-responsive protein, putative / small auxin up RNA (SAUR_E)	CMFL020_M01_R	6792	9e-14
At4g35010	glycosyl hydrolase family 35 protein	CMFL049_H01_F	4937	8e-66
At4g35180	amino acid transporter family protein	CMFL014_H14_F	5637	2e-36
At4g35380	guanine nucleotide exchange family protein	CMFL013_N13_R	7167	9e-16
At4g35420	dihydroflavonol 4-reductase family / dihydrokaempferol 4-reductase family	CMFL048_L17_F	842	7e-62
At4g35640	serine O-acetyltransferase, putative	CMFL039_K18_R	9812	3e-56
At4g35670	glycoside hydrolase family 28 protein / polygalacturonase (pectinase) family protein	CMFL029_K03_R	3427	1e-31
At4g36350	calcineurin-like phosphoesterase family protein	CMFL044_E18_F	5341	1e-40
At4g36490	SEC14 cytosolic factor, putative / phosphoglyceride transfer protein, putative	CMFL001_B13_F	356	2e-70
At4g36600	late embryogenesis abundant domain-containing protein / LEA domain-containing protein	CMFL034_P13_F	10133	3e-11
At4g36640	SEC14 cytosolic factor family protein / phosphoglyceride transfer family protein	CMFL002_C13_F	7251	1e-53
At4g36740	homeobox-leucine zipper family protein	CMFL006_D08_F	3997	6e-21
At4g36880	cysteine proteinase, putative	CMFL018_O23_R	6437	7e-72
At4g37420	hypothetical protein	CMFL025_H04_R	5484	1e-36
At4g37840	hexokinase, putative	CMFL003_K10_F	8471	3e-13
At4g37900	glycine-rich protein	CMFL039_I10_F	9305	9e-43
At4g38190	cellulose synthase family protein	CMFL037_H04_R	5311	1e-47
At4g38230	calcium-dependent protein kinase, putative / CDPK, putative	CMFL025_B18_F	7499	2e-51
At4g38310	galactosyl transferase GMA12/MNN10 family protein	CMFL018_P03_F	5639	6e-28
At4g38390	expressed protein	CMFL047_E09_F	9989	4e-28
At4g38590	glycosyl hydrolase family 35 protein	CMFL049_H01_F	9303	5e-59
At4g39110	protein kinase family protein	CMFL018_M16_R	6786	4e-51
At4g39130	dehydrin family protein	CMFL036_D06_R	9958	2.5
At4g39180	SEC14 cytosolic factor, putative / phosphoglyceride transfer protein, putative	CMFL001_B13_F	10243	2e-70
At4g39610	expressed protein	CMFL033_I22_R	2898	3.4
At4g39670	expressed protein	CMFL004_G17_F	7975	3e-45
At4g39700	heavy-metal-associated domain-containing protein / copper chaperone (CCH)-related	CMFL001_H10_F	4741	2e-45
At4g40020	hypothetical protein	CMFL029_A02_F	2512	0.012
At5g01060	protein kinase family protein	CMFL011_P13_F	6937	6e-69
At5g02150	expressed protein	CMFL038_E09_F	5093	3e-73
At5g02570	histone H2B, putative	CMFL043_N09_R	6061	5e-40
At5g03210	expressed protein	no blast hit
At5g03250	phototropic-responsive NPH3 family protein	CMFL005_B03_F	7010	2e-58
At5g03590	GDSL-motif lipase/hydrolase protein-related	CMFL020_P18_R	1774	1e-09
At5g03620	subtilase family protein	CMFL037_K20_F	9283	1e-43
At5g03690	fructose-bisphosphate aldolase, putative	CMFL004_N07_F	6429	7e-73
At5g03810	GDSL-motif lipase/hydrolase family protein	CMFL017_M14_F	9484	1e-43
At5g03820	GDSL-motif lipase/hydrolase family protein	CMFL017_M14_F	9451	2e-46
At5g03960	calmodulin-binding family protein	CMFL032_C21_R	8205	0.0009
At5g04160	phosphate translocator-related	CMFL028_D01_F	10157	4e-55
At5g04180	carbonic anhydrase family protein	CMFL030_C24_F	8391	2e-35
At5g04250	OTU-like cysteine protease family protein	CMFL007_O06_F	791	3e-62
At5g05070	zinc finger (DHHC type) family protein	CMFL020_P14_F	5220	1e-08
At5g05340	peroxidase, putative	CMFL047_M06_F	10145	2e-62
At5g05720	RNA recognition motif (RRM)-containing protein	CMFL028_A06_F	2424	1e-06
At5g06330	hairpin-responsive protein, putative (HIN1)	CMFL031_P21_F	9129	2e-37
At5g07010	sulfotransferase family protein	CMFL049_C21_F	8879	1.7
At5g07230	protease inhibitor/seed storage/lipid transfer protein (LTP) family protein	CMFL040_O11_R	10013	2e-11
At5g07410	pectinesterase family protein	CMFL033_O12_F	9502	7e-40
At5g07420	pectinesterase family protein	CMFL033_O12_F	9495	4e-41
At5g07430	pectinesterase family protein	CMFL033_O12_F	8085	6e-43
At5g07510	glycine-rich protein (GRP14)	no blast hit
At5g07520	glycine-rich protein (GRP18)	CMFL039_K21_R	5752	0.001
At5g07530	glycine-rich protein (GRP17)	CMFL039_K21_R	5752	0.11
At5g07540	glycine-rich protein (GRP16)	CMFL039_K21_R	5752	0.005
At5g07550	glycine-rich protein (GRP19)	CMFL039_K21_R	6844	1e-11
At5g07560	glycine-rich protein (GRP20)	CMFL039_K21_R	5752	2e-09
At5g07600	oleosin / glycine-rich protein	CMFL039_K21_R	5752	7e-05
At5g08030	glycerophosphoryl diester phosphodiesterase family protein	CMFL033_C02_F	7905	7e-10
At5g08480	VQ motif-containing protein	CMFL017_E07_F	5634	0.003
At5g08540	expressed protein	CMFL012_K06_R	7034	8.3
At5g09430	hydrolase, alpha/beta fold family protein	CMFL039_M17_F	3648	2e-28
At5g09480	hydroxyproline-rich glycoprotein family protein	CMFL007_B08_F	508	6.4
At5g09500	40S ribosomal protein S15 (RPS15C)	CMFL036_H07_F	6937	9e-69
At5g09550	Rab GDP dissociation inhibitor, putative	CMFL041_F22_F	10243	2e-70
At5g09570	expressed protein	CMFL051_P04_F	9041	3e-30
At5g09910	GTP-binding protein-related	CMFL041_L09_R	9315	9e-15
At5g10140	MADS-box protein flowering locus F (FLF)	CMFL026_E04_F	5645	3e-22
At5g10260	Ras-related GTP-binding protein, putative	CMFL037_C23_F	7550	5e-35
At5g10650	zinc finger (C3HC4-type RING finger) family protein	CMFL042_L05_R	9370	7e-14
At5g11440	hypothetical protein	CMFL016_H14_F	9049	7.4
At5g12000	protein kinase family protein	CMFL044_J03_R	9654	2e-46
At5g12180	calcium-dependent protein kinase, putative / CDPK, putative	CMFL025_B18_F	6395	1e-75
At5g12950	expressed protein	CMFL038_B22_F	9815	3e-59
At5g12960	expressed protein	CMFL026_D15_F	899	6e-61
At5g13150	exocyst subunit EXO70 family protein	CMFL016_M03_R	8307	1e-18
At5g13350	auxin-responsive GH3 family protein	CMFL019_D23_F	6773	3e-31
At5g13380	auxin-responsive GH3 family protein	CMFL019_D23_F	8715	7e-27
At5g13580	ABC transporter family protein	CMFL017_N16_R	7173	4e-56
At5g13600	phototropic-responsive NPH3 family protein	CMFL005_B03_F	5651	4e-45
At5g13700	polyamine oxidase, putative	CMFL029_G22_F	3566	5e-29
At5g13940	hypothetical protein	CMFL038_B08_F	9418	3e-41
At5g13990	exocyst subunit EXO70 family protein	CMFL016_M03_R	5938	1e-13
At5g14380	hydroxyproline-rich glycoprotein family protein	no blast hit
At5g14480	glycosyl transferase family 17 protein	CMFL007_K23_R	564	4.2
At5g14670	ADP-ribosylation factor, putative	CMFL004_I10_F	47	1e-100
At5g14780	formate dehydrogenase (FDH)	CMFL004_M07_F	8597	3e-72
At5g14860	UDP-glucoronosyl/UDP-glucosyl transferase family protein	CMFL018_D23_F	8715	9e-27
At5g14870	cyclic nucleotide-regulated ion channel, putative (CNGC18)	CMFL008_L17_F	6253	6e-88
At5g14890	NHL repeat-containing protein	CMFL028_L06_F	3784	1e-26
At5g15040	paired amphipathic helix repeat-containing protein	CMFL034_A23_F	9350	1e-14
At5g15110	pectate lyase family protein	CMFL047_C16_F	9842	2e-48
At5g15140	aldose 1-epimerase family protein	CMFL041_G08_F	2307	1e-45
At5g15190	expressed protein	CMFL015_O16_R	5053	5
At5g15430	calmodulin-binding protein-related	CMFL031_D06_R	2707	4e-05
At5g15600	expressed protein	CMFL049_H16_R	10133	2e-11
At5g15960	stress-responsive protein (KIN1) / stress-induced protein (KIN1)	no blast hit
At5g16090	ubiquitin family protein	CMFL050_O11_F	5132	5e-16
At5g16360	NC domain-containing protein	CMFL041_G01_F	9246	7e-58
At5g16440	isopentenyl-diphosphate delta-isomerase I / isopentenyl diphosphate:dimethylallyl diphosphate isomerase I (IPP1)	CMFL011_D14_F	6759	4e-63
At5g16460	hypothetical protein	CMFL012_A10_R	989	5.2
At5g16770	myb family transcription factor (MYB9)	CMFL030_O14_F	713	2e-62
At5g16920	expressed protein	CMFL037_J21_F	3256	4.3
At5g16960	NADP-dependent oxidoreductase, putative	CMFL005_B21_R	10093	1e-44
At5g17480	polcalcin, putative / calcium-binding pollen allergen, putative	CMFL045_M12_F	8578	7e-15
At5g17500	glycosyl hydrolase family 5 protein / cellulase family protein	CMFL050_L21_F	8395	2e-35
At5g17590	prothymosin alpha-related	CMFL015_E04_R	1301	1.7
At5g18910	protein kinase family protein	CMFL043_G21_R	8453	2e-34
At5g19580	glyoxal oxidase-related	CMFL035_G08_F	8543	1e-31
At5g19600	sulfate transporter, putative	CMFL017_E14_F	5637	2e-36
At5g20230	plastocyanin-like domain-containing protein	CMFL045_B24_F	10142	1e-17
At5g20250	raffinose synthase family protein / seed imbibition protein, putative (din10)	CMFL052_A13_F	8236	9e-40
At5g20410	1,2-diacylglycerol 3-beta-galactosyltransferase, putative / monogalactosyldiacylglycerol synthase, putative / MGDG synthase, putative	CMFL029_A14_F	5651	5e-45
At5g20710	beta-galactosidase, putative / lactase, putative	CMFL049_H01_F	4705	3e-77
At5g20790	expressed protein	CMFL050_J13_F	8226	8.3
At5g22200	harpin-induced family protein / HIN1 family protein / harpin-responsive family protein	CMFL031_P21_F	7550	5e-35
At5g23030	senescence-associated family protein	CMFL021_D11_F	5873	3e-24
At5g23160	expressed protein	CMFL048_M16_F	6195	7.9
At5g23190	cytochrome P450 family protein	CMFL040_P11_F	10243	5e-70
At5g23270	sugar transporter, putative	CMFL028_I04_F	9851	6e-53
At5g23550	expressed protein	CMFL029_I13_F	1992	1e-48
At5g23960	terpene synthase/cyclase family protein	CMFL050_N15_R	6777	4e-30
At5g24090	acidic endochitinase (CHIB1)	CMFL042_F08_F	825	4e-62
At5g24270	calcineurin B-like protein, putative / calcium sensor homolog (SOS3)	CMFL040_B21_F	6146	3e-54
At5g24790	expressed protein	CMFL039_D05_F	8085	7e-43
At5g26060	S1 self-incompatibility protein-related	CMFL043_O02_F	7768	0.39
At5g26150	protein kinase family protein	CMFL044_J03_R	2148	2e-47
At5g26320	meprin and TRAF homology domain-containing protein / MATH domain-containing protein	CMFL034_I18_R	9496	0.26
At5g35090	expressed protein	CMFL004_C19_R	6348	0.004
At5g35110	hypothetical protein	CMFL030_O23_F	10253	1.3
At5g35390	leucine-rich repeat transmembrane protein kinase, putative	CMFL046_N16_R	9067	3e-32
At5g35794	hypothetical protein	CMFL049_B19_F	6001	1.6
At5g36150	pentacyclic triterpene synthase, putative	CMFL021_N22_F	5652	1e-18
At5g36260	aspartyl protease family protein	CMFL051_I16_F	8829	2e-20
At5g37060	cation/hydrogen exchanger, putative (CHX24)	CMFL022_G09_F	8144	3e-19
At5g37170	O-methyltransferase family 2 protein	CMFL005_A07_R	8715	1e-26
At5g37810	major intrinsic family protein / MIP family protein	CMFL004_K01_R	9236	3e-25
At5g38070	zinc finger (C3HC4-type RING finger) family protein	CMFL006_O20_F	6591	2e-07
At5g38090	hypothetical protein	CMFL033_J09_R	6054	0.041
At5g38440	self-incompatibility protein-related	CMFL013_G13_F	1124	0.3
At5g38450	cytochrome P450 family protein	CMFL041_B05_R	5431	2e-44
At5g38710	proline oxidase, putative / osmotic stress-responsive proline dehydrogenase, putative	CMFL049_C12_R	9848	4e-22
At5g38760	expressed protein	CMFL052_E10_F	4542	0.0003
At5g39310	expansin, putative (EXP24)	CMFL042_O22_F	4915	2e-59
At5g39400	pollen specific phosphatase, putative / phosphatase and tensin, putative (PTEN1)	CMFL040_L06_R	8827	2e-20
At5g39420	protein kinase family protein	CMFL007_K23_F	7672	9e-35
At5g39610	no apical meristem (NAM) family protein	CMFL028_I24_F	2137	2e-47
At5g39820	no apical meristem (NAM) family protein	CMFL044_M17_F	5432	2e-44
At5g39870	hypothetical protein	CMFL041_I16_R	7053	6.7
At5g39880	expressed protein	no blast hit
At5g39910	glycoside hydrolase family 28 protein / polygalacturonase (pectinase) family protein	CMFL029_K03_R	8734	3e-26
At5g40260	nodulin MtN3 family protein	CMFL017_C14_F	2871	2e-39
At5g40620	hypothetical protein	no blast hit
At5g40645	nitrate-responsive NOI protein, putative	CMFL052_G07_F	6018	2e-15
At5g40720	expressed protein	CMFL025_H04_R	1841	2e-49
At5g40730	arabinogalactan-protein (AGP24)	no blast hit
At5g40860	hypothetical protein	CMFL041_F23_R	10060	3.4
At5g41040	transferase family protein	CMFL039_P23_F	9435	2e-38
At5g41090	no apical meristem (NAM) family protein	CMFL044_M17_F	5873	9e-09
At5g41130	esterase/lipase/thioesterase family protein	CMFL038_D08_R	2815	6e-40
At5g41390	hypothetical protein	CMFL031_F12_F	270	3e-78
At5g41780	myosin heavy chain-related	CMFL028_I06_R	5783	0.55
At5g41890	GDSL-motif lipase/hydrolase family protein	CMFL033_C03_F	6146	6e-54
At5g42170	family II extracellular lipase, putative	CMFL041_L18_R	10311	3e-40
At5g42260	glycosyl hydrolase family 1 protein	CMFL036_J12_F	10251	6e-64
At5g42340	armadillo/beta-catenin repeat family protein / U-box domain-containing protein	CMFL031_B09_F	10021	1e-35
At5g42490	kinesin motor family protein	CMFL029_N10_F	8958	5e-12
At5g43300	glycerophosphoryl diester phosphodiesterase family protein	CMFL028_P23_F	3551	2e-29
At5g43330	malate dehydrogenase, cytosolic, putative	CMFL049_J23_F	6210	1e-90
At5g43340	inorganic phosphate transporter	CMFL045_K08_F	6734	2e-63
At5g43580	protease inhibitor, putative	CMFL014_O08_R	1275	1e-06
At5g44300	dormancy/auxin associated family protein	CMFL006_K03_R	9669	9e-21
At5g44330	male sterility MS5 family protein	CMFL040_O12_F	3545	0.16
At5g44400	FAD-binding domain-containing protein	CMFL022_L12_R	1918	1.6
At5g44540	tapetum-specific protein-related	CMFL021_J23_F	7661	0.46
At5g44550	integral membrane family protein	CMFL019_D22_F	4587	1e-11
At5g44700	leucine-rich repeat transmembrane protein kinase, putative	CMFL033_A07_R	8032	3e-44
At5g44980	F-box family protein	CMFL052_C08_F	4533	3e-07
At5g45775	60S ribosomal protein L11 (RPL11D)	CMFL033_I09_F	162	5e-86
At5g45810	CBL-interacting protein kinase 19 (CIPK19)	CMFL021_I16_F	9266	1e-56
At5g45820	CBL-interacting protein kinase 20 (CIPK20)	CMFL021_I16_F	6985	6e-59
At5g45840	leucine-rich repeat transmembrane protein kinase, putative	CMFL008_C09_R	4136	3e-19
At5g45880	pollen Ole e 1 allergen and extensin family protein	CMFL012_F03_F	5986	1e-16
At5g46050	proton-dependent oligopeptide transport (POT) family protein	CMFL045_B15_F	303	3e-74
At5g46200	expressed protein	CMFL028_I11_R	4501	2e-12
At5g46230	expressed protein	CMFL029_O01_F	10280	1e-39
At5g46240	inward rectifying potassium channel (KAT1)	CMFL030_G15_F	6777	5e-30
At5g46650	zinc finger (C3HC4-type RING finger) family protein	CMFL030_C12_F	5872	3e-21
At5g46770	expressed protein	CMFL021_G13_F	7644	2.5
At5g46940	invertase/pectin methylesterase inhibitor family protein	CMFL034_G20_F	2975	1e-06
At5g46970	invertase/pectin methylesterase inhibitor family protein	CMFL052_M23_R	4595	0.2
At5g46980	invertase/pectin methylesterase inhibitor family protein	CMFL048_N23_R	4231	2.6
At5g47000	peroxidase, putative	CMFL051_N11_F	1755	2e-50
At5g47340	palmitoyl protein thioesterase family protein	CMFL043_J10_F	6532	2e-67
At5g47530	auxin-responsive protein, putative	CMFL003_H03_R	8109	5e-38
At5g48140	polygalacturonase, putative / pectinase, putative	CMFL029_K03_R	10118	2e-31
At5g48210	expressed protein	CMFL032_K17_R	2836	2.9
At5g48400	glutamate receptor family protein (GLR1.2)	CMFL003_D03_F	9427	2e-21
At5g49070	beta-ketoacyl-CoA synthase family protein	CMFL045_D12_F	6910	8e-62
At5g49260	hypothetical protein	CMFL050_C06_F	8429	2.5
At5g49270	phytochelatin synthetase-related	CMFL029_M14_F	6571	7e-17
At5g49420	MADS-box protein (AGL84)	CMFL046_H20_F	9471	0.0002
At5g49680	cell expansion protein, putative	CMFL037_O17_F	8456	5.5
At5g49920	octicosapeptide/Phox/Bem1p (PB1) domain-containing protein	CMFL009_K07_F	4744	1e-28
At5g50060	invertase/pectin methylesterase inhibitor family protein	CMFL044_P14_R	9740	2.9
At5g50780	ATP-binding region, ATPase-like domain-containing protein	CMFL023_G19_F	6001	5e-31
At5g50800	nodulin MtN3 family protein	CMFL045_A07_F	7550	5e-35
At5g50830	expressed protein	CMFL021_P10_R	1847	6.4
At5g51030	short-chain dehydrogenase/reductase (SDR) family protein	CMFL026_C10_F	9840	7e-54
At5g51230	embryonic flower 2 (EMF2)	CMFL033_L01_F	2908	1.5
At5g51950	glucose-methanol-choline (GMC) oxidoreductase family protein	CMFL004_J14_F	899	3e-60
At5g52290	hypothetical protein	CMFL022_F20_R	7704	4.9
At5g52330	meprin and TRAF homology domain-containing protein / MATH domain-containing protein	CMFL050_O22_F	9582	9e-06
At5g52340	exocyst subunit EXO70 family protein	CMFL050_C10_R	985	1e-58
At5g52360	actin-depolymerizing factor, putative	CMFL007_M16_F	7575	7e-49
At5g53190	nodulin MtN3 family protein	CMFL041_A20_F	5572	2e-39
At5g53250	arabinogalactan-protein, putative (AGP22)	CMFL050_J23_R	8919	5e-08
At5g53510	oligopeptide transporter OPT family protein	CMFL006_A20_R	564	3e-65
At5g53820	expressed protein	no blast hit
At5g54010	glycosyltransferase family protein	CMFL018_D23_F	3819	5e-26
At5g54030	DC1 domain-containing protein	CMFL014_C09_F	1203	3e-07
At5g54060	glycosyltransferase family protein	CMFL052_N01_F	4955	2e-23
At5g54080	homogentisate 1,2-dioxygenase / homogentisicase/homogentisate oxygenase / homogentisic acid oxidase (HGO)	CMFL027_P01_F	6572	1e-66
At5g54240	expressed protein	no blast hit
At5g54570	glycosyl hydrolase family 1 protein	CMFL009_M15_F	6395	3e-75
At5g55490	expressed protein	CMFL052_G06_F	4554	0.28
At5g55590	pectinesterase family protein	CMFL033_O12_F	5460	6e-50
At5g55890	hypothetical protein	CMFL020_F10_F	9335	6.8
At5g55930	oligopeptide transporter OPT family protein	CMFL050_O10_R	6045	5e-62
At5g55970	zinc finger (C3HC4-type RING finger) family protein	CMFL027_D13_R	8578	9e-15
At5g55980	serine-rich protein-related	CMFL046_G17_F	5913	1e-07
At5g56570	hypothetical protein	CMFL019_D12_F	7495	2.2
At5g56750	Ndr family protein	CMFL033_H03_F	6636	2e-65
At5g57200	epsin N-terminal homology (ENTH) domain-containing protein / clathrin assembly protein-related	CMFL011_C20_F	6734	9e-64
At5g57320	villin, putative	CMFL045_B01_F	10145	2e-62
At5g57380	fibronectin type III domain-containing protein / PHD finger protein-related	CMFL002_C06_F	6815	2e-27
At5g57690	diacylglycerol kinase, putative	CMFL045_D04_F	2659	5e-41
At5g57810	senescence-associated protein-related	CMFL021_D11_F	9350	1e-14
At5g58050	glycerophosphoryl diester phosphodiesterase family protein	CMFL052_H13_F	8417	8e-35
At5g58160	formin homology 2 domain-containing protein / FH2 domain-containing protein	CMFL047_K05_F	3244	9e-35
At5g58170	glycerophosphoryl diester phosphodiesterase family protein	CMFL052_H13_F	7369	1e-35
At5g58460	cation/hydrogen exchanger, putative (CHX25)	CMFL022_G09_F	6792	9e-14
At5g58880	hypothetical protein	CMFL038_H21_R	10114	0.68
At5g59040	copper transporter family protein	CMFL028_G23_R	8030	2e-08
At5g59370	actin 4 (ACT4)	CMFL025_K07_F	7	1e-101
At5g59845	gibberellin-regulated family protein	CMFL048_H08_R	5879	7e-24
At5g60010	ferric reductase-like transmembrane component family protein	CMFL045_F17_F	5099	1.2
At5g60080	protein kinase family protein	CMFL043_G21_R	10176	3e-30
At5g60500	undecaprenyl pyrophosphate synthetase family protein / UPP synthetase family protein	CMFL026_C06_F	9848	1e-21
At5g60510	undecaprenyl pyrophosphate synthetase family protein / UPP synthetase family protein	CMFL026_C06_F	9618	8e-26
At5g60660	major intrinsic family protein / MIP family protein	CMFL031_L16_F	9732	6e-78
At5g60740	ABC transporter family protein	CMFL041_G07_F	9840	7e-54
At5g61110	hypothetical protein	CMFL035_F20_R	3060	6.5
At5g61260	chromosome scaffold protein-related	CMFL031_D06_R	2707	1e-06
At5g61320	cytochrome P450, putative	CMFL041_L06_R	5479	3e-29
At5g61430	no apical meristem (NAM) family protein	CMFL005_K11_F	5529	2e-47
At5g61610	glycine-rich protein / oleosin	CMFL051_E11_R	10171	0.003
At5g61620	myb family transcription factor	CMFL032_I13_F	8715	3e-27
At5g61630	hypothetical protein	CMFL039_N09_F	8548	1e-07
At5g61690	ABC transporter family protein	CMFL006_D03_F	2038	6e-48
At5g61720	expressed protein	no blast hit
At5g62060	F-box family protein	CMFL026_C12_F	9075	0.0004
At5g62080	protease inhibitor/seed storage/lipid transfer protein (LTP) family protein	CMFL040_O11_R	5135	2e-14
At5g62240	expressed protein	CMFL021_A22_F	5223	0.0001
At5g62310	incomplete root hair elongation (IRE) / protein kinase, putative	CMFL038_P18_R	1895	7e-49
At5g62320	myb family transcription factor (MYB99)	CMFL006_L01_F	9246	9e-58
At5g62750	expressed protein	CMFL009_G08_R	720	3
At5g62850	nodulin MtN3 family protein	CMFL049_A04_F	5829	1e-27
At5g63070	40S ribosomal protein S15, putative	CMFL036_H07_R	3424	5e-32
At5g64510	expressed protein	CMFL025_H05_R	8085	2e-43
At5g64690	neurofilament triplet H protein-related	no blast hit
At5g64790	glycosyl hydrolase family 17 protein	CMFL050_J09_F	7575	4e-49
At5g64820	hypothetical protein	CMFL021_F07_F	10284	1.3
At5g65110	acyl-CoA oxidase (ACX2)	CMFL002_J18_F	9507	1e-20
At5g65205	short-chain dehydrogenase/reductase (SDR) family protein	CMFL012_E23_F	4501	3e-12
At5g65690	phosphoenolpyruvate carboxykinase (ATP), putative / PEP carboxykinase, putative / PEPCK, putative	CMFL052_L04_F	6298	2e-83
At5g65790	myb family transcription factor (MYB68)	CMFL030_O14_F	8183	4e-40
At5g65870	phytosulfokines 5 (PSK5)	CMFL052_K03_R	4578	0.001
At5g66020	phosphoinositide phosphatase family protein	CMFL032_I16_R	9096	3.7
At5g66150	glycosyl hydrolase family 38 protein	CMFL006_H06_F	259	2e-78
At5g66170	senescence-associated family protein	CMFL052_P16_F	5826	3e-05
At5g66690	UDP-glucoronosyl/UDP-glucosyl transferase family protein	CMFL003_O02_R	5173	6e-37
At5g66740	hypothetical protein	CMFL014_B12_R	8085	2e-43
At5g66830	F-box family protein	CMFL049_C16_F	5990	0.027
At5g67550	expressed protein	CMFL028_G16_F	2464	1e-06
