# Supplementary material for: Characterization of expressed sequence tags from a full-length enriched cDNA library of Cryptomeria japonica male strobili
Source: BMC Genomics. 2008 Aug 11;9:383. doi: 10.1186/1471-2164-9-383 (PMC2568000; doi:10.1186/1471-2164-9-383)
Supplement: Additional File 4 — List of male gametophyte-specific transcripts from Arabidopsis and corresponding ESTs from male strobili of Cryptomeria japonica. List of male gametophyte-specific transcripts from Arabidopsis and corresponding ESTs from male strobili of Cryptomeria japonica. This file shows that the list of male gametophyte-specific transcripts from Arabidopsis and their homologs derived from ESTs from male strobili of C. japonica. [file 1471-2164-9-383-S4.xls]

## Sheet: Suppl. table 4
Additional file 4: List of male gemetophyte-specific transcripts from Arabidopsis and corresponding ESTs from male strobili of Cryptomeria japonica
AGI code for male gametophyte-specific transcript	Putative product	EST ID	Cluster ID	E-value
At1g01040	DEAD/DEAH box helicase carpel factory / CAF	CMFL005_M18_F	6269	5e-05
At1g01130	expressed protein	CMFL047_I05_R	5270	3e-05
At1g01310	allergen V5/Tpx-1-related family protein	CMFL043_O12_F	8734	2e-39
At1g01460	phosphatidylinositol-4-phosphate 5-kinase family protein	CMFL046_H05_F	4027	0.56
At1g01980	FAD-binding domain-containing protein	CMFL021_B13_F	1784	1.2
At1g02050	chalcone and stilbene synthase family protein	CMFL045_N06_F	5492	2e-52
At1g02250	no apical meristem (NAM) family protein	CMFL029_P17_F	9388	5e-24
At1g02620	GTP-binding protein (SAR1A)	CMFL048_C03_R	10062	1e-51
At1g02670	DNA repair protein, putative	CMFL026_J02_R	2281	7e-09
At1g02700	expressed protein	CMFL023_K12_F	7782	0.17
At1g02710	glycine-rich protein	no blast hit
At1g02740	MRG family protein	CMFL037_A02_F	3201	5e-09
At1g02790	exopolygalacturonase / galacturan 1,4-alpha-galacturonidase (PGA3) / pectinase	CMFL029_K03_R	8085	5e-31
At1g02800	endo-1,4-beta-glucanase / cellulase (CEL2)	CMFL027_I18_F	2377	2e-67
At1g02830	60S ribosomal protein L22 (RPL22A)	CMFL031_F16_F	2716	1e-13
At1g03050	epsin N-terminal homology (ENTH) domain-containing protein / clathrin assembly protein-related	CMFL011_C20_F	906	4e-30
At1g03320	hypothetical protein	CMFL026_E15_F	4670	0.14
At1g03445	kelch repeat-containing protein / serine/threonine phosphoesterase family protein	CMFL041_D02_F	9854	2e-55
At1g03510	pentatricopeptide (PPR) repeat-containing protein	CMFL011_D24_R	911	5e-28
At1g03710	expressed protein	CMFL004_J02_F	296	0.055
At1g03780	targeting protein-related	CMFL021_A22_F	5223	7e-09
At1g04470	expressed protein	CMFL010_G21_R	4889	0.85
At1g04500	zinc finger CONSTANS-related	CMFL040_O18_R	9573	9e-08
At1g04540	C2 domain-containing protein	CMFL042_J05_F	5639	1e-21
At1g04670	expressed protein	CMFL041_N20_F	3642	6.5
At1g04880	high mobility group (HMG1/2) family protein / ARID/BRIGHT DNA-binding domain-containing protein	CMFL035_N08_R	8368	6e-36
At1g04920	sucrose-phosphate synthase, putative	CMFL006_C14_F	4758	0.046
At1g05040	hypothetical protein	CMFL040_F07_F	9143	0.26
At1g05290	hypothetical protein	CMFL038_A07_R	7706	0.002
At1g05330	expressed protein	CMFL027_P13_F	2417	2.6
At1g05400	hypothetical protein	CMFL042_P11_F	3733	7e-09
At1g05580	cation/hydrogen exchanger, putative (CHX23)	CMFL022_G09_F	7575	1e-12
At1g05610	glucose-1-phosphate adenylyltransferase, putative / ADP-glucose pyrophosphorylase, putative (APS2)	CMFL022_N23_F	5192	6e-28
At1g06320	hypothetical protein	CMFL023_H24_R	5299	1.9
At1g06420	expressed protein	CMFL041_M04_F	3633	1.6
At1g06750	hypothetical protein	CMFL045_G06_R	8618	0.13
At1g06810	hypothetical protein	CMFL042_P11_F	3733	0.003
At1g06970	cation/hydrogen exchanger, putative (CHX14)	CMFL022_G09_F	7575	3e-20
At1g07060	expressed protein	CMFL032_F22_R	8215	2.9
At1g07330	hypothetical protein	CMFL051_G15_R	10250	3.6
At1g07540	telomere-binding protein, putative	CMFL021_A02_R	1776	3e-09
At1g07620	GTP1/OBG family protein	CMFL034_B11_F	9441	4e-12
At1g07740	pentatricopeptide (PPR) repeat-containing protein	CMFL041_I08_R	3606	4e-19
At1g07850	fringe-related protein	CMFL030_L06_R	9495	0.58
At1g07860	expressed protein	CMFL010_D09_R	799	1.9
At1g08065	carbonic anhydrase family protein	CMFL042_D07_F	3674	4e-36
At1g08170	histone H2B family protein	CMFL043_N09_R	10181	1e-27
At1g08860	copine, putative	CMFL024_I17_F	7838	1e-39
At1g09370	pectinesterase inhibitor domain-containing protein	CMFL044_K13_R	10192	2.4
At1g09680	pentatricopeptide (PPR) repeat-containing protein	CMFL041_I08_R	3606	9e-29
At1g09700	double-stranded RNA-binding domain (DsRBD)-containing protein	CMFL032_F24_F	2799	4e-30
At1g09720	kinase interacting family protein	CMFL027_M18_F	7549	0.089
At1g09930	oligopeptide transporter OPT family protein	CMFL050_O10_R	4420	9e-69
At1g10300	GTP-binding protein-related	CMFL024_E15_F	2079	0.05
At1g10620	protein kinase family protein	CMFL008_C09_R	10251	1e-50
At1g10770	invertase/pectin methylesterase inhibitor family protein	CMFL035_N13_F	6878	4e-05
At1g10880	expressed protein	CMFL022_A12_F	1854	5e-57
At1g11250	syntaxin, putative (SYP125)	CMFL011_B15_R	896	2e-20
At1g11270	F-box family protein	CMFL026_C12_F	9075	0.0002
At1g11470	hypothetical protein	CMFL036_A18_F	3113	3.2
At1g11610	cytochrome P450, putative	CMFL050_B01_F	6018	1e-34
At1g11710	pentatricopeptide (PPR) repeat-containing protein	CMFL041_I08_R	3606	6e-19
At1g11990	expressed protein	CMFL047_E09_F	7011	2e-31
At1g12600	hypothetical protein	CMFL010_C05_F	791	3e-42
At1g12620	pentatricopeptide (PPR) repeat-containing protein	CMFL030_P18_R	2685	1e-26
At1g12940	high-affinity nitrate transporter, putative	CMFL052_O02_F	9775	7.5
At1g12960	60S ribosomal protein L27A (RPL27aA)	CMFL032_L16_F	8227	1e-19
At1g13140	cytochrome P450 family protein	CMFL040_C11_R	10102	3e-45
At1g13330	expressed protein	CMFL034_E10_R	5604	6.1
At1g13790	XH/XS domain-containing protein / XS zinc finger domain-containing protein	CMFL052_L02_F	4953	0.054
At1g13890	SNAP25 homologous protein, putative / synaptosomal-associated protein SNAP25-like, putative (SNAP30)	CMFL048_O10_R	6571	2e-13
At1g14420	pectate lyase family protein	CMFL047_C16_F	8829	6e-47
At1g14660	sodium proton exchanger, putative (NHX8)	CMFL025_H20_F	9368	0.73
At1g14750	cyclin, putative (SDS)	CMFL039_J10_R	3430	1.3
At1g14770	expressed protein	CMFL004_E22_F	4703	0.03
At1g14970	expressed protein	CMFL047_E09_F	7011	3e-25
At1g15990	cyclic nucleotide-regulated ion channel, putative (CNGC7)	CMFL008_L17_F	6734	4e-78
At1g16380	cation/proton exchanger, putative (CHX1)	CMFL022_G09_R	7575	1e-09
At1g16690	transcription factor-related	CMFL048_N19_F	9444	0.76
At1g16705	p300/CBP acetyltransferase-related protein-related	CMFL047_G23_F	4111	0.0003
At1g16760	protein kinase family protein	CMFL044_J03_R	9236	4e-42
At1g17330	metal-dependent phosphohydrolase HD domain-containing protein-related	CMFL050_H23_F	5206	1.2
At1g17540	protein kinase-related	CMFL044_J03_R	9236	3e-47
At1g17640	RNA recognition motif (RRM)-containing protein	CMFL011_B01_F	893	3e-39
At1g18280	protease inhibitor/seed storage/lipid transfer protein (LTP) family protein	CMFL038_E19_F	5296	4e-11
At1g18340	basal transcription factor complex subunit-related	CMFL011_D08_R	10262	1e-29
At1g18410	kinesin motor protein-related	CMFL040_O03_F	5782	7e-54
At1g18530	calmodulin, putative	CMFL002_E16_F	8998	2e-39
At1g18830	transducin family protein / WD-40 repeat family protein	CMFL014_O03_F	5642	6e-07
At1g18990	expressed protein	CMFL005_P20_F	6937	2e-25
At1g19030	hypothetical protein	CMFL002_N19_F	142	3e-06
At1g19060	hypothetical protein	CMFL038_C07_R	3299	0.59
At1g19090	serine/threonine protein kinase (RKF2)	CMFL021_N24_R	5250	2e-37
At1g19470	kelch repeat-containing F-box family protein	CMFL036_L20_F	8313	3e-08
At1g19500	hypothetical protein	CMFL016_L21_F	9204	1.3
At1g19780	cyclic nucleotide-regulated ion channel, putative (CNGC8)	CMFL008_L17_F	6734	6e-80
At1g19890	histone H3, putative	CMFL034_M12_F	8318	3e-64
At1g20080	C2 domain-containing protein	CMFL033_P04_F	2931	5e-53
At1g20130	family II extracellular lipase, putative	CMFL037_G20_F	7672	3e-39
At1g20350	mitochondrial import inner membrane translocase subunit Tim17, putative	CMFL027_G01_F	2360	9e-51
At1g20750	helicase-related	CMFL022_N15_F	1930	0.0004
At1g22010	hypothetical protein	CMFL047_M08_R	9530	4.8
At1g22090	expressed protein	CMFL041_J01_R	9726	2
At1g22110	expressed protein	no blast hit
At1g22130	MADS-box family protein	CMFL003_A16_F	160	4e-17
At1g22150	sulfate transporter (Sultr1;3)	CMFL017_E14_F	6146	4e-47
At1g22275	expressed protein	CMFL043_E23_F	3760	9e-25
At1g22460	expressed protein	CMFL047_E09_F	7011	4e-26
At1g22760	polyadenylate-binding protein 3 (PABP3)	CMFL031_L02_F	10311	7e-50
At1g23070	hypothetical protein	CMFL008_C01_F	609	7e-06
At1g23350	invertase/pectin methylesterase inhibitor family protein	CMFL038_K09_F	7416	0.037
At1g23420	inner no outer protein (INO)	CMFL052_P04_F	8797	2e-24
At1g23540	protein kinase family protein	CMFL008_C09_R	10251	2e-49
At1g23570	expressed protein	CMFL046_L16_F	4045	0.66
At1g23650	expressed protein	no blast hit
At1g24110	peroxidase, putative	CMFL051_N11_F	4497	8e-47
At1g24390	hypothetical protein	CMFL003_A20_F	162	3.9
At1g24650	leucine-rich repeat family protein / protein kinase family protein	CMFL006_L13_F	470	4e-39
At1g24938	hypothetical protein	CMFL040_I14_R	10119	4.4
At1g25460	oxidoreductase family protein	CMFL006_P10_F	6593	3e-48
At1g26090	hypothetical protein	CMFL004_D18_R	275	7e-50
At1g26320	NADP-dependent oxidoreductase, putative	CMFL005_B21_R	4724	3e-46
At1g26330	hypothetical protein	CMFL022_O19_F	4610	0.051
At1g26480	14-3-3 protein GF14 iota (GRF12)	CMFL023_C08_F	9733	2e-60
At1g26540	agenet domain-containing protein	CMFL032_H03_F	10313	4e-12
At1g27570	phosphatidylinositol 3- and 4-kinase family protein	CMFL034_F04_F	2966	4e-19
At1g27820	CCR4-NOT transcription complex protein, putative	CMFL042_E18_F	3680	5.5
At1g28270	rapid alkalinization factor (RALF) family protein	CMFL038_D22_F	7881	4e-14
At1g28500	hypothetical protein	CMFL049_H05_R	7996	7.7
At1g28550	Ras-related GTP-binding protein, putative	CMFL006_M16_F	5378	7e-99
At1g29140	pollen Ole e 1 allergen and extensin family protein	CMFL012_F03_F	7010	9e-16
At1g29630	exonuclease, putative	CMFL042_E23_F	5812	1.1
At1g29680	expressed protein	CMFL045_N24_R	9193	6.6
At1g30470	SIT4 phosphatase-associated family protein	CMFL012_G08_R	1030	2e-58
At1g30710	FAD-binding domain-containing protein	CMFL004_E11_F	6320	0.55
At1g30800	expressed protein	CMFL038_H08_F	3324	3.9
At1g30810	transcription factor jumonji (jmj) family protein / zinc finger (C5HC2 type) family protein	CMFL033_C03_F	9527	0.63
At1g31360	DNA helicase, putative (RECQl2)	CMFL030_D18_F	2614	2e-29
At1g31620	hypothetical protein	CMFL033_E12_R	2877	1.8
At1g32250	calmodulin, putative	CMFL002_E16_F	8998	2e-47
At1g32660	F-box family protein	CMFL026_C12_F	9075	9e-05
At1g32760	glutaredoxin family protein	CMFL003_A19_R	6258	1.1
At1g32830	hypothetical protein	CMFL044_L07_F	7280	0.97
At1g32850	ubiquitin carboxyl-terminal hydrolase family protein	CMFL049_E12_R	6547	8e-11
At1g33390	helicase domain-containing protein	CMFL039_O05_F	3457	1e-35
At1g33500	hypothetical protein	CMFL052_B23_F	4531	1.1
At1g33950	avirulence-responsive family protein / avirulence induced gene (AIG1) family protein	CMFL043_B20_F	5829	2e-42
At1g35410	hypothetical protein	CMFL040_O02_F	8347	0.13
At1g35490	bZIP family transcription factor	CMFL036_I07_F	9794	2e-05
At1g35730	pumilio/Puf RNA-binding domain-containing protein	CMFL007_G05_R	8532	6e-06
At1g35850	pumilio/Puf RNA-binding domain-containing protein	CMFL039_L17_R	8532	2.4
At1g36020	hypothetical protein	CMFL023_B12_R	7106	1.7
At1g36150	protease inhibitor/seed storage/lipid transfer protein (LTP) family protein	CMFL017_F03_F	1469	2e-10
At1g36180	acetyl-CoA carboxylase 2 (ACC2)	CMFL036_C14_R	8377	0.64
At1g36230	hypothetical protein	CMFL048_H07_F	5968	0.057
At1g36920	hypothetical protein	CMFL033_K15_R	2905	0.14
At1g41820	hypothetical protein	CMFL048_P19_F	4246	2.6
At1g41870	hypothetical protein	CMFL043_F07_F	5550	2.2
At1g42560	seven transmembrane MLO family protein / MLO-like protein 9 (MLO9)	CMFL002_I09_F	6210	2e-58
At1g43230	hypothetical protein	CMFL016_M08_F	1427	0.59
At1g43590	hypothetical protein	CMFL045_L15_F	10120	5
At1g44414	hypothetical protein	CMFL011_M05_R	960	0.46
At1g44890	expressed protein	no blast hit
At1g45100	polyadenylate-binding protein, putative / PABP, putative	CMFL031_L02_F	10311	1e-10
At1g47280	expressed protein	CMFL004_M12_F	6415	8.6
At1g47655	Dof-type zinc finger domain-containing protein	CMFL051_N01_F	10047	3e-18
At1g47780	acyl-protein thioesterase-related	CMFL047_I02_F	7201	8e-17
At1g47810	F-box family protein	CMFL021_M08_F	1832	0.2
At1g47920	syntaxin-related family protein	CMFL002_O02_R	4665	5.4
At1g48180	expressed protein	CMFL045_J14_F	9782	6.6
At1g48940	plastocyanin-like domain-containing protein	CMFL003_A20_F	162	5e-25
At1g49250	ATP dependent DNA ligase family protein	CMFL001_B02_R	4608	5.9
At1g49270	protein kinase family protein	CMFL018_M16_R	1587	7e-52
At1g49290	expressed protein	CMFL033_P09_F	2933	2.7
At1g49620	kip-related protein 7 (KRP7) / cyclin-dependent kinase inhibitor 7 (ICK7)	no blast hit
At1g49810	sodium hydrogen antiporter, putative	CMFL021_I05_F	1814	4.6
At1g49830	ethylene-responsive protein -related	CMFL034_D23_R	9486	2e-16
At1g49870	expressed protein	CMFL009_B08_R	6768	5.7
At1g49910	WD-40 repeat family protein / mitotic checkpoint protein, putative	CMFL042_H21_F	7221	1e-79
At1g49920	zinc finger protein-related	CMFL024_O24_F	5334	1.1
At1g49940	expressed protein	CMFL032_N20_F	5562	0.98
At1g50000	hypothetical protein	CMFL019_F07_F	5173	2.3
At1g50470	hypothetical protein	CMFL050_C06_F	8429	3.9
At1g50610	leucine-rich repeat transmembrane protein kinase, putative	CMFL046_N16_R	9507	5e-34
At1g51250	expressed protein	CMFL034_F23_R	6181	0.42
At1g51410	cinnamyl-alcohol dehydrogenase, putative (CAD)	CMFL041_P10_F	10146	3e-80
At1g51490	glycosyl hydrolase family 1 protein	CMFL036_J12_F	7550	6e-45
At1g51900	hypothetical protein	CMFL042_N19_F	3727	3e-15
At1g51915	cryptdin protein-related	no blast hit
At1g51960	calmodulin-binding family protein	CMFL022_A24_F	9223	1e-14
At1g52450	ubiquitin carboxyl-terminal hydrolase-related	CMFL049_I18_F	9925	0.71
At1g52530	expressed protein	CMFL018_G22_F	1558	0.23
At1g52680	late embryogenesis abundant protein-related / LEA protein-related	CMFL052_E10_F	4542	0.041
At1g52900	disease resistance protein (TIR class), putative	CMFL001_F09_F	25	3e-20
At1g52920	lanthionine synthetase C-like family protein	CMFL037_M18_F	9581	6e-23
At1g52940	calcineurin-like phosphoesterase family protein	CMFL044_E18_F	3839	2e-37
At1g53020	ubiquitin-conjugating enzyme family protein	CMFL031_F11_F	5048	5e-12
At1g53260	hypothetical protein	CMFL046_A10_R	7018	4e-10
At1g53600	pentatricopeptide (PPR) repeat-containing protein	CMFL010_L23_F	855	2e-31
At1g53650	RNA-binding protein, putative	CMFL007_J05_F	4798	3e-51
At1g54070	dormancy/auxin associated protein-related	CMFL043_P09_F	4651	3e-10
At1g54240	hypothetical protein	no blast hit
At1g54550	F-box family protein	CMFL011_G03_F	921	0.001
At1g54860	expressed protein	CMFL007_P14_F	4809	6.7
At1g55040	zinc finger (Ran-binding) family protein	CMFL041_E10_F	3586	1e-10
At1g55050	expressed protein	CMFL023_E16_R	7761	1.3
At1g55255	zinc finger (C3HC4-type RING finger) family protein	CMFL025_I11_F	2186	7e-05
At1g55560	multi-copper oxidase type I family protein	CMFL011_B23_F	899	8e-45
At1g55570	multi-copper oxidase type I family protein	CMFL011_B23_F	899	4e-46
At1g55600	WRKY family transcription factor	CMFL032_P04_R	8236	1e-18
At1g55800	hypothetical protein	CMFL021_H11_F	1809	2e-26
At1g55870	CAF1 family ribonuclease	CMFL041_L05_R	5799	3
At1g55880	pyridoxal-5'-phosphate-dependent enzyme, beta family protein	CMFL044_P03_F	3895	6e-51
At1g55915	expressed protein	CMFL033_C14_F	8249	1e-52
At1g56030	MIF4G domain-containing protein / U-box domain-containing protein	CMFL040_F06_F	3489	6e-07
At1g56160	myb family transcription factor (MYB72)	CMFL047_K17_F	9714	3e-49
At1g56345	pseudouridine synthase family protein	CMFL009_E07_R	6782	0.0004
At1g56360	calcineurin-like phosphoesterase family protein	CMFL044_E18_F	3839	3e-42
At1g56410	heat shock cognate 70 kDa protein, putative / HSC70, putative / HSP70, putative	CMFL009_G08_F	720	7e-83
At1g56570	pentatricopeptide (PPR) repeat-containing protein	CMFL011_D24_R	911	3e-34
At1g56690	pentatricopeptide (PPR) repeat-containing protein	CMFL004_B09_R	259	1e-48
At1g57550	hydrophobic protein, putative / low temperature and salt responsive protein, putative	CMFL013_O05_R	4957	1e-14
At1g57670	Toll-Interleukin-Resistance (TIR) domain-containing protein	CMFL004_D24_F	277	2e-16
At1g58120	expressed protein	CMFL028_I23_R	7602	9e-12
At1g58210	kinase interacting family protein	CMFL029_N22_R	2581	1.3
At1g58450	peptidyl-prolyl cis-trans isomerase FKBP-type family protein	CMFL045_J02_R	3950	2e-11
At1g59550	UBX domain-containing protein	CMFL039_L21_R	9275	0.22
At1g59630	F-box family protein-related	CMFL041_N21_R	8650	3.9
At1g59660	nucleoporin family protein	CMFL032_I02_F	2809	9e-32
At1g59780	disease resistance protein (CC-NBS-LRR class), putative	CMFL045_C12_R	3913	4e-09
At1g59800	cullin-related	CMFL035_M17_F	3097	2e-17
At1g59860	17.6 kDa class I heat shock protein (HSP17.6A-CI)	CMFL031_E18_F	8159	4e-43
At1g60180	hypothetical protein	CMFL029_D10_F	2524	0.042
At1g60240	apical meristem formation protein-related	CMFL029_P17_F	9388	0.004
At1g60570	kelch repeat-containing F-box family protein	CMFL040_D24_F	3480	7e-08
At1g60980	gibberellin 20-oxidase, putative	CMFL038_F24_R	7025	4e-30
At1g61120	terpene synthase/cyclase family protein	CMFL006_H07_R	452	7e-25
At1g61290	syntaxin, putative (SYP124)	CMFL011_B15_F	896	9e-21
At1g61340	F-box family protein	CMFL040_G16_F	3499	0.082
At1g61450	expressed protein	CMFL033_A17_R	2860	0.35
At1g61630	equilibrative nucleoside transporter, putative (ENT7)	CMFL028_K22_F	6570	1e-36
At1g61700	DNA-directed RNA polymerase II, putative (RPB10)	CMFL021_E13_R	7635	5e-35
At1g61920	hypothetical protein	CMFL030_O01_R	10050	8.7
At1g61940	F-box family protein / tubby family protein	CMFL001_P08_F	68	1e-30
At1g62690	expressed protein	CMFL037_L22_F	3271	0.014
At1g62910	pentatricopeptide (PPR) repeat-containing protein	CMFL041_I08_R	3606	8e-32
At1g63060	expressed protein	CMFL019_N14_F	7540	2e-09
At1g63070	pentatricopeptide (PPR) repeat-containing protein	CMFL041_I08_R	3606	4e-29
At1g63190	hypothetical protein	CMFL043_J09_F	5840	4.4
At1g63210	hypothetical protein	CMFL034_M09_F	9222	4.8
At1g63480	DNA-binding family protein	CMFL036_J17_F	9462	1e-21
At1g64260	zinc finger protein-related	CMFL005_B19_F	6442	3.8
At1g64300	protein kinase family protein	CMFL040_K07_F	6777	2e-09
At1g64320	myosin heavy chain-related	CMFL029_A02_F	2512	0.37
At1g65110	ubiquitin carboxyl-terminal hydrolase-related	CMFL013_I22_F	7098	9.9
At1g65120	ubiquitin carboxyl-terminal hydrolase-related	CMFL036_M19_R	6580	1.6
At1g65240	aspartyl protease family protein	CMFL051_I16_F	5874	4e-20
At1g65810	tRNA-splicing endonuclease positive effector-related	CMFL046_I01_R	8815	9.4
At1g66000	expressed protein	CMFL011_A01_F	885	0.39
At1g66110	hypothetical protein	CMFL031_L23_F	4773	3.6
At1g66310	F-box family protein	CMFL031_J05_F	5520	2e-11
At1g66490	F-box family protein	CMFL049_C16_F	5990	0.002
At1g66640	expressed protein	CMFL031_J05_F	5520	4e-05
At1g66790	hypothetical protein	CMFL050_H04_F	4381	2.3
At1g66850	protease inhibitor/seed storage/lipid transfer protein (LTP) family protein	CMFL044_A06_F	10184	0.27
At1g67180	zinc finger (C3HC4-type RING finger) family protein / BRCT domain-containing protein	CMFL027_C11_F	7033	8e-06
At1g67210	proline-rich spliceosome-associated (PSP) family protein / zinc knuckle (CCHC-type) family protein	CMFL036_A14_R	6820	4e-16
At1g67290	glyoxal oxidase-related	CMFL035_G08_F	5637	2e-33
At1g67370	meiotic asynaptic mutant 1 (ASY1)	CMFL038_D14_R	3304	2e-39
At1g67450	F-box family protein	CMFL026_C12_F	9075	0.002
At1g67540	expressed protein	CMFL023_H13_F	7772	2.9
At1g67623	F-box family protein	CMFL019_B16_F	5080	0.011
At1g67670	hypothetical protein	CMFL038_K24_F	8487	0.093
At1g67780	hypothetical protein	CMFL051_K08_R	9745	3.5
At1g67855	hypothetical protein	CMFL026_M09_R	7946	8.7
At1g68090	annexin 5 (ANN5)	CMFL015_J08_F	5450	2e-33
At1g68120	expressed protein	CMFL032_K07_R	2833	8e-05
At1g68750	phosphoenolpyruvate carboxylase family protein / PEP carboxylase family protein	CMFL008_J13_F	6240	1.9
At1g69430	hypothetical protein	CMFL034_N11_F	7572	3e-20
At1g69540	MADS-box family protein	CMFL023_G10_F	1992	5e-12
At1g69630	F-box family protein	CMFL031_J05_F	5520	1e-12
At1g69660	meprin and TRAF homology domain-containing protein / MATH domain-containing protein	CMFL050_O22_F	9582	0.0003
At1g70400	hypothetical protein	CMFL004_E18_F	4702	3e-44
At1g70430	protein kinase family protein	CMFL041_O20_F	3648	1e-35
At1g70540	invertase/pectin methylesterase inhibitor family protein	CMFL032_N03_F	8232	0.053
At1g70650	zinc finger (Ran-binding) family protein	CMFL008_K21_F	10255	0.0005
At1g70870	major latex protein-related / MLP-related	CMFL029_F17_R	7146	3.6
At1g71280	DEAD/DEAH box helicase, putative	CMFL037_O21_F	6269	2e-16
At1g71290	F-box family protein-related	no blast hit
At1g71490	pentatricopeptide (PPR) repeat-containing protein	CMFL011_D24_R	911	4e-41
At1g71680	lysine and histidine specific transporter, putative	CMFL014_H14_F	9812	2e-61
At1g72100	late embryogenesis abundant domain-containing protein / LEA domain-containing protein	CMFL035_J22_F	7775	5e-11
At1g72260	thionin (THI2.1)	CMFL047_I12_F	8835	0.65
At1g72270	expressed protein	CMFL051_F08_F	6048	4e-16
At1g72290	trypsin and protease inhibitor family protein / Kunitz family protein	CMFL048_I14_R	10225	0.52
At1g72460	leucine-rich repeat transmembrane protein kinase, putative	CMFL018_M16_R	1587	2e-22
At1g72530	plastid developmental protein DAG, putative	CMFL027_O02_F	8007	1e-22
At1g72660	developmentally regulated GTP-binding protein, putative	CMFL034_B11_F	9441	0.0001
At1g72960	root hair defective 3 GTP-binding (RHD3) family protein	CMFL048_A24_F	4154	3.9
At1g73070	leucine-rich repeat family protein	CMFL024_B10_F	2055	7e-34
At1g73510	hypothetical protein	CMFL038_L16_R	7405	5.7
At1g73570	suppressor of lin-12-like protein-related / sel-1 protein-related	CMFL011_C04_F	9197	0.001
At1g73930	expressed protein	CMFL040_O23_R	7271	2e-07
At1g74220	expressed protein	no blast hit
At1g74240	mitochondrial substrate carrier family protein	CMFL027_F15_R	2356	3e-31
At1g74620	zinc finger (C3HC4-type RING finger) family protein	CMFL043_G11_R	9990	4e-10
At1g74870	expressed protein	CMFL011_A20_F	892	0.005
At1g75050	thaumatin-like protein, putative / pathogenesis-related protein, putative	CMFL047_O18_F	7112	6e-60
At1g75290	isoflavone reductase, putative	CMFL029_L11_F	9576	7e-68
At1g75790	multi-copper oxidase type I family protein	CMFL011_B23_F	899	4e-40
At1g75870	hypothetical protein	CMFL025_H03_R	4731	3.8
At1g75920	family II extracellular lipase 5 (EXL5)	CMFL045_I08_F	9848	9e-31
At1g76320	far-red impaired responsive protein, putative	CMFL050_E19_F	4371	2.3
At1g76370	protein kinase, putative	CMFL043_G21_R	8715	6e-49
At1g76640	calmodulin-related protein, putative	CMFL045_M12_F	8793	3e-22
At1g77390	cyclin, putative	CMFL010_J22_R	6881	1e-26
At1g77655	expressed protein	CMFL038_D03_R	5211	1.8
At1g77720	protein kinase family protein	CMFL038_P18_R	5650	5e-17
At1g77730	pleckstrin homology (PH) domain-containing protein	CMFL014_O22_F	1277	1e-33
At1g77980	MADS-box family protein	CMFL023_G10_F	1992	2e-18
At1g78400	glycoside hydrolase family 28 protein / polygalacturonase (pectinase) family protein	CMFL029_K03_R	8085	3e-30
At1g78750	F-box family protein	CMFL031_J05_F	5520	4e-15
At1g78940	protein kinase family protein	CMFL044_J03_R	9236	3e-45
At1g79400	cation/proton exchanger, putative (CHX2)	CMFL022_G09_R	7575	6e-07
At1g79780	integral membrane protein, putative	CMFL020_L09_F	9020	0.2
At1g79800	plastocyanin-like domain-containing protein	CMFL044_I02_F	10101	2e-24
At1g79900	mitochondrial substrate carrier family protein	CMFL003_O14_F	7240	2e-34
At1g79960	ovate protein-related	CMFL020_N16_R	9371	5.1
At1g80110	expressed protein	CMFL046_L02_F	10055	9e-12
At1g80370	cyclin, putative	CMFL010_J22_R	6881	4e-29
At1g80630	leucine-rich repeat family protein	CMFL051_P05_R	4509	2e-19
At1g80660	ATPase 9, plasma membrane-type, putative / proton pump 9, putative / proton-exporting ATPase, putative	CMFL025_G24_F	2181	3e-50
At2g01770	integral membrane family protein	CMFL044_C14_F	10219	7e-66
At2g01810	PHD finger family protein	CMFL044_D05_R	5853	4e-14
At2g01920	epsin N-terminal homology (ENTH) domain-containing protein / clathrin assembly protein-related	CMFL011_C20_F	906	8e-07
At2g02140	plant defensin-fusion protein, putative (PDF2.6)	CMFL008_K23_R	6733	0.15
At2g02290	NLI interacting factor (NIF) family protein	CMFL032_I21_R	8220	4.1
At2g02340	F-box family protein / SKP1 interacting partner 3-related	CMFL046_L02_F	10055	2e-36
At2g02550	exonuclease family protein	CMFL012_I20_F	7024	0.6
At2g02660	hypothetical protein	CMFL043_M08_R	3797	0.085
At2g02720	pectate lyase family protein	CMFL047_C16_F	8829	5e-48
At2g03040	transmembrane protein-related	CMFL052_L05_F	4668	1e-26
At2g03060	MADS-box family protein	CMFL023_G10_F	1992	2e-13
At2g03160	E3 ubiquitin ligase SCF complex subunit SKP1/ASK1 (At19), putative	CMFL039_J15_F	5123	0.6
At2g03170	E3 ubiquitin ligase SCF complex subunit SKP1/ASK1 (At14), putative	CMFL031_N03_R	5136	6.9
At2g03210	xyloglucan fucosyltransferase, putative (FUT2)	CMFL017_P04_R	7404	3e-59
At2g03410	Mo25 family protein	CMFL046_I23_F	9669	1e-33
At2g03560	F-box family protein (FBX7)	CMFL026_C12_F	9075	0.01
At2g03630	hypothetical protein	CMFL040_N12_F	9812	7.2
At2g04063	glycine-rich protein	no blast hit
At2g04220	hypothetical protein	CMFL001_K23_R	47	2e-16
At2g04675	expressed protein	CMFL035_I04_R	3071	6.5
At2g04970	hypothetical protein	CMFL044_L07_F	7280	1.1
At2g05000	hypothetical protein	CMFL016_K22_R	1417	0.12
At2g05850	serine carboxypeptidase S10 family protein	CMFL045_J24_F	9427	1e-54
At2g06040	expressed protein	CMFL051_J12_F	6052	0.81
At2g06390	hypothetical protein	no blast hit
At2g06960	oxidoreductase, 2OG-Fe(II) oxygenase family protein	CMFL019_O04_R	5120	8e-14
At2g07040	leucine-rich repeat transmembrane protein kinase, putative	CMFL046_N16_R	9507	6e-34
At2g07120	F-box family protein-related	CMFL014_J06_F	1240	3.8
At2g07140	F-box family protein	CMFL005_H23_F	9075	0.0002
At2g07240	Ulp1 protease family protein	CMFL004_N08_F	6418	0.98
At2g07300	hypothetical protein	CMFL012_K18_F	1056	5.8
At2g07560	ATPase, plasma membrane-type, putative / proton pump, putative	CMFL025_G24_F	2181	1e-44
At2g07681	cytochrome c biogenesis protein, putative	CMFL033_L24_F	4976	2.5
At2g07691	hypothetical protein	CMFL042_N12_F	3726	1.2
At2g07701	expressed protein	no blast hit
At2g07702	expressed protein	CMFL043_G21_F	8715	0.38
At2g07706	expressed protein	CMFL001_O08_R	64	7.1
At2g07721	hypothetical protein	CMFL038_B01_R	3292	1.4
At2g07739	expressed protein	CMFL024_G03_R	2086	1.3
At2g09910	hypothetical protein	CMFL021_J11_F	5351	0.81
At2g10370	hypothetical protein	CMFL033_G19_F	2885	0.31
At2g10440	hypothetical protein	CMFL041_C13_F	8615	3e-09
At2g10870	hypothetical protein	CMFL052_D06_F	4539	8.7
At2g10970	invertase/pectin methylesterase inhibitor family protein	CMFL014_J03_F	1238	0.15
At2g12190	cytochrome P450, putative	CMFL041_L06_R	10037	6e-43
At2g13350	C2 domain-containing protein	CMFL042_J05_F	5639	4e-20
At2g13550	expressed protein	CMFL046_C05_R	5795	0.23
At2g13570	CCAAT-box binding transcription factor, putative	CMFL003_J01_F	9029	3e-46
At2g13600	pentatricopeptide (PPR) repeat-containing protein	CMFL011_D24_R	911	6e-48
At2g13620	cation/hydrogen exchanger, putative (CHX15)	CMFL022_G09_F	7575	3e-29
At2g14140	hypothetical protein	CMFL052_G15_R	9324	4.5
At2g14830	expressed protein	CMFL042_N19_F	3727	2e-25
At2g15535	SLR1 binding pollen coat protein-related	CMFL034_P10_F	9550	0.45
At2g15640	F-box family protein	CMFL026_C12_F	9075	0.01
At2g16120	mannitol transporter, putative	CMFL011_B05_F	6910	5e-49
At2g16190	hypothetical protein	CMFL008_C18_F	6695	7e-05
At2g16450	F-box family protein	CMFL026_C12_F	9075	0.023
At2g16730	glycosyl hydrolase family 35 protein	CMFL049_H01_F	5132	5e-68
At2g17020	F-box family protein (FBL10)	CMFL029_D10_F	2524	7e-06
At2g17170	protein kinase family protein	CMFL011_P13_F	985	1e-39
At2g17180	zinc finger (C2H2 type) family protein	CMFL030_B22_R	2601	4e-09
At2g17770	ABA-responsive element binding protein, putative	CMFL005_O17_F	6505	2e-05
At2g17860	pathogenesis-related thaumatin family protein	CMFL001_O12_F	6165	8e-56
At2g17950	homeodomain transcription factor (WUSCHEL)	CMFL040_D18_F	9041	4e-24
At2g18080	serine carboxypeptidase S28 family protein	CMFL050_C08_F	4356	4e-06
At2g18260	syntaxin-related protein, putative (SYP112)	CMFL011_B15_F	896	3e-12
At2g18270	expressed protein	CMFL004_L20_F	314	8.5
At2g18320	hypothetical protein	CMFL020_O10_F	1764	2.2
At2g18340	late embryogenesis abundant domain-containing protein / LEA domain-containing protein	CMFL035_J22_F	7775	1e-05
At2g18470	protein kinase family protein	CMFL018_M16_R	1587	7e-49
At2g18530	protein kinase family protein	CMFL030_J09_F	9198	7e-11
At2g18810	hypothetical protein	CMFL048_L15_F	4218	1.3
At2g19000	expressed protein	CMFL025_G06_F	2176	0.014
At2g19040	rapid alkalinization factor (RALF) family protein	CMFL040_B02_R	5763	0.006
At2g19400	protein kinase, putative	CMFL038_P18_R	5650	4e-36
At2g19770	profilin 4 (PRO4) (PFN4)	CMFL049_C17_F	5991	2e-47
At2g19890	expressed protein	CMFL042_P11_F	3733	0.0007
At2g19980	allergen V5/Tpx-1-related family protein	CMFL043_O12_F	8734	4e-20
At2g20210	leucine-rich repeat family protein	CMFL018_O08_F	1597	2e-07
At2g20430	p21-rho-binding domain-containing protein	CMFL001_P23_F	71	2.3
At2g20440	RabGAP/TBC domain-containing protein	CMFL036_B05_F	9298	7e-33
At2g20470	protein kinase, putative	CMFL038_P18_R	5650	2e-41
At2g20480	expressed protein	CMFL016_A21_R	7273	2.3
At2g20616	hypothetical protein	CMFL013_J15_R	1143	1.6
At2g20620	expressed protein	CMFL048_F02_R	9152	2.2
At2g20700	expressed protein	CMFL010_C10_F	793	1e-13
At2g20800	pyridine nucleotide-disulphide oxidoreductase family protein	CMFL027_M22_F	5889	1e-83
At2g20970	hypothetical protein	CMFL050_O21_R	8640	2.4
At2g21110	disease resistance-responsive family protein	CMFL038_M13_F	4925	9e-28
At2g21420	zinc finger protein-related	CMFL003_A11_R	6254	5e-17
At2g21480	protein kinase family protein	CMFL008_C09_R	10251	1e-50
At2g21510	DNAJ heat shock N-terminal domain-containing protein	CMFL050_C02_F	5160	1e-60
At2g21890	mannitol dehydrogenase, putative	CMFL036_G06_F	10042	1e-66
At2g21990	expressed protein	CMFL006_E14_F	9766	2.5
At2g22030	kelch repeat-containing F-box family protein	CMFL036_L20_F	8313	3e-09
At2g22060	expressed protein	CMFL050_L15_F	4402	0.27
At2g22950	calcium-transporting ATPase, plasma membrane-type, putative / Ca2+-ATPase, putative (ACA7)	CMFL020_A05_R	1696	3e-58
At2g23160	F-box family protein	CMFL033_M18_F	2917	0.009
At2g23480	hypothetical protein	CMFL048_B20_F	4159	3.7
At2g23530	expressed protein	CMFL006_G10_F	6546	0.018
At2g23900	glycoside hydrolase family 28 protein / polygalacturonase (pectinase) family protein	CMFL011_O12_F	6985	4e-51
At2g23970	defense-related protein, putative	CMFL039_C22_F	9067	2e-35
At2g24000	serine carboxypeptidase S10 family protein	CMFL006_L09_F	469	3e-54
At2g24370	protein kinase family protein	CMFL044_J03_R	9236	3e-45
At2g24450	fasciclin-like arabinogalactan family protein	CMFL048_G05_F	9483	2e-23
At2g24740	SET domain-containing protein (SUVH8)	CMFL031_C07_F	2703	5e-16
At2g25380	zinc finger protein-related	CMFL003_A11_R	6254	5e-23
At2g25600	potassium channel protein, putative	CMFL030_G15_F	2630	2e-26
At2g25630	glycosyl hydrolase family 1 protein	CMFL036_J12_F	7550	3e-64
At2g25890	glycine-rich protein / oleosin	CMFL030_N09_F	5498	2e-17
At2g26000	zinc finger (C3HC4-type RING finger) family protein	CMFL040_P03_F	7217	9e-27
At2g26450	pectinesterase family protein	CMFL013_F15_R	9246	5e-39
At2g26490	transducin family protein / WD-40 repeat family protein	CMFL036_D06_F	9958	5e-36
At2g27120	DNA-directed DNA polymerase epsilon catalytic subunit, putative	CMFL036_N19_F	5063	0.58
At2g27180	expressed protein	no blast hit
At2g27240	expressed protein	CMFL049_N19_F	4331	0.89
At2g27410	hypothetical protein	CMFL035_G11_F	3066	2.5
At2g27520	F-box family protein	CMFL026_C12_F	35	6e-06
At2g27750	nucleolar matrix protein-related	CMFL042_G01_F	9063	0.87
At2g27880	argonaute protein, putative / AGO, putative	CMFL004_D05_R	272	2e-29
At2g28090	heavy-metal-associated domain-containing protein	CMFL003_J18_F	216	3e-05
At2g28180	cation/hydrogen exchanger, putative (CHX8)	CMFL022_G09_R	7575	0.001
At2g28240	hydroxyproline-rich glycoprotein family protein	CMFL042_M04_F	3721	0.0002
At2g28560	expressed protein	CMFL022_E02_F	1871	2e-38
At2g28610	homeobox-leucine zipper transcription factor (PRESSED FLOWER)	CMFL040_D18_F	9041	5e-17
At2g28640	exocyst subunit EXO70 family protein	CMFL050_C10_R	4835	7e-10
At2g28680	cupin family protein	CMFL004_D01_F	9732	5e-48
At2g29040	exostosin family protein	CMFL044_L07_R	7280	8e-35
At2g29410	zinc transporter, putative	CMFL009_H01_F	9801	9e-32
At2g29600	kelch repeat-containing F-box family protein	CMFL036_L20_F	8313	1e-07
At2g29605	hypothetical protein	CMFL047_A13_F	9172	7e-09
At2g29790	expressed protein	CMFL021_L01_F	1823	0.46
At2g29940	ABC transporter family protein	CMFL026_N06_F	2307	4e-96
At2g30240	cation/hydrogen exchanger, putative (CHX13)	CMFL022_G09_F	7575	4e-18
At2g30290	vacuolar sorting receptor, putative	CMFL002_F19_F	99	3e-25
At2g30630	expressed protein	CMFL045_G06_R	8618	0.32
At2g30690	expressed protein	CMFL005_P20_F	6937	1e-30
At2g30940	protein kinase family protein	CMFL041_E06_R	3585	3e-25
At2g31100	lipase, putative	CMFL021_G11_R	4878	2e-23
At2g31250	glutamyl-tRNA reductase, putative	CMFL017_K01_F	1497	9e-52
At2g31470	F-box family protein	CMFL021_M08_F	1832	0.02
At2g31500	calcium-dependent protein kinase, putative / CDPK, putative	CMFL025_E15_F	2165	1e-71
At2g31760	zinc finger protein-related	CMFL022_G03_F	1883	5e-31
At2g32360	ubiquitin family protein	CMFL024_G08_F	6953	1.9
At2g32470	F-box family protein-related	CMFL041_F13_R	8623	3
At2g32670	synaptobrevin family protein	CMFL048_I09_F	9783	4e-93
At2g32780	ubiquitin-specific protease 1, putative (UBP1)	CMFL049_E12_R	6547	6e-07
At2g32890	hypothetical protein	no blast hit
At2g33100	cellulose synthase family protein	CMFL042_O17_F	3730	1e-50
At2g33240	myosin, putative	CMFL050_C01_F	6984	0.64
At2g33270	thioredoxin family protein	CMFL031_L06_F	2742	4e-32
At2g33320	C2 domain-containing protein	CMFL042_J05_F	5639	5e-22
At2g33350	hypothetical protein	CMFL040_O18_R	9573	3e-08
At2g33420	expressed protein	CMFL034_B04_F	2944	5.5
At2g33670	seven transmembrane MLO family protein / MLO-like protein 5 (MLO5)	CMFL002_I09_F	6210	1e-58
At2g33690	late embryogenesis abundant protein, putative / LEA protein, putative	CMFL004_P04_F	329	1.3
At2g33870	Ras-related GTP-binding protein, putative	CMFL006_M16_F	5378	1e-95
At2g34100	expressed protein	no blast hit
At2g34370	pentatricopeptide (PPR) repeat-containing protein	CMFL036_F10_R	3138	1e-18
At2g34440	MADS-box family protein	CMFL023_G10_F	1992	1e-14
At2g34800	hypothetical protein	CMFL051_M11_R	4491	8.4
At2g34820	basic helix-loop-helix (bHLH) family protein	CMFL011_F07_R	6934	0.0001
At2g35030	pentatricopeptide (PPR) repeat-containing protein	CMFL049_L20_F	4320	1e-30
At2g35070	expressed protein	CMFL052_N06_F	5479	1.6
At2g35075	hypothetical protein	CMFL046_D15_R	4010	0.38
At2g35160	SET domain-containing protein (SUVH5)	CMFL031_C07_F	2703	5e-33
At2g35310	transcriptional factor B3 family protein	CMFL010_A23_F	10260	6e-07
At2g36020	abscisic acid-responsive HVA22 family protein	CMFL029_K05_F	6970	7e-14
At2g36180	calmodulin-related protein, putative	CMFL051_G22_R	6792	2e-26
At2g36190	beta-fructosidase, putative / beta-fructofuranosidase, putative	CMFL003_H12_F	202	6e-46
At2g36370	F-box family protein (FBL11)	CMFL051_K18_R	4485	0.0008
At2g36660	polyadenylate-binding protein, putative / PABP, putative	CMFL031_L02_F	10311	1e-57
At2g36980	pentatricopeptide (PPR) repeat-containing protein	CMFL010_L23_F	855	3e-34
At2g37010	ABC transporter family protein	CMFL039_J21_R	8540	3e-52
At2g37070	expressed protein	CMFL008_I11_F	6723	0.93
At2g37610	hypothetical protein	CMFL022_N07_F	9406	0.0007
At2g37740	zinc finger (C2H2 type) family protein	CMFL042_F13_F	3684	0.002
At2g38150	alpha 1,4-glycosyltransferase family protein / glycosyltransferase sugar-binding DXD motif-containing protein	CMFL029_L14_R	7453	5e-11
At2g38720	microtubule associated protein (MAP65/ASE1) family protein	CMFL002_M04_F	136	2e-48
At2g38910	calcium-dependent protein kinase, putative / CDPK, putative	CMFL025_E15_F	2165	2e-64
At2g38920	SPX (SYG1/Pho81/XPR1) domain-containing protein / zinc finger (C3HC4-type RING finger) protein-related	CMFL022_G14_F	1886	1e-29
At2g39240	RNA polymerase I specific transcription initiation factor RRN3 family protein	CMFL032_F22_R	8215	1e-10
At2g39790	mitochondrial glycoprotein family protein / MAM33 family protein	CMFL013_H05_R	9021	1e-14
At2g39820	eukaryotic translation initiation factor 6, putative / eIF-6, putative	CMFL020_E06_R	1720	5e-46
At2g40180	protein phosphatase 2C, putative / PP2C, putative	CMFL017_C13_F	1457	8e-42
At2g40310	glycoside hydrolase family 28 protein / polygalacturonase (pectinase) family protein	CMFL029_K03_R	8085	2e-30
At2g40500	protein kinase family protein	CMFL041_B01_R	7173	2e-09
At2g40780	hypothetical protein	CMFL003_K01_F	6308	9e-29
At2g40790	thioredoxin family protein	CMFL004_L12_F	6405	7e-25
At2g40990	zinc finger (DHHC type) family protein	CMFL027_G04_R	6737	3e-08
At2g41050	PQ-loop repeat family protein / transmembrane family protein	CMFL038_L07_R	3350	1e-22
At2g41860	calcium-dependent protein kinase, putative / CDPK, putative	CMFL025_E15_F	2165	3e-77
At2g41930	protein kinase family protein	CMFL030_J09_F	9198	2e-13
At2g42100	actin, putative	CMFL025_K07_F	9444	8e-87
At2g42370	expressed protein	CMFL041_J13_F	3613	3.7
At2g42380	bZIP transcription factor family protein	CMFL004_M17_R	318	5e-06
At2g42480	meprin and TRAF homology domain-containing protein / MATH domain-containing protein	CMFL050_O22_F	9582	8e-06
At2g42830	agamous-like MADS box protein AGL5 / floral homeodomain transcription factor (AGL5)	CMFL040_O12_F	3545	2e-38
At2g42920	pentatricopeptide (PPR) repeat-containing protein	CMFL010_L23_F	855	3e-32
At2g43270	F-box family protein	CMFL020_A21_F	1701	0.002
At2g43900	endonuclease/exonuclease/phosphatase family protein	CMFL049_M01_R	8895	4e-49
At2g43990	expressed protein	CMFL027_G11_F	7411	1.5
At2g44470	glycosyl hydrolase family 1 protein	CMFL009_M15_F	10145	7e-61
At2g44540	glycosyl hydrolase family 9 protein	CMFL027_I18_F	2377	3e-54
At2g44560	glycosyl hydrolase family 9 protein	CMFL027_I18_F	2377	2e-51
At2g44570	glycosyl hydrolase family 9 protein	CMFL027_I18_F	2377	8e-50
At2g44590	dynamin-like protein D (DL1D)	CMFL050_A11_F	4650	1e-66
At2g45130	SPX (SYG1/Pho81/XPR1) domain-containing protein	CMFL052_M05_F	4649	2e-07
At2g45270	glycoprotease M22 family protein	CMFL023_C11_F	1962	4e-62
At2g45490	protein kinase, putative	CMFL038_P18_R	5650	5e-35
At2g45610	expressed protein	CMFL031_E11_F	8036	1e-31
At2g45800	LIM domain-containing protein	CMFL029_A08_F	7171	2e-53
At2g46110	ketopantoate hydroxymethyltransferase family protein	CMFL047_I10_F	4120	3e-62
At2g46300	expressed protein	CMFL036_H20_F	6311	3e-05
At2g46360	expressed protein	CMFL046_J16_R	8209	1.3
At2g46480	glycosyl transferase family 8 protein	CMFL014_G03_R	1224	8e-48
At2g47020	peptide chain release factor, putative	CMFL037_O18_R	8457	2.7
At2g47050	invertase/pectin methylesterase inhibitor family protein	CMFL041_P04_F	8302	0.67
At2g47120	short-chain dehydrogenase/reductase (SDR) family protein	CMFL025_L01_F	2200	2e-40
At2g47280	pectinesterase family protein	CMFL033_O12_F	8109	7e-32
At2g47340	invertase/pectin methylesterase inhibitor family protein	CMFL008_C12_F	4812	0.0007
At3g01020	iron-sulfur cluster assembly complex protein, putative	CMFL039_D07_F	10327	1e-55
At3g01240	expressed protein	CMFL046_E11_F	10093	0.48
At3g01250	expressed protein	CMFL002_I09_R	6210	6.4
At3g01430	expressed protein	CMFL004_F12_F	6368	8e-07
At3g01620	glycosyl transferase family 17 protein	CMFL029_J22_F	2562	2.5
At3g01630	nodulin-related	CMFL003_D21_F	180	2e-36
At3g01700	arabinogalactan-protein (AGP11)	no blast hit
At3g01990	ACT domain-containing protein (ACR6)	CMFL034_G09_F	2972	4e-27
At3g02010	pentatricopeptide (PPR) repeat-containing protein	CMFL004_B09_R	259	4e-47
At3g02440	expressed protein	CMFL016_M10_R	4991	6e-23
At3g02810	protein kinase family protein	CMFL043_G21_R	8715	2e-49
At3g02840	immediate-early fungal elicitor family protein	CMFL048_J10_F	4208	0.37
At3g03430	polcalcin, putative / calcium-binding pollen allergen, putative	CMFL045_M12_F	8793	1e-14
At3g03510	phototropic-responsive NPH3 family protein	CMFL005_B03_F	6437	8e-17
At3g03580	pentatricopeptide (PPR) repeat-containing protein	CMFL004_B09_R	259	1e-49
At3g03800	syntaxin, putative (SYP131)	CMFL011_B15_R	896	1e-13
At3g04360	C2 domain-containing protein	CMFL042_J05_F	5639	3e-17
At3g04620	expressed protein	CMFL022_K07_R	9381	2.9
At3g04660	F-box family protein	CMFL050_B11_R	4352	3.3
At3g04690	protein kinase family protein	CMFL018_M16_R	1587	1e-50
At3g05440	C2 domain-containing protein	CMFL026_I19_R	7934	1.7
At3g05610	pectinesterase family protein	CMFL013_F15_R	9246	5e-40
At3g05630	phospholipase D, putative (PLDP2)	CMFL021_A24_R	7312	9.4
At3g05640	protein phosphatase 2C, putative / PP2C, putative	CMFL017_C13_F	1457	4e-13
At3g05720	importin alpha-1 subunit, putative	CMFL004_I14_F	6388	1e-20
At3g05790	Lon protease, putative	CMFL039_N22_F	3454	4e-46
At3g05820	beta-fructofuranosidase, putative / invertase, putative / saccharase, putative / beta-fructosidase, putative	CMFL042_G16_F	5814	1e-101
At3g05930	germin-like protein (GLP8)	CMFL033_I08_F	4789	1e-57
At3g06260	galactinol synthase, putative	CMFL038_M14_R	5446	4e-52
At3g06360	arabinogalactan-protein (AGP27)	CMFL038_H02_R	8476	0.6
At3g06560	poly (A) polymerase family protein	CMFL043_P06_F	4756	7e-30
At3g07060	expressed protein	CMFL022_K21_F	5276	2
At3g07530	expressed protein	CMFL046_F05_F	4015	3.6
At3g07820	polygalacturonase 3 (PGA3) / pectinase	CMFL029_K03_R	8085	3e-31
At3g07830	polygalacturonase, putative / pectinase, putative	CMFL029_K03_R	8085	3e-31
At3g07840	polygalacturonase, putative / pectinase, putative	CMFL029_K03_R	8085	7e-28
At3g07850	exopolygalacturonase / galacturan 1,4-alpha-galacturonidase / pectinase	CMFL029_K03_R	120	7e-29
At3g07860	expressed protein	CMFL050_C15_F	6021	1e-08
At3g07920	eukaryotic translation initiation factor 2 subunit 2, putative / eIF-2-beta, putative	CMFL048_H11_R	5970	2e-40
At3g08560	vacuolar ATP synthase subunit E, putative / V-ATPase E subunit, putative / vacuolar proton pump E subunit, putative	CMFL028_I08_F	5432	6e-52
At3g08820	pentatricopeptide (PPR) repeat-containing protein	CMFL004_B09_R	259	5e-50
At3g08970	DNAJ heat shock N-terminal domain-containing protein	CMFL011_P03_R	978	9e-34
At3g09160	RNA recognition motif (RRM)-containing protein	CMFL041_B03_R	5755	0.77
At3g09530	exocyst subunit EXO70 family protein	CMFL016_M03_R	1424	1e-06
At3g09550	ankyrin repeat family protein	CMFL045_E02_R	3922	7e-12
At3g09590	pathogenesis-related protein, putative	CMFL043_O12_F	8734	2e-37
At3g09660	minichromosome maintenance family protein / MCM family protein	CMFL046_B02_F	3999	2e-26
At3g09790	polyubiquitin (UBQ8)	CMFL043_D01_F	9050	2e-86
At3g09930	GDSL-motif lipase/hydrolase family protein	CMFL013_L12_F	1156	1e-27
At3g10100	filament protein-related	CMFL041_F01_R	8620	0.37
At3g10240	F-box protein-related	CMFL021_M08_F	1832	0.0001
At3g10460	self-incompatibility protein-related	CMFL040_D10_R	3476	0.65
At3g10580	myb family transcription factor	CMFL040_P15_R	3553	2e-22
At3g10750	hypothetical protein	CMFL041_G20_F	10088	0.004
At3g10880	hypothetical protein	CMFL052_B23_F	4531	0.0004
At3g11020	DRE-binding protein (DREB2B)	CMFL050_G21_R	5566	3e-11
At3g11060	hypothetical protein	CMFL038_K08_F	8484	1.5
At3g11080	disease resistance family protein	CMFL039_O20_F	5759	2e-33
At3g11160	expressed protein	CMFL021_M23_F	5246	3.8
At3g11180	oxidoreductase, 2OG-Fe(II) oxygenase family protein	CMFL022_A03_F	9272	2e-45
At3g11740	expressed protein	CMFL044_O08_F	3891	4e-36
At3g11920	glutaredoxin-related	CMFL023_O23_R	9668	0.078
At3g12160	Ras-related GTP-binding family protein	CMFL030_J21_F	2653	2e-79
At3g12420	hypothetical protein	CMFL038_C02_F	5256	0.1
At3g12460	hypothetical protein	CMFL011_G18_F	6947	1.8
At3g12470	expressed protein	CMFL011_G18_F	6947	0.69
At3g12820	myb family transcription factor (MYB10)	CMFL047_K17_F	9714	1e-46
At3g12850	COP9 signalosome complex-related / CSN complex-related	CMFL041_B06_F	5953	0.002
At3g13020	hAT dimerisation domain-containing protein	CMFL050_J18_R	6031	4e-14
At3g13050	transporter-related	CMFL008_G12_R	5203	1e-06
At3g13065	leucine-rich repeat transmembrane protein kinase, putative	CMFL043_G21_R	8715	4e-36
At3g13270	hypothetical protein	CMFL030_C07_F	2605	1.7
At3g13390	multi-copper oxidase type I family protein	CMFL011_B23_F	899	7e-44
At3g13420	expressed protein	CMFL005_C10_F	347	2.3
At3g13630	hypothetical protein	CMFL050_M17_F	4410	6.4
At3g13660	disease resistance response protein-related/ dirigent protein-related	CMFL011_O10_R	970	4e-23
At3g13820	F-box family protein	CMFL006_O06_F	490	0.0002
At3g13970	autophagy 12b (APG12b)	CMFL040_M07_R	3529	3.8
At3g14070	cation exchanger, putative (CAX9)	CMFL011_H05_R	6949	7e-59
At3g14700	expressed protein	no blast hit
At3g14950	tetratricopeptide repeat (TPR)-containing protein	CMFL041_M07_F	9724	3e-09
At3g14980	PHD finger transcription factor, putative	CMFL007_I18_F	546	2e-13
At3g15140	exonuclease family protein	CMFL017_H18_F	1484	6e-22
At3g15400	anther development protein, putative	CMFL035_C19_R	9294	0.004
At3g15440	expressed protein	CMFL009_K21_R	747	1.7
At3g16040	expressed protein	CMFL022_A02_R	6713	2e-08
At3g16320	cell division cycle family protein / CDC family protein	CMFL029_E04_F	2532	2e-07
At3g16380	polyadenylate-binding protein, putative / PABP, putative	CMFL031_L02_F	10311	1e-47
At3g16580	F-box family protein	CMFL026_C12_F	35	4e-05
At3g17060	pectinesterase family protein	CMFL033_O12_F	8109	1e-34
At3g17220	invertase/pectin methylesterase inhibitor family protein	CMFL034_G20_F	2975	0.019
At3g17720	pyridoxal-dependent decarboxylase family protein	CMFL007_P13_R	9129	3e-38
At3g17830	DNAJ heat shock family protein	CMFL014_K23_F	1253	2e-28
At3g17980	C2 domain-containing protein	CMFL020_M14_F	7598	1e-31
At3g18220	phosphatidic acid phosphatase family protein / PAP2 family protein	CMFL027_B16_F	2330	2e-18
At3g18360	VQ motif-containing protein	CMFL010_J02_F	834	2e-05
At3g18570	glycine-rich protein / oleosin	CMFL030_N09_F	5498	4e-27
At3g18610	nucleolin, putative	CMFL031_K20_F	7483	5e-10
At3g18630	uracil DNA glycosylase family protein	CMFL017_P18_F	10155	5.9
At3g18720	F-box family protein	CMFL037_G19_F	3241	0.003
At3g19330	polyadenylate-binding protein-related / PABP-related	CMFL041_M22_R	8647	4e-08
At3g19670	FF domain-containing protein / WW domain-containing protein	CMFL027_L09_F	2394	0.002
At3g19690	pathogenesis-related protein, putative	CMFL043_O12_F	8734	1e-52
At3g19890	F-box family protein	CMFL005_H23_F	9075	0.022
At3g20010	SNF2 domain-containing protein / helicase domain-containing protein / RING finger domain-containing protein	CMFL011_L09_R	4931	8e-42
At3g20190	leucine-rich repeat transmembrane protein kinase, putative	CMFL046_N16_R	9507	8e-34
At3g20200	protein kinase family protein	CMFL044_J03_R	9236	1e-45
At3g20220	auxin-responsive protein, putative	CMFL020_M01_R	1755	5e-13
At3g20280	PHD finger family protein	CMFL031_H04_F	2723	0.005
At3g20480	tetraacyldisaccharide 4'-kinase family protein	CMFL006_K08_R	464	4.4
At3g20520	glycerophosphoryl diester phosphodiesterase family protein	CMFL052_H13_F	9467	2e-29
At3g20530	protein kinase family protein	CMFL043_G21_R	8715	3e-53
At3g20580	phytochelatin synthetase-related	CMFL029_M14_F	5054	2e-11
At3g20620	F-box family protein-related	CMFL048_C06_F	5652	7.3
At3g20865	arabinogalactan-protein, putative (AGP)	no blast hit
At3g20980	hypothetical protein	CMFL034_P02_R	10141	0.41
At3g21000	expressed protein	CMFL035_J22_F	7775	0.082
At3g21570	expressed protein	CMFL051_D24_R	7878	7.5
At3g21800	UDP-glucoronosyl/UDP-glucosyl transferase family protein	CMFL003_O02_R	243	6e-33
At3g21960	receptor-like protein kinase-related	CMFL051_O04_F	4501	3e-21
At3g21970	receptor-like protein kinase-related	CMFL051_O04_F	4501	1e-15
At3g22000	receptor-like protein kinase-related	CMFL028_G14_F	8029	3e-16
At3g22040	receptor-like protein kinase-related	CMFL028_G14_F	8029	1e-16
At3g22050	receptor-like protein kinase-related	CMFL050_H11_F	9464	1e-14
At3g22350	F-box family protein	CMFL005_H23_F	9075	2e-06
At3g22360	alternative oxidase 1b, mitochondrial (AOX1B)	CMFL042_F10_R	9989	1e-66
At3g22650	F-box family protein	CMFL026_C12_F	35	0.004
At3g22920	peptidyl-prolyl cis-trans isomerase, putative / cyclophilin, putative / rotamase, putative	CMFL009_L20_F	4860	4e-41
At3g23060	zinc finger (C3HC4-type RING finger) family protein	CMFL033_D10_F	7278	5e-08
At3g23270	regulator of chromosome condensation (RCC1) family protein	CMFL050_F18_F	9087	8e-20
At3g23350	expressed protein	CMFL007_O21_F	583	6e-11
At3g24130	pectinesterase family protein	CMFL033_O12_F	8109	2e-34
At3g24250	glycine-rich protein	no blast hit
At3g24280	expressed protein	CMFL016_N11_R	1431	8.8
At3g24320	DNA mismatch repair MutS family (MSH1)	CMFL052_O08_F	5074	1.2
At3g24340	SNF2 domain-containing protein / helicase domain-containing protein	CMFL031_C23_F	10151	4.6
At3g24510	expressed protein	CMFL042_K21_R	7671	6.5
At3g24620	expressed protein	CMFL036_M22_R	3179	0.93
At3g24640	hypothetical protein	CMFL036_C07_F	3121	6.5
At3g24680	zinc finger protein, putative	CMFL031_I20_R	8172	4.2
At3g25080	hypothetical protein	CMFL048_J04_R	8863	3
At3g25090	F-box family protein-related	CMFL030_N22_F	2673	1.6
At3g25165	rapid alkalinization factor (RALF) family protein	CMFL040_B02_R	5763	0.005
At3g25170	rapid alkalinization factor (RALF) family protein	CMFL040_B02_R	5763	5e-05
At3g25960	pyruvate kinase, putative	CMFL021_H13_F	5096	2e-25
At3g26010	F-box family protein	CMFL021_M08_F	1832	0.0004
At3g26050	expressed protein	no blast hit
At3g26110	expressed protein	CMFL017_F02_R	1468	1.7
At3g26390	hypothetical protein	CMFL050_G23_R	4380	8.3
At3g26540	pentatricopeptide (PPR) repeat-containing protein	CMFL010_L23_F	855	2e-30
At3g26850	expressed protein	CMFL044_H23_R	3856	0.69
At3g26860	self-incompatibility protein-related	CMFL012_J24_R	7033	0.46
At3g26870	self-incompatibility protein-related	CMFL030_B16_F	8106	3.1
At3g26930	hypothetical protein	CMFL031_J05_F	5520	0.064
At3g26940	protein kinase family protein	CMFL043_P04_R	9170	5e-44
At3g27000	actin-related protein 2 (ARP2)	CMFL025_K07_F	9444	3e-50
At3g27410	expressed protein	CMFL039_L17_F	8532	0.13
At3g27440	uracil phosphoribosyltransferase, putative / UMP pyrophosphorylase, putative / UPRTase, putative	CMFL017_G16_F	1475	2e-31
At3g27620	alternative oxidase 1c, mitochondrial (AOX1C)	CMFL042_F10_R	9989	8e-66
At3g27730	ATP-dependent DNA helicase, putative	CMFL052_L16_F	4590	0.91
At3g28150	expressed protein	CMFL016_M10_R	4991	7e-23
At3g28410	F-box family protein	CMFL031_J05_F	5520	3e-07
At3g28490	oxidoreductase, 2OG-Fe(II) oxygenase family protein	CMFL030_O15_F	8142	1e-47
At3g28630	expressed protein	CMFL048_I07_F	4203	1e-49
At3g28750	expressed protein	CMFL018_N03_R	9149	4.6
At3g28770	expressed protein	CMFL035_J22_F	7775	0.04
At3g28780	glycine-rich protein	no blast hit
At3g28790	expressed protein	CMFL042_K05_R	9725	9.1
At3g28810	hypothetical protein	CMFL017_F06_F	4977	1.7
At3g28830	expressed protein	no blast hit
At3g28840	expressed protein	CMFL008_C13_F	612	4.3
At3g28980	expressed protein	CMFL052_P18_F	9756	8.5
At3g29060	EXS family protein / ERD1/XPR1/SYG1 family protein	CMFL020_K21_F	5274	1e-20
At3g29070	emp24/gp25L/p24 family protein	CMFL045_G14_F	4668	7e-34
At3g29265	hypothetical protein	CMFL045_N24_F	9193	2.3
At3g29380	transcription factor IIB (TFIIB) family protein	CMFL038_K17_F	9889	1e-26
At3g29610	hypothetical protein	CMFL003_N02_F	6434	0.11
At3g29640	hypothetical protein	CMFL019_I17_F	10125	0.055
At3g30210	myb family transcription factor (MYB121)	CMFL044_J08_F	3865	3e-37
At3g30250	hypothetical protein	CMFL017_H19_F	1485	0.58
At3g30450	hypothetical protein	CMFL044_L07_F	7280	0.84
At3g30560	hypothetical protein	CMFL034_G05_R	9892	5.9
At3g30730	hypothetical protein	CMFL052_D12_R	4540	6.5
At3g31300	hypothetical protein	CMFL049_D24_F	7535	6.7
At3g32900	Ulp1 protease family protein	CMFL028_J23_R	8037	7.6
At3g42080	hypothetical protein	CMFL030_L14_R	2661	1.6
At3g42130	glycine-rich protein	no blast hit
At3g42500	hypothetical protein	CMFL033_G19_F	2885	2.8
At3g42730	Ulp1 protease family protein	CMFL027_J19_F	7997	1.8
At3g42850	galactokinase, putative	CMFL035_L22_F	3092	4e-90
At3g42960	alcohol dehydrogenase (ATA1)	CMFL025_L01_F	2200	9e-31
At3g43120	auxin-responsive protein-related	CMFL020_M01_R	1755	8e-16
At3g44180	syntaxin-related family protein	CMFL031_D21_F	5507	0.47
At3g44210	hypothetical protein	CMFL041_F05_R	9944	2.8
At3g44230	hypothetical protein	CMFL045_O06_R	5478	1.8
At3g44690	expressed protein	CMFL022_I10_R	1899	3.7
At3g44800	meprin and TRAF homology domain-containing protein / MATH domain-containing protein	CMFL050_O22_F	9582	0.003
At3g44930	cation/hydrogen exchanger, putative (CHX10)	CMFL022_G09_R	7575	0.27
At3g45000	SNF7 family protein	CMFL002_L09_F	4658	2e-29
At3g45280	syntaxin 72 (SYP72)	CMFL032_B04_R	5526	5e-29
At3g45320	hypothetical protein	CMFL038_D19_F	3305	0.98
At3g45480	zinc finger (C3HC4-type RING finger) family protein	CMFL003_A11_R	6254	7e-10
At3g45540	zinc finger (C3HC4-type RING finger) family protein	CMFL003_A11_R	6254	4e-13
At3g45580	zinc finger (C3HC4-type RING finger) family protein	CMFL003_A11_R	6254	1e-16
At3g45810	ferric reductase-like transmembrane component family protein	CMFL037_A12_R	9117	0.0005
At3g46150	hypothetical protein	CMFL002_F15_F	96	1.7
At3g46520	actin 12 (ACT12)	CMFL025_K07_F	9444	1e-101
At3g46750	hypothetical protein	CMFL037_G24_F	3242	0.86
At3g47270	hypothetical protein	CMFL044_L07_F	7280	3.5
At3g47320	hypothetical protein	CMFL047_D22_R	8146	1.7
At3g47330	hypothetical protein	no blast hit
At3g47440	major intrinsic family protein / MIP family protein	CMFL034_A20_F	7714	2e-47
At3g47660	regulator of chromosome condensation (RCC1) family protein	CMFL050_F18_F	9087	2e-13
At3g48010	cyclic nucleotide-regulated ion channel, putative (CNGC16)	CMFL008_L17_F	6734	2e-88
At3g48210	expressed protein	CMFL031_J13_F	5444	3.3
At3g48480	hypothetical protein	CMFL042_B12_F	8663	8.6
At3g49150	F-box family protein	CMFL031_O16_F	10088	4e-07
At3g49270	expressed protein	CMFL044_M12_F	8428	0.043
At3g49450	F-box family protein	CMFL026_C12_F	35	0.0004
At3g49520	F-box family protein	CMFL037_G19_F	3241	0.0002
At3g49830	DNA helicase-related	CMFL042_A08_F	7195	4e-35
At3g50570	hydroxyproline-rich glycoprotein family protein	CMFL017_G22_R	5093	0.95
At3g50580	proline-rich family protein	no blast hit
At3g51070	dehydration-responsive protein-related	CMFL050_I01_F	9315	3e-94
At3g51190	60S ribosomal protein L8 (RPL8B)	CMFL036_G23_F	8390	1e-101
At3g51530	F-box family protein	CMFL031_J05_F	52	1e-06
At3g51810	Em-like protein GEA1 (EM1)	CMFL021_D24_F	7629	5e-57
At3g52000	serine carboxypeptidase S10 family protein	CMFL045_J24_F	9427	9e-54
At3g52080	cation/hydrogen exchanger, putative (CHX28)	CMFL022_G09_R	7575	9e-08
At3g52270	hypothetical protein	CMFL027_K22_R	2391	1e-26
At3g52310	ABC transporter family protein	CMFL022_K24_R	1915	2e-55
At3g52600	beta-fructosidase, putative / beta-fructofuranosidase, putative	CMFL003_H12_F	202	4e-48
At3g52620	hypothetical protein	CMFL044_N17_R	9558	2.2
At3g52690	hypothetical protein	CMFL038_B17_R	9251	2.4
At3g53070	beta-galactosidase-related	CMFL036_F12_R	10021	0.0001
At3g53080	galactose-binding lectin family protein	CMFL036_F12_R	10021	4e-14
At3g53140	O-diphenol-O-methyl transferase, putative	CMFL005_A07_R	6186	7e-29
At3g53170	pentatricopeptide (PPR) repeat-containing protein	CMFL010_M23_R	864	4e-16
At3g53790	telomere-binding protein, putative	CMFL021_A02_R	1776	9e-12
At3g53940	mitochondrial substrate carrier family protein	CMFL045_L15_F	10120	6e-15
At3g54240	hydrolase, alpha/beta fold family protein	CMFL020_K10_R	9186	2e-30
At3g54320	ovule development protein, putative	CMFL042_A21_F	3659	1e-67
At3g55190	esterase/lipase/thioesterase family protein	CMFL038_B13_F	3294	6e-34
At3g55590	GDP-mannose pyrophosphorylase, putative	CMFL047_G10_F	5049	5e-70
At3g56600	phosphatidylinositol 3- and 4-kinase family protein	CMFL036_G19_F	7369	2e-58
At3g57140	patatin-related	CMFL017_L18_F	7389	0.29
At3g57960	emsy N terminus domain-containing protein / ENT domain-containing protein	CMFL050_B17_R	8345	0.14
At3g58020	DNAJ heat shock N-terminal domain-containing protein	CMFL045_N01_F	10270	0.042
At3g58160	myosin heavy chain, putative	CMFL026_L23_F	2298	0.2
At3g58210	meprin and TRAF homology domain-containing protein / MATH domain-containing protein	CMFL041_B04_F	9582	0.037
At3g58290	meprin and TRAF homology domain-containing protein / MATH domain-containing protein	no blast hit
At3g59170	F-box family protein	CMFL031_J05_F	52	4e-07
At3g59180	hypothetical protein	CMFL040_I23_F	3510	0.37
At3g59190	F-box family protein	CMFL031_J05_F	52	7e-09
At3g59290	epsin N-terminal homology (ENTH) domain-containing protein	CMFL043_K04_F	8229	2e-60
At3g60020	E3 ubiquitin ligase SCF complex subunit SKP1/ASK1 (At5), putative	CMFL051_P11_F	8953	4.3
At3g60100	citrate synthase, mitochondrial, putative	CMFL037_E09_R	3228	1e-43
At3g60350	armadillo/beta-catenin repeat family protein / F-box family protein	CMFL040_H12_F	9148	1e-09
At3g60580	zinc finger (C2H2 type) family protein	CMFL026_P19_R	2322	5e-08
At3g60780	expressed protein	CMFL024_J13_F	2101	1.2
At3g60850	expressed protein	CMFL004_A18_F	6336	2e-29
At3g61090	expressed protein	CMFL042_P11_F	3733	1e-07
At3g61250	myb family transcription factor (MYB17)	CMFL030_O14_F	5341	3e-68
At3g61450	syntaxin 73 (SYP73)	CMFL041_D17_F	5526	2e-39
At3g62170	pectinesterase family protein	CMFL013_F15_R	9246	8e-25
At3g62180	invertase/pectin methylesterase inhibitor family protein	CMFL034_F10_F	8302	0.021
At3g62230	F-box family protein	CMFL031_J05_F	52	7e-05
At3g62380	hypothetical protein	CMFL003_K02_R	4683	2.6
At3g62440	F-box family protein	CMFL014_I19_F	1234	1e-06
At3g62640	expressed protein	CMFL037_N15_R	8453	7e-13
At3g62890	pentatricopeptide (PPR) repeat-containing protein	CMFL004_B09_R	259	3e-48
At3g63020	hypothetical protein	CMFL023_M22_R	7000	1.1
At3g63040	expressed protein	CMFL031_G03_F	5856	0.93
At3g63230	senescence-associated protein-related	CMFL028_D23_F	2448	0.011
At4g00160	F-box family protein	CMFL031_J05_F	52	2e-10
At4g00232	hypothetical protein	CMFL022_A13_F	1855	1.9
At4g00320	F-box family protein	CMFL031_J05_F	52	1e-05
At4g00350	MATE efflux family protein	CMFL033_M04_R	9767	6e-43
At4g00390	expressed protein	CMFL051_A14_F	9156	3e-07
At4g00920	COP1-interacting protein-related	CMFL051_L21_F	4487	1e-09
At4g02140	expressed protein	CMFL041_L22_F	3629	0.6
At4g02250	invertase/pectin methylesterase inhibitor family protein	CMFL035_N13_F	6878	0.002
At4g02485	oxidoreductase, 2OG-Fe(II) oxygenase family protein	CMFL013_O04_R	1172	0.001
At4g02650	epsin N-terminal homology (ENTH) domain-containing protein / clathrin assembly protein-related	CMFL011_C20_F	906	7e-30
At4g02660	WD-40 repeat family protein / beige-related	CMFL001_B23_F	4610	3e-06
At4g02740	F-box family protein	CMFL027_D07_F	7973	7e-21
At4g02970	ubiquitin family protein	CMFL014_A14_F	7120	2e-08
At4g03090	expressed protein	CMFL018_N11_F	1592	1e-31
At4g03170	hypothetical protein	CMFL038_O21_F	10325	0.026
At4g03230	S-locus lectin protein kinase family protein	CMFL006_L13_F	470	1e-40
At4g03290	calcium-binding protein, putative	CMFL027_O09_F	5651	1e-24
At4g03360	ubiquitin family protein	CMFL050_O11_F	6646	8e-06
At4g03620	myosin heavy chain-related	CMFL012_L14_R	1061	0.15
At4g03660	hypothetical protein	CMFL042_A06_F	3656	0.21
At4g04080	iron-sulfur cluster assembly complex protein, putative	CMFL039_D07_F	10327	7e-56
At4g04180	AAA-type ATPase family protein	CMFL032_C18_F	2781	8e-21
At4g04450	WRKY family transcription factor	CMFL032_P04_F	8236	2e-18
At4g04690	F-box family protein (FBX15)	CMFL005_H23_F	9075	3e-05
At4g04980	hydroxyproline-rich glycoprotein family protein	CMFL043_N09_F	10181	0.065
At4g05140	equilibrative nucleoside transporter family protein	CMFL028_K22_F	6570	6e-45
At4g05230	ubiquitin family protein	CMFL027_O09_R	5651	5.4
At4g05630	expressed protein	CMFL050_M05_R	6458	2.3
At4g08670	protease inhibitor/seed storage/lipid transfer protein (LTP) family protein	CMFL017_D03_F	7344	2e-13
At4g08800	protein kinase, putative	CMFL032_J13_F	2825	1e-51
At4g09840	expressed protein	no blast hit
At4g09860	hypothetical protein	CMFL045_H15_F	3941	6.6
At4g09960	MADS-box protein (AGL11)	CMFL040_O12_F	3545	7e-44
At4g10220	hypothetical protein	CMFL036_K12_F	3164	3e-09
At4g10250	22.0 kDa ER small heat shock protein (HSP22.0-ER)	CMFL018_P20_F	7484	7e-26
At4g10260	pfkB-type carbohydrate kinase family protein	CMFL007_H23_F	6636	2e-64
At4g10820	F-box family protein	CMFL007_H15_R	540	1.6
At4g10850	nodulin MtN3 family protein	CMFL017_C14_F	10157	5e-49
At4g10940	PHD finger family protein	CMFL049_K12_F	7528	1e-05
At4g11400	ARID/BRIGHT DNA-binding domain-containing protein / ELM2 domain-containing protein / Myb-like DNA-binding domain-containing protein	CMFL048_N24_R	9886	8.6
At4g11490	protein kinase family protein	CMFL018_M16_R	1587	3e-41
At4g11710	hypothetical protein	CMFL002_N19_F	142	2e-13
At4g11720	hypothetical protein	CMFL022_L07_F	1916	7.7
At4g11730	ATPase, plasma membrane-type, putative / proton pump, putative	CMFL025_G24_F	2181	5e-11
At4g11760	expressed protein	CMFL018_N03_F	9149	1.3
At4g11920	WD-40 repeat family protein	CMFL004_K20_R	309	7e-13
At4g12140	zinc finger (C3HC4-type RING finger) family protein	CMFL003_H22_F	9030	2e-07
At4g12860	calcium-binding protein, putative	CMFL051_G22_R	6792	9e-24
At4g12930	hypothetical protein	CMFL034_P02_R	10141	2.2
At4g13230	late embryogenesis abundant domain-containing protein / LEA domain-containing protein	CMFL010_E08_F	6856	2e-06
At4g13240	hypothetical protein	CMFL033_P04_R	2931	2.7
At4g13700	serine/threonine protein phosphatase family protein	CMFL016_C12_F	4615	7e-63
At4g13820	disease resistance family protein / LRR family protein	CMFL039_O20_F	5759	5e-30
At4g13960	F-box family protein	CMFL041_G20_F	10088	5e-06
At4g13985	F-box family protein	CMFL031_J05_F	52	4e-11
At4g14370	disease resistance protein (TIR-NBS-LRR class), putative	CMFL005_O18_R	4749	4e-22
At4g14530	hypothetical protein	CMFL038_O23_R	8504	0.67
At4g14810	hypothetical protein	no blast hit
At4g14970	hypothetical protein	CMFL050_I07_F	6655	3
At4g15200	formin homology 2 domain-containing protein / FH2 domain-containing protein	CMFL018_G04_R	1554	3.1
At4g15250	zinc finger (B-box type) family protein	CMFL040_O18_F	9573	1e-15
At4g15460	glycine-rich protein	no blast hit
At4g15650	protein kinase-related	CMFL008_K23_F	6733	0.021
At4g15710	hypothetical protein	CMFL049_D11_F	8881	1.3
At4g16030	60S ribosomal protein L19, putative	CMFL043_K24_F	8726	1e-08
At4g16160	mitochondrial import inner membrane translocase subunit Tim17/Tim22/Tim23 family protein	CMFL047_N02_R	8144	2e-25
At4g16460	hypothetical protein	CMFL051_N13_F	4498	2.2
At4g16480	sugar transporter family protein	CMFL030_O21_F	2679	5e-48
At4g16745	exostosin family protein	CMFL019_K17_R	1667	3e-57
At4g17200	F-box family protein	CMFL026_C12_F	35	0.0006
At4g17310	expressed protein	no blast hit
At4g17700	hypothetical protein	CMFL012_K09_F	5325	0.86
At4g17710	homeobox-leucine zipper family protein / lipid-binding START domain-containing protein	CMFL040_P12_R	3552	5e-31
At4g17930	hypothetical protein	CMFL040_M05_F	7966	2.2
At4g17990	hypothetical protein	CMFL049_D06_R	8880	1.5
At4g18090	hypothetical protein	CMFL004_J08_R	299	4.8
At4g18180	glycoside hydrolase family 28 protein / polygalacturonase (pectinase) family protein	CMFL029_K03_R	120	2e-29
At4g18395	expressed protein	CMFL001_O20_F	4637	0.054
At4g18920	expressed protein	CMFL048_B17_R	10185	0.015
At4g18990	xyloglucan:xyloglucosyl transferase, putative / xyloglucan endotransglycosylase, putative / endo-xyloglucan transferase, putative	CMFL002_O11_R	9189	3e-71
At4g19330	kelch repeat-containing F-box family protein	CMFL040_D24_F	3480	3e-10
At4g19900	glycosyl transferase-related	CMFL041_I08_R	3606	2e-24
At4g20790	leucine-rich repeat family protein	CMFL043_P04_R	9170	4e-10
At4g21270	kinesin-like protein A (KATA)	CMFL040_O03_F	5782	1e-34
At4g21490	pyridine nucleotide-disulphide oxidoreductase family protein	CMFL027_M22_F	5889	1e-83
At4g21820	calmodulin-binding family protein	CMFL007_H13_F	7265	0.89
At4g22430	hypothetical protein	CMFL041_A01_F	8058	2.9
At4g22600	hypothetical protein	CMFL024_B10_F	2055	8
At4g22620	auxin-responsive family protein	CMFL003_P16_R	250	4e-19
At4g23310	receptor-like protein kinase, putative	CMFL021_N24_R	5250	4e-39
At4g23580	kelch repeat-containing F-box family protein	CMFL036_L20_F	8313	9e-08
At4g23960	F-box family protein	CMFL013_J23_F	1145	0.21
At4g23970	hypothetical protein	CMFL016_P01_R	1438	6.7
At4g24030	hypothetical protein	CMFL047_A23_R	6224	8.6
At4g24040	glycosyl hydrolase family protein 37 / trehalase, putative	CMFL005_K11_F	10243	0.86
At4g24630	zinc finger (DHHC type) family protein	CMFL020_P14_F	5220	9e-21
At4g24860	AAA-type ATPase family protein	CMFL034_M09_F	9222	3e-35
At4g24900	expressed protein	CMFL021_N18_F	1840	0.42
At4g24950	hypothetical protein	CMFL016_G09_R	1395	4.5
At4g25040	integral membrane family protein	CMFL019_D22_F	7499	3e-15
At4g25330	expressed protein	CMFL031_E01_F	5328	6e-21
At4g25590	actin-depolymerizing factor, putative	CMFL007_M16_F	6657	7e-51
At4g25950	vacuolar ATP synthase, putative / V-ATPase, putative / vacuolar proton pump, putative	CMFL028_G11_F	10215	2e-20
At4g26170	expressed protein	CMFL028_A11_F	6448	0.029
At4g26260	expressed protein	CMFL029_K10_F	9305	1e-70
At4g26330	subtilase family protein	CMFL050_M16_F	4409	2e-43
At4g26390	pyruvate kinase, putative	CMFL021_H13_F	5096	2e-26
At4g26440	WRKY family transcription factor	CMFL032_P04_R	8236	5e-19
At4g26590	oligopeptide transporter OPT family protein	CMFL006_A20_R	9723	4e-64
At4g26730	hypothetical protein	CMFL005_M09_R	5721	0.0001
At4g26930	myb family transcription factor (MYB97)	CMFL024_E18_F	6278	4e-52
At4g27110	phytochelatin synthetase-related	CMFL029_M14_F	5054	1e-16
At4g27140	2S seed storage protein 1 / 2S albumin storage protein / NWMU1-2S albumin 1	CMFL041_I11_F	8273	1.3
At4g27420	ABC transporter family protein	CMFL037_E17_R	8420	4e-60
At4g27580	expressed protein	CMFL001_H21_F	36	6.7
At4g27620	expressed protein	CMFL006_P08_R	500	2e-05
At4g27790	calcium-binding EF hand family protein	CMFL007_A08_R	10024	1e-05
At4g27930	hypothetical protein	CMFL038_E01_F	3308	0.12
At4g28000	AAA-type ATPase family protein	CMFL034_M09_F	9222	2e-31
At4g28130	diacylglycerol kinase accessory domain-containing protein	CMFL004_O03_R	6424	5e-21
At4g28280	expressed protein	CMFL010_C10_F	793	8e-15
At4g28580	magnesium transporter CorA-like family protein (MRS2-6)	CMFL019_A11_R	1605	7e-19
At4g28670	protein kinase family protein	CMFL043_P04_R	9170	4e-35
At4g28700	ammonium transporter, putative	CMFL036_N11_F	3182	0.14
At4g28960	hypothetical protein	no blast hit
At4g29030	glycine-rich protein	no blast hit
At4g29170	Mnd1 family protein	CMFL037_P08_F	5710	4e-63
At4g30680	MA3 domain-containing protein	CMFL005_E12_R	356	0.036
At4g30770	hypothetical protein	CMFL028_G18_F	2465	1.5
At4g30870	repair endonuclease family protein	CMFL009_J12_R	10259	0.18
At4g31230	protein kinase family protein	CMFL044_J03_R	9236	2e-46
At4g31260	hypothetical protein	CMFL029_H09_R	4749	3
At4g31520	SDA1 family protein	CMFL034_H06_F	2977	0.066
At4g31760	peroxidase, putative	CMFL037_E12_R	8264	2e-33
At4g32540	flavin-containing monooxygenase / FMO (YUCCA)	CMFL027_A24_F	2327	0.01
At4g32630	hypothetical protein	CMFL007_H12_F	539	3e-45
At4g33040	glutaredoxin family protein	CMFL023_O23_R	9668	5e-13
At4g33170	pentatricopeptide (PPR) repeat-containing protein	CMFL004_B09_R	259	2e-56
At4g33230	pectinesterase family protein	CMFL013_F15_R	9246	5e-38
At4g33370	DEAD-box protein abstrakt, putative	CMFL006_D16_R	437	9e-28
At4g33390	hypothetical protein	CMFL029_A02_F	2512	6e-18
At4g33620	Ulp1 protease family protein	CMFL041_K20_F	8638	1.1
At4g33850	glycosyl hydrolase family 10 protein	CMFL041_M06_F	8102	1.7
At4g33900	kelch repeat-containing F-box family protein	CMFL036_L20_F	8313	1e-08
At4g33970	leucine-rich repeat family protein / extensin family protein	CMFL023_F19_R	7645	9e-20
At4g34320	expressed protein	CMFL041_B08_F	7610	2e-05
At4g35010	glycosyl hydrolase family 35 protein	CMFL049_H01_F	5132	8e-66
At4g35280	zinc finger (C2H2 type) family protein	CMFL030_B22_R	2601	3e-09
At4g35370	transducin family protein / WD-40 repeat family protein	CMFL038_C17_F	5716	2e-34
At4g35400	hypothetical protein	CMFL052_I08_F	10112	2.9
At4g35650	isocitrate dehydrogenase, putative / NAD+ isocitrate dehydrogenase, putative	CMFL006_C12_F	431	2e-87
At4g35670	glycoside hydrolase family 28 protein / polygalacturonase (pectinase) family protein	CMFL029_K03_R	120	1e-31
At4g35700	zinc finger (C2H2 type) family protein	CMFL009_K17_F	745	0.56
At4g35820	oxidoreductase, 2OG-Fe(II) oxygenase family protein	CMFL030_O15_F	8142	6e-18
At4g36350	calcineurin-like phosphoesterase family protein	CMFL044_E18_F	3839	1e-40
At4g36490	SEC14 cytosolic factor, putative / phosphoglyceride transfer protein, putative	CMFL001_B13_F	7	2e-70
At4g36580	AAA-type ATPase family protein	CMFL013_N17_F	4989	1e-09
At4g36600	late embryogenesis abundant domain-containing protein / LEA domain-containing protein	CMFL034_P13_F	8329	3e-11
At4g36830	GNS1/SUR4 membrane family protein	CMFL043_E15_F	3758	2e-21
At4g37170	pentatricopeptide (PPR) repeat-containing protein	CMFL004_B09_R	216	7e-52
At4g37840	hexokinase, putative	CMFL003_K10_F	220	3e-13
At4g37990	mannitol dehydrogenase, putative (ELI3-2)	CMFL036_G06_F	10042	7e-56
At4g38000	Dof-type zinc finger domain-containing protein	CMFL051_N01_F	10047	4e-25
At4g38190	cellulose synthase family protein	CMFL037_H04_R	3244	1e-47
At4g39000	glycosyl hydrolase family 9 protein	CMFL043_L14_F	9438	4e-49
At4g39110	protein kinase family protein	CMFL018_M16_R	1587	4e-51
At4g39180	SEC14 cytosolic factor, putative / phosphoglyceride transfer protein, putative	CMFL001_B13_F	7	2e-70
At4g39590	kelch repeat-containing F-box family protein	CMFL036_L20_F	8313	2e-12
At4g39610	expressed protein	CMFL033_I22_R	2898	3.4
At4g39753	kelch repeat-containing F-box family protein	CMFL040_D24_F	3480	3e-08
At4g39756	kelch repeat-containing F-box family protein	CMFL040_D24_F	3480	2e-07
At4g40020	hypothetical protein	CMFL029_A02_F	2512	0.012
At5g01310	basic helix-loop-helix (bHLH) family protein	CMFL049_L02_F	5109	5e-21
At5g01660	kelch repeat-containing protein	CMFL035_J07_F	10039	8e-12
At5g02140	thaumatin-like protein, putative	CMFL015_F22_F	6165	2e-56
At5g02210	expressed protein	CMFL049_C11_F	7892	2.1
At5g02220	expressed protein	CMFL034_N05_R	8321	6e-11
At5g02570	histone H2B, putative	CMFL043_N09_R	10181	5e-40
At5g02720	expressed protein	CMFL001_O14_F	65	3e-16
At5g02990	kelch repeat-containing F-box family protein	CMFL040_P07_F	3549	8e-08
At5g03250	phototropic-responsive NPH3 family protein	CMFL005_B03_F	6437	2e-58
At5g03360	DC1 domain-containing protein	CMFL014_C09_F	1203	7e-07
At5g03590	GDSL-motif lipase/hydrolase protein-related	CMFL020_P18_R	1774	1e-09
At5g03620	subtilase family protein	CMFL037_K20_F	3265	1e-43
At5g03780	expressed protein	CMFL044_J15_F	4884	0.001
At5g03810	GDSL-motif lipase/hydrolase family protein	CMFL017_M14_F	9840	1e-43
At5g04180	carbonic anhydrase family protein	CMFL030_C24_F	8110	2e-35
At5g04500	glycosyltransferase family protein 47	CMFL010_M21_R	863	2e-08
At5g04610	spermidine synthase-related / putrescine aminopropyltransferase-related	CMFL041_N20_F	3642	7e-25
At5g05070	zinc finger (DHHC type) family protein	CMFL020_P14_F	5220	1e-08
At5g05430	expressed protein	CMFL036_L08_R	7685	2
At5g05490	cohesion family protein SYN1, splice variant 1 (SYN1)	CMFL043_P17_R	3809	0.0006
At5g06070	zinc finger (C2H2 type) family protein	CMFL042_F13_F	3684	0.0007
At5g06520	SWAP (Suppressor-of-White-APricot)/surp domain-containing protein	CMFL041_A15_F	9579	4e-12
At5g06670	kinesin motor protein-related	CMFL040_O03_F	5782	1e-21
At5g07060	zinc finger (CCCH-type) family protein	CMFL010_D10_F	6128	0.032
At5g07400	forkhead-associated domain-containing protein / FHA domain-containing protein	CMFL013_O09_R	1175	7.5
At5g07410	pectinesterase family protein	CMFL033_O12_F	8109	7e-40
At5g07420	pectinesterase family protein	CMFL033_O12_F	8109	4e-41
At5g07430	pectinesterase family protein	CMFL033_O12_F	8109	6e-43
At5g07530	glycine-rich protein (GRP17)	CMFL039_K21_R	5752	0.11
At5g07550	glycine-rich protein (GRP19)	CMFL039_K21_R	5752	1e-11
At5g07660	structural maintenance of chromosomes (SMC) family protein	CMFL024_F12_F	2081	0.002
At5g07760	formin homology 2 domain-containing protein / FH2 domain-containing protein	CMFL047_K05_F	8838	2e-28
At5g07880	SNAP25 homologous protein, putative / synaptosomal-associated protein SNAP25-like, putative (SNAP29)	CMFL048_O10_R	6571	2e-14
At5g08030	glycerophosphoryl diester phosphodiesterase family protein	CMFL033_C02_F	7905	7e-10
At5g08110	DEAD/DEAH box helicase, putative	CMFL030_D18_F	2614	0.009
At5g08360	expressed protein	CMFL025_P16_R	5363	2e-11
At5g08490	pentatricopeptide (PPR) repeat-containing protein	CMFL011_D24_R	911	2e-39
At5g08600	U3 ribonucleoprotein (Utp) family protein	CMFL038_H02_R	8476	0.0008
At5g09430	hydrolase, alpha/beta fold family protein	CMFL039_M17_F	9599	2e-28
At5g09500	40S ribosomal protein S15 (RPS15C)	CMFL036_H07_F	8391	9e-69
At5g09730	glycosyl hydrolase family 3 protein	CMFL048_P10_F	8630	8e-81
At5g09790	PHD finger family protein / SET domain-containing protein	CMFL029_C24_F	6748	3e-30
At5g10090	tetratricopeptide repeat (TPR)-containing protein	CMFL041_M07_F	9724	7e-10
At5g10500	kinase interacting family protein	CMFL036_C05_F	6937	0.11
At5g10900	calcineurin-like phosphoesterase family protein	CMFL005_C22_F	7153	1e-20
At5g11010	pre-mRNA cleavage complex-related	CMFL042_E01_F	5810	1.5
At5g11370	hypothetical protein	CMFL005_D04_R	10088	0.027
At5g11510	myb family transcription factor (MYB3R4)	CMFL020_K11_F	10072	4e-26
At5g11940	subtilase family protein	CMFL050_M16_F	4409	2e-41
At5g12000	protein kinase family protein	CMFL044_J03_R	182	2e-46
At5g12180	calcium-dependent protein kinase, putative / CDPK, putative	CMFL025_B18_F	2148	1e-75
At5g13350	auxin-responsive GH3 family protein	CMFL019_D23_F	6786	3e-31
At5g13600	phototropic-responsive NPH3 family protein	CMFL005_B03_F	6437	4e-45
At5g14890	NHL repeat-containing protein	CMFL028_L06_F	2482	1e-26
At5g14990	hypothetical protein	CMFL036_K08_R	9939	4.6
At5g15070	expressed protein	CMFL019_N03_F	7537	3.2
At5g15110	pectate lyase family protein	CMFL047_C16_F	8829	2e-48
At5g15140	aldose 1-epimerase family protein	CMFL041_G08_F	9198	1e-45
At5g15560	hypothetical protein	CMFL028_G18_F	2465	0.092
At5g16500	protein kinase family protein	CMFL043_G21_R	8715	2e-42
At5g16640	pentatricopeptide (PPR) repeat-containing protein	CMFL030_P18_R	2685	1e-28
At5g16920	expressed protein	CMFL037_J21_F	3256	4.3
At5g16960	NADP-dependent oxidoreductase, putative	CMFL005_B21_R	4724	1e-44
At5g17180	hypothetical protein	CMFL013_G21_R	4904	1
At5g17370	WD-40 repeat family protein	CMFL014_J15_R	1242	3e-29
At5g17470	calmodulin-related protein, putative	CMFL051_G22_R	6792	8e-28
At5g17480	polcalcin, putative / calcium-binding pollen allergen, putative	CMFL045_M12_F	8793	7e-15
At5g17580	phototropic-responsive NPH3 family protein	CMFL005_B03_F	6437	3e-18
At5g18290	major intrinsic protein-related / MIP-related	CMFL035_A09_F	7316	2e-19
At5g18910	protein kinase family protein	CMFL043_G21_R	8715	2e-34
At5g19360	calcium-dependent protein kinase, putative / CDPK, putative	CMFL025_B18_F	2148	2e-73
At5g19580	glyoxal oxidase-related	CMFL035_G08_F	5637	1e-31
At5g19610	sec7 domain-containing protein	CMFL017_F06_F	4977	1.1
At5g19640	proton-dependent oligopeptide transport (POT) family protein	CMFL023_O02_F	2038	1e-38
At5g19920	transducin family protein / WD-40 repeat family protein	CMFL045_K01_R	3954	1e-05
At5g20370	serine-rich protein-related	CMFL015_K05_F	7236	1e-14
At5g20390	beta-1,3-glucanase, putative	CMFL014_B18_R	1197	3e-33
At5g20420	SNF2 domain-containing protein / helicase domain-containing protein	CMFL018_M07_F	1584	0.005
At5g20710	beta-galactosidase, putative / lactase, putative	CMFL049_H01_F	5132	3e-77
At5g21150	PAZ domain-containing protein / piwi domain-containing protein	CMFL043_K10_F	3789	3e-56
At5g22680	hypothetical protein	CMFL030_I12_R	2644	0.45
At5g22790	expressed protein	CMFL011_O11_R	971	4e-23
At5g22900	cation/hydrogen exchanger, putative (CHX3)	CMFL022_G09_R	7575	9e-06
At5g22960	serine carboxypeptidase S10 family protein	CMFL039_I20_F	5208	1e-29
At5g22980	serine carboxypeptidase III, putative	CMFL039_I20_F	5208	6e-56
At5g23480	expressed protein	no blast hit
At5g23780	agenet domain-containing protein	CMFL032_H03_F	10313	6e-05
At5g23940	transferase family protein	CMFL019_D07_F	10140	4e-49
At5g24130	expressed protein	CMFL013_A23_F	9739	0.87
At5g25290	F-box family protein	CMFL037_L21_R	3270	0.68
At5g25340	expressed protein	CMFL050_C15_F	6021	2e-16
At5g25410	expressed protein	CMFL028_I11_R	8032	1e-08
At5g25470	expressed protein	CMFL011_D09_R	6921	2.2
At5g25475	expressed protein	CMFL021_O13_R	1845	1.3
At5g25500	expressed protein	CMFL015_J09_R	9298	0.72
At5g25550	leucine-rich repeat family protein / extensin family protein	CMFL051_E23_R	4453	1e-22
At5g25580	expressed protein	CMFL026_G01_F	2265	1e-22
At5g25860	F-box family protein	CMFL031_J05_F	52	0.008
At5g26060	S1 self-incompatibility protein-related	CMFL043_O02_F	7768	0.39
At5g26150	protein kinase family protein	CMFL044_J03_R	182	2e-47
At5g26250	sugar transporter, putative	CMFL028_I04_F	5431	1e-58
At5g27020	hypothetical protein	CMFL009_O04_F	6826	0.44
At5g27180	hypothetical protein	CMFL016_M08_F	1427	0.69
At5g27230	expressed protein	CMFL025_P08_F	4752	2e-17
At5g27340	hypothetical protein	CMFL040_D19_R	7994	8.6
At5g27440	expressed protein	CMFL008_A13_F	597	2
At5g27530	glycoside hydrolase family 28 protein / polygalacturonase (pectinase) family protein	CMFL029_K03_R	120	2e-37
At5g27580	MADS-box family protein	CMFL009_N22_F	763	1e-05
At5g27610	myb family transcription factor	CMFL030_G09_F	9498	0.61
At5g27750	F-box family protein	CMFL052_C08_F	4533	6e-09
At5g27870	pectinesterase family protein	CMFL008_C12_R	4812	1e-41
At5g27940	MFP1 attachment factor, putative	CMFL008_E15_F	620	4e-12
At5g27980	seed maturation family protein	CMFL031_I20_R	8172	4.8
At5g28090	hypothetical protein	CMFL045_H11_R	8785	0.63
At5g28380	pentatricopeptide (PPR) repeat-containing protein	CMFL050_B13_F	9226	0.004
At5g28470	proton-dependent oligopeptide transport (POT) family protein	CMFL042_P13_R	6941	3e-34
At5g28570	hypothetical protein	CMFL005_F18_F	363	0.3
At5g28680	protein kinase family protein	CMFL018_M16_R	198	7e-51
At5g28720	hypothetical protein	CMFL039_C15_F	3397	4.9
At5g28860	hypothetical protein	CMFL042_L24_F	9376	3.4
At5g28950	hypothetical protein	CMFL005_N21_R	408	6.8
At5g34885	expressed protein	CMFL051_G10_R	9043	1.7
At5g35090	expressed protein	CMFL004_C19_R	6348	0.004
At5g35470	hypothetical protein	CMFL010_B09_F	784	0.59
At5g35600	histone deacetylase, putative (HDA7)	CMFL030_J03_F	2648	5e-53
At5g35890	hypothetical protein	CMFL004_J03_F	6606	1.7
At5g36670	PHD finger family protein	CMFL007_I18_F	546	5e-13
At5g36810	hypothetical protein	CMFL046_C12_F	4006	5
At5g37060	cation/hydrogen exchanger, putative (CHX24)	CMFL022_G09_F	7575	3e-19
At5g37300	expressed protein	CMFL007_P23_F	596	2e-24
At5g37870	seven in absentia (SINA) family protein	CMFL046_D06_F	4008	8e-14
At5g38170	protease inhibitor/seed storage/lipid transfer protein (LTP) family protein	CMFL029_I17_F	10158	0.15
At5g38260	serine/threonine protein kinase, putative	CMFL018_M16_R	198	1e-31
At5g38300	expressed protein	CMFL038_N14_F	8499	1.2
At5g38370	hypothetical protein	CMFL016_N15_R	7163	0.004
At5g38760	expressed protein	CMFL052_E10_F	4542	0.0003
At5g39310	expansin, putative (EXP24)	CMFL042_O22_F	8165	2e-59
At5g39400	pollen specific phosphatase, putative / phosphatase and tensin, putative (PTEN1)	CMFL040_L06_R	3524	2e-20
At5g39420	protein kinase family protein	CMFL007_K23_F	564	9e-35
At5g39620	Ras-related GTP-binding protein, putative	CMFL045_J07_F	7462	2e-55
At5g39630	vesicle transport v-SNARE family protein	CMFL033_E12_R	2877	1e-08
At5g39650	expressed protein	CMFL052_L06_F	4584	2e-18
At5g39840	ATP-dependent RNA helicase, mitochondrial, putative	CMFL028_G18_F	2465	3.1
At5g39870	hypothetical protein	CMFL041_I16_R	7053	6.7
At5g39880	expressed protein	no blast hit
At5g40040	60S acidic ribosomal protein P2 (RPP2E)	CMFL037_F09_F	8424	9e-13
At5g40155	expressed protein	CMFL024_E14_R	2078	0.07
At5g40290	metal-dependent phosphohydrolase HD domain-containing protein	CMFL032_H17_R	6264	6.6
At5g40645	nitrate-responsive NOI protein, putative	CMFL052_G07_F	8958	2e-15
At5g41000	oligopeptide transporter OPT family protein	CMFL014_A23_F	1192	2e-54
At5g41310	kinesin motor protein-related	CMFL040_O03_F	5782	1e-54
At5g41450	zinc finger (C3HC4-type RING finger) family protein	CMFL048_O21_R	10002	5e-11
At5g41780	myosin heavy chain-related	CMFL028_I06_R	5783	0.55
At5g41860	expressed protein	CMFL045_N05_F	3973	0.15
At5g42110	expressed protein	no blast hit
At5g42260	glycosyl hydrolase family 1 protein	CMFL036_J12_F	7550	6e-64
At5g42340	armadillo/beta-catenin repeat family protein / U-box domain-containing protein	CMFL031_B09_F	9142	1e-35
At5g42490	kinesin motor family protein	CMFL029_N10_F	8097	5e-12
At5g43110	pumilio/Puf RNA-binding domain-containing protein	CMFL014_H09_F	6151	0.92
At5g43200	zinc finger (C3HC4-type RING finger) family protein	CMFL048_O21_R	10002	6e-09
At5g43340	inorganic phosphate transporter	CMFL045_K08_F	5872	2e-63
At5g43640	40S ribosomal protein S15 (RPS15E)	CMFL036_H07_F	8391	2e-61
At5g43790	pentatricopeptide (PPR) repeat-containing protein	CMFL011_D24_R	911	3e-33
At5g44270	hypothetical protein	CMFL006_M10_R	4775	1e-05
At5g44300	dormancy/auxin associated family protein	CMFL006_K03_R	6572	9e-21
At5g44630	terpene synthase/cyclase family protein	CMFL050_N15_R	10224	1e-11
At5g44740	UMUC-like DNA repair family protein	CMFL017_H21_R	10070	0.28
At5g44970	hypothetical protein	CMFL051_K18_R	4485	0.5
At5g45640	subtilase family protein	CMFL007_D08_F	523	4e-36
At5g45790	expressed protein	CMFL041_C14_F	3575	0.0007
At5g45810	CBL-interacting protein kinase 19 (CIPK19)	CMFL021_I16_F	9203	1e-56
At5g45880	pollen Ole e 1 allergen and extensin family protein	CMFL012_F03_F	7010	1e-16
At5g46010	homeobox-leucine zipper transcription factor family protein	CMFL049_A09_F	9820	3e-10
At5g46200	expressed protein	CMFL028_I11_R	8032	2e-12
At5g46360	outward rectifying potassium channel, putative (KCO3)	CMFL047_P10_R	9479	1e-15
At5g46440	expressed protein	CMFL036_F10_F	3138	0.005
At5g46740	ubiquitin-specific protease 21 (UBP21)	CMFL052_L09_F	4586	3e-12
At5g46770	expressed protein	CMFL021_G13_F	7644	2.5
At5g46795	expressed protein	CMFL030_H14_F	2638	2.8
At5g46940	invertase/pectin methylesterase inhibitor family protein	CMFL034_G20_F	2975	1e-06
At5g47150	YDG/SRA domain-containing protein	CMFL005_I14_R	6435	5.9
At5g47170	hypothetical protein	CMFL030_O11_R	2676	9.2
At5g47360	pentatricopeptide (PPR) repeat-containing protein	CMFL041_I08_R	110	1e-14
At5g47455	expressed protein	CMFL012_J07_F	7027	0.6
At5g48080	expressed protein	CMFL039_C18_R	8514	1.2
At5g48140	polygalacturonase, putative / pectinase, putative	CMFL029_K03_R	120	2e-31
At5g48270	hypothetical protein	CMFL001_K23_R	47	2e-11
At5g48350	hypothetical protein	CMFL025_J08_F	2191	0.78
At5g49240	two-component responsive regulator family protein / response regulator family protein	CMFL047_F24_R	9456	3e-12
At5g49250	hypothetical protein	CMFL041_B11_F	6423	0.011
At5g49260	hypothetical protein	CMFL050_C06_F	8429	2.5
At5g49310	importin alpha-1 subunit, putative	CMFL052_D10_F	5887	2e-39
At5g49420	MADS-box protein (AGL84)	CMFL046_H20_F	9471	0.0002
At5g49430	transducin family protein / WD-40 repeat family protein	CMFL051_I17_F	7508	4e-09
At5g50190	hypothetical protein	CMFL026_D09_R	2255	4.4
At5g50470	CCAAT-box binding transcription factor Hap5a, putative	CMFL009_B07_F	10188	4e-24
At5g50480	CCAAT-box binding transcription factor Hap5a, putative	CMFL009_B07_F	10188	2e-32
At5g50830	expressed protein	CMFL021_P10_R	1847	6.4
At5g51250	kelch repeat-containing F-box family protein	CMFL007_O22_F	6520	4e-06
At5g51360	hypothetical protein	CMFL050_L04_F	4399	0.019
At5g52000	importin alpha-1 subunit, putative	CMFL052_D10_F	5887	1e-10
At5g52290	hypothetical protein	CMFL022_F20_R	7704	4.9
At5g52330	meprin and TRAF homology domain-containing protein / MATH domain-containing protein	CMFL050_O22_F	9582	9e-06
At5g52340	exocyst subunit EXO70 family protein	CMFL050_C10_R	4835	1e-58
At5g52360	actin-depolymerizing factor, putative	CMFL007_M16_F	6657	7e-49
At5g52490	fibrillarin, putative	CMFL049_E20_F	10107	0.094
At5g52950	expressed protein	CMFL032_H12_F	7153	0.2
At5g53100	oxidoreductase, putative	CMFL036_F23_F	9734	2e-55
At5g53520	oligopeptide transporter OPT family protein	CMFL006_A20_R	9723	5e-63
At5g53640	F-box family protein	CMFL031_J05_F	52	5e-10
At5g53770	nucleotidyltransferase family protein	CMFL043_P06_F	4756	0.54
At5g53840	F-box family protein (FBL13)	CMFL031_J05_F	52	1e-10
At5g53960	hypothetical protein	CMFL015_G21_R	7217	4.7
At5g54010	glycosyltransferase family protein	CMFL018_D23_F	1546	5e-26
At5g54095	expressed protein	CMFL030_C05_F	8108	1.1
At5g54150	expressed protein	CMFL037_P12_R	3289	3e-06
At5g54420	hypothetical protein	CMFL031_A08_R	2691	2.9
At5g54470	zinc finger (B-box type) family protein	CMFL048_C18_F	4163	3e-29
At5g54480	hypothetical protein	CMFL006_K03_R	6572	4.9
At5g54890	expressed protein	CMFL023_H19_F	7321	1e-06
At5g55020	myb family transcription factor (MYB120)	CMFL024_E18_F	6278	2e-54
At5g55080	Ras-related GTP-binding protein, putative	CMFL025_O06_F	9675	1e-74
At5g55770	DC1 domain-containing protein	CMFL042_K18_F	8687	2e-07
At5g55810	nicotinamide-nucleotide adenylyltransferase, putative / NAD(+) pyrophosphorylase, putative	CMFL044_A08_R	9180	2.9
At5g55980	serine-rich protein-related	CMFL046_G17_F	5913	1e-07
At5g56310	pentatricopeptide (PPR) repeat-containing protein	CMFL011_D24_R	138	5e-37
At5g56370	F-box family protein	CMFL031_J05_F	52	5e-13
At5g56510	pumilio/Puf RNA-binding domain-containing protein	CMFL007_G05_R	8532	2e-07
At5g56570	hypothetical protein	CMFL019_D12_F	7495	2.2
At5g56640	expressed protein	CMFL029_K10_F	9305	3e-70
At5g56780	expressed protein	CMFL030_D19_F	10201	0.65
At5g56920	expressed protein	CMFL039_M06_F	3442	0.25
At5g57320	villin, putative	CMFL045_B01_F	3905	2e-62
At5g57690	diacylglycerol kinase, putative	CMFL045_D04_F	9126	5e-41
At5g57810	senescence-associated protein-related	CMFL021_D11_F	5460	1e-14
At5g58050	glycerophosphoryl diester phosphodiesterase family protein	CMFL052_H13_F	9467	8e-35
At5g58460	cation/hydrogen exchanger, putative (CHX25)	CMFL022_G09_F	7575	9e-14
At5g58610	PHD finger transcription factor, putative	CMFL007_I18_F	546	7e-06
At5g59040	copper transporter family protein	CMFL028_G23_R	8030	2e-08
At5g59120	subtilase family protein	CMFL037_K20_F	3265	1e-44
At5g59900	pentatricopeptide (PPR) repeat-containing protein	CMFL041_I08_R	110	9e-28
At5g60010	ferric reductase-like transmembrane component family protein	CMFL045_F17_F	5099	1.2
At5g60070	ankyrin repeat family protein	CMFL045_E02_F	3922	6e-19
At5g60080	protein kinase family protein	CMFL043_G21_R	142	3e-30
At5g60090	protein kinase family protein	CMFL043_G21_R	142	4e-28
At5g60140	transcriptional factor B3 family protein	CMFL008_K08_R	4727	0.91
At5g60340	maoC-like dehydratase domain-containing protein	CMFL031_F15_F	2715	5e-40
At5g60470	zinc finger (C2H2 type) family protein	CMFL025_O01_F	7868	9e-49
At5g60500	undecaprenyl pyrophosphate synthetase family protein / UPP synthetase family protein	CMFL026_C06_F	9451	1e-21
At5g61110	hypothetical protein	CMFL035_F20_R	3060	6.5
At5g61120	expressed protein	no blast hit
At5g61720	expressed protein	no blast hit
At5g61740	ABC transporter family protein	CMFL026_N06_F	2307	1e-09
At5g61940	ubiquitin carboxyl-terminal hydrolase-related	CMFL044_C12_R	8186	5.8
At5g62250	microtubule associated protein (MAP65/ASE1) family protein	CMFL002_M04_F	136	5e-50
At5g62400	hypothetical protein	CMFL011_M24_R	9789	2.6
At5g62750	expressed protein	CMFL009_G08_R	720	3
At5g62850	nodulin MtN3 family protein	CMFL049_A04_F	5986	1e-27
At5g63720	hypothetical protein	CMFL028_G18_F	2465	1.9
At5g63730	IBR domain-containing protein	CMFL035_C02_F	3040	8e-08
At5g64060	no apical meristem (NAM) family protein	CMFL029_P17_F	9388	2e-43
At5g64150	methylase family protein	CMFL008_N08_F	665	1e-29
At5g64790	glycosyl hydrolase family 17 protein	CMFL050_J09_F	4391	4e-49
At5g64870	expressed protein	no blast hit
At5g64980	expressed protein	CMFL047_O08_F	8241	6e-09
At5g65070	MADS-box protein (MAF4)	CMFL040_O12_F	3545	8e-25
At5g65205	short-chain dehydrogenase/reductase (SDR) family protein	CMFL012_E23_F	7008	3e-12
At5g66000	expressed protein	no blast hit
At5g66020	phosphoinositide phosphatase family protein	CMFL032_I16_R	9096	3.7
At5g66100	La domain-containing protein	CMFL034_A06_F	2939	0.0006
At5g66150	glycosyl hydrolase family 38 protein	CMFL006_H06_F	451	2e-78
At5g66220	chalcone-flavanone isomerase, putative / chalcone isomerase, putative (CHI)	CMFL009_E08_F	708	1e-27
At5g66740	hypothetical protein	CMFL014_B12_R	7122	2e-43
At5g66970	signal recognition particle-related / SRP-related	CMFL029_D13_F	9484	3e-29
At5g67550	expressed protein	CMFL028_G16_F	2464	1e-06
